# Supplementary material for: Single-base resolution of mouse offspring brain methylome reveals epigenome modifications caused by gestational folic acid
Source: Epigenetics Chromatin. 2014 Feb 3;7:3. doi: 10.1186/1756-8935-7-3 (PMC3928622; doi:10.1186/1756-8935-7-3)
Supplement: Additional file 2: Table S2 — Genes in male offspring from high maternal folic acid (HMFA) diet, which were enriched with methylation in the gene body and other chromosomal regions in CpG/CHG/CHH contexts. [file 1756-8935-7-3-S2.xlsx]

## Sheet: Male-CpG-Genebody
chrom	Genes in male offspring from HMFA diet, which were enriched with methylation in the gene body in CpG contexts.
	Chromosome	Chromstart	Chromend	Gene name	CH-04 Male meth_ratio	CH-04 Male total CpG	CH-4 Male meth_ratio	CH-4 Male total CpG	Meth diff	P value
chr1	Chr1	13306307	13306308	Ncoa2	0.142857	7	1	5	0.857143	0.0151515
chr1	Chr1	34221058	34221059	Dst	0.222222	9	1	6	0.777778	0.00699301
chr1	Chr1	83273561	83273562	Sphkap	0	6	0.909091	11	0.909091	0.000565611
chr1	Chr1	127620720	127620721	Gpr39	0.166667	6	0.941176	17	0.77451	0.00102034
chr1	Chr1	134196070	134196071	Klhdc8a	0.142857	7	1	6	0.857143	0.004662
chr1	Chr1	134973506	134973507	Pik3c2b	0	6	0.8	5	0.8	0.0151515
chr1	Chr1	136493496	136493497	Kdm5b	0	6	0.833333	12	0.833333	0.0015083
chr1	Chr1	138110891	138110892	5730559C18Rik	0.2	5	1	5	0.8	0.047619
chr1	Chr1	154885095	154885096	Nmnat2	0	7	0.833333	6	0.833333	0.004662
chr1	Chr1	156048761	156048762	Zfp648	0	5	1	9	1	0.0004995
chr2	Chr1	189841905	189841906	Esrrg	0	9	0.888889	9	0.888889	0.000411353
chr2	Chr2	26943990	26943991	Adamtsl2	0.222222	9	1	7	0.777778	0.00323427
chr2	Chr2	27250337	27250338	Vav2	0	7	0.8	5	0.8	0.010101
chr2	Chr2	30708039	30708040	Prrx2	0.166667	6	1	5	0.833333	0.0151515
chr2	Chr2	52803529	52803530	Fmnl2	0.111111	9	1	5	0.888889	0.002997
chr2	Chr2	115552670	115552671	BC052040	0	5	0.777778	9	0.777778	0.020979
chr2	Chr2	132567980	132567981	1110034G24Rik	0	6	0.8	5	0.8	0.0151515
chr2	Chr2	144142206	144142207	Ovol2	0	6	0.8	5	0.8	0.0151515
chr2	Chr2	152453876	152453877	Rem1	0	7	0.857143	7	0.857143	0.004662
chr2	Chr2	154324408	154324409	Cbfa2t2	0.142857	7	1	12	0.857143	0.000257998
chr2	Chr2	165146250	165146251	Elmo2	0.2	5	1	5	0.8	0.047619
chr3	Chr2	180947090	180947091	Srms	0	9	0.8	5	0.8	0.004995
chr3	Chr3	30380493	30380494	Mecom	0	5	0.8	10	0.8	0.00699301
chr3	Chr3	63719111	63719112	E130311K13Rik	0.166667	6	1	6	0.833333	0.0151515
chr3	Chr3	79183516	79183517	Gm17359	0.166667	6	1	14	0.833333	0.000386997
chr3	Chr3	87344044	87344045	Etv3	0	9	0.833333	6	0.833333	0.001998
chr3	Chr3	89122958	89122959	Efna3	0	11	0.8	5	0.8	0.00274725
chr3	Chr3	127822812	127822813	D030025E07Rik	0	6	1	8	1	0.000333
chr3	Chr3	129749814	129749815	Sec24b	0.2	5	1	6	0.8	0.0151515
chr3	Chr3	138455425	138455426	Tspan5	0	15	0.9	20	0.9	4.18727e-08
chr3	Chr3	146283913	146283914	Uox	0.111111	9	0.888889	9	0.777778	0.0033731
chr4	Chr3	153931320	153931321	Slc44a5	0.2	5	1	5	0.8	0.047619
chr4	Chr4	41198969	41198970	Ubap2	0.2	5	1	8	0.8	0.00699301
chr4	Chr4	56891795	56891796	Tmem245	0.2	5	1	5	0.8	0.047619
chr4	Chr4	88366919	88366920	Klhl9	0	8	0.8	10	0.8	0.00105124
chr4	Chr4	88366934	88366935	Klhl9	0.125	8	1	9	0.875	0.000411353
chr4	Chr4	99628262	99628263	Pgm2	0.2	15	1	6	0.8	0.00154799
chr4	Chr4	111203601	111203602	Agbl4	0.166667	6	1	11	0.833333	0.000969619
chr4	Chr4	119140980	119140981	Rimkla	0.142857	21	0.933333	15	0.790476	3.041e-06
chr4	Chr4	119140989	119140990	Rimkla	0.108108	37	0.875	16	0.766892	1.24585e-07
chr4	Chr4	119141016	119141017	Rimkla	0.142857	21	0.933333	15	0.790476	3.041e-06
chr4	Chr4	119610724	119610725	Hivep3	0	11	0.888889	9	0.888889	7.14456e-05
chr4	Chr4	128394983	128394984	Phc2	0.2	5	1	8	0.8	0.00699301
chr4	Chr4	134145165	134145166	Man1c1	0.2	5	1	10	0.8	0.003663
chr4	Chr4	135999392	135999393	Htr1d	0	8	0.875	8	0.875	0.0013986
chr4	Chr4	141102635	141102636	B330016D10Rik	0	12	0.8	10	0.8	0.000140726
chr4	Chr4	147923416	147923417	Mtor	0.2	5	1	7	0.8	0.010101
chr4	Chr4	148411975	148411976	Pex14	0	8	0.8	5	0.8	0.00699301
chr4	Chr4	148916979	148916980	Ctnnbip1	0.2	5	1	5	0.8	0.047619
chr4	Chr4	151036030	151036031	Camta1	0	6	0.857143	7	0.857143	0.004662
chr4	Chr4	153664202	153664203	Arhgef16	0.2	5	1	6	0.8	0.0151515
chr4	Chr4	153882427	153882428	Prdm16	0.125	8	1	9	0.875	0.000411353
chr4	Chr4	154582576	154582577	Ski	0.2	5	1	7	0.8	0.010101
chr5	Chr4	154582585	154582586	Ski	0	5	1	7	1	0.00126263
chr5	Chr5	14164079	14164080	Sema3e	0	5	0.857143	7	0.857143	0.0151515
chr5	Chr5	102423580	102423581	Wdfy3	0.0909091	11	1	9	0.909091	0.000119076
chr5	Chr5	102423599	102423600	Wdfy3	0.142857	7	1	5	0.857143	0.0151515
chr5	Chr5	114698046	114698047	Acacb	0.166667	6	1	9	0.833333	0.001998
chr5	Chr5	115135271	115135272	Gltp	0.2	10	1	8	0.8	0.00105124
chr5	Chr5	118647669	118647670	Rnft2	0.166667	6	1	5	0.833333	0.0151515
chr5	Chr5	121880318	121880319	Naa25	0.2	5	1	5	0.8	0.047619
chr5	Chr5	123468768	123468769	Orai1	0	8	0.8	5	0.8	0.00699301
chr5	Chr5	125617942	125617943	Ncor2	0	6	0.857143	7	0.857143	0.004662
chr5	Chr5	132747235	132747236	Auts2	0	5	0.857143	7	0.857143	0.0151515
chr5	Chr5	139569612	139569613	Prkar1b	0.2	5	1	5	0.8	0.047619
chr5	Chr5	142220627	142220628	Sdk1	0	6	0.777778	9	0.777778	0.00699301
chr5	Chr5	143858646	143858647	Rnf216	0	6	0.818182	11	0.818182	0.00226244
chr5	Chr5	144014947	144014948	Zfp316	0	6	1	6	1	0.0021645
chr6	Chr5	144961684	144961685	Tecpr1	0.2	5	1	7	0.8	0.010101
chr6	Chr6	25732340	25732341	Pot1a	0.166667	12	1	10	0.833333	0.000103612
chr6	Chr6	32347113	32347114	Plxna4	0	7	0.833333	6	0.833333	0.004662
chr6	Chr6	58964131	58964132	Fam13a	0.2	10	1	5	0.8	0.00699301
chr6	Chr6	73218539	73218540	Suclg1	0	6	1	5	1	0.0021645
chr6	Chr6	86868643	86868644	Aak1	0	6	0.9	10	0.9	0.000874126
chr6	Chr6	124817085	124817086	Cd4	0.166667	6	1	5	0.833333	0.0151515
chr7	Chr6	128015708	128015709	Tspan9	0.0714286	14	0.857143	7	0.785714	0.000851393
chr7	Chr7	6324611	6324612	Zfp78	0.2	5	1	8	0.8	0.00699301
chr7	Chr7	19443572	19443573	Mill2	0.2	5	1	9	0.8	0.004995
chr7	Chr7	19471765	19471766	Pglyrp1	0	6	0.777778	9	0.777778	0.00699301
chr7	Chr7	29853209	29853210	Ryr1	0	5	0.888889	9	0.888889	0.002997
chr7	Chr7	36598640	36598641	E130304I02Rik	0.2	5	1	9	0.8	0.004995
chr7	Chr7	36598647	36598648	E130304I02Rik	0.2	5	1	9	0.8	0.004995
chr7	Chr7	52236434	52236435	Prmt1	0	5	1	5	1	0.00793651
chr7	Chr7	87460218	87460219	Prc1	0	5	1	10	1	0.000333
chr7	Chr7	87501903	87501904	Man2a2	0	7	0.8	5	0.8	0.010101
chr7	Chr7	87501949	87501950	Man2a2	0.142857	7	1	5	0.857143	0.0151515
chr7	Chr7	104018334	104018335	Tenm4	0	6	0.875	8	0.875	0.004662
chr7	Chr7	108631779	108631780	Pde2a	0	5	0.857143	7	0.857143	0.0151515
chr7	Chr7	108631786	108631787	Pde2a	0.2	5	1	7	0.8	0.010101
chr7	Chr7	108631806	108631807	Pde2a	0	5	0.875	8	0.875	0.004662
chr7	Chr7	119904697	119904698	Tead1	0.15	20	1	6	0.85	0.000364853
chr7	Chr7	128229666	128229667	Otoa	0.222222	9	1	5	0.777778	0.020979
chr7	Chr7	129886146	129886147	Cacng3	0.222222	9	1	5	0.777778	0.020979
chr7	Chr7	132715754	132715755	Il4ra	0.142857	7	1	5	0.857143	0.0151515
chr7	Chr7	133179679	133179680	Gsg1l	0	5	0.875	8	0.875	0.004662
chr7	Chr7	140950701	140950702	Dhx32	0.166667	6	1	5	0.833333	0.0151515
chr8	Chr7	144399057	144399058	Ebf3	0	8	0.8	10	0.8	0.00105124
chr8	Chr8	10449547	10449548	Myo16	0.2	5	1	7	0.8	0.010101
chr8	Chr8	24188560	24188561	Ank1	0	5	0.785714	14	0.785714	0.00481596
chr8	Chr8	35685442	35685443	B930018H19	0	5	0.8	5	0.8	0.047619
chr8	Chr8	58482836	58482837	Glra3	0.142857	7	1	8	0.857143	0.0013986
chr8	Chr8	60322566	60322567	Galntl6	0.166667	6	1	8	0.833333	0.002997
chr8	Chr8	70071957	70071958	Nat3	0.2	5	1	5	0.8	0.047619
chr8	Chr8	75020296	75020297	Med26	0.2	5	1	7	0.8	0.010101
chr8	Chr8	87012542	87012543	Cacna1a	0.125	8	1	12	0.875	0.000103199
chr8	Chr8	87066241	87066242	Cacna1a	0.222222	9	1	6	0.777778	0.00699301
chr8	Chr8	87295858	87295859	Nfix	0.222222	9	1	5	0.777778	0.020979
chr8	Chr8	93864198	93864199	Fto	0.111111	9	1	8	0.888889	0.000411353
chr8	Chr8	94048502	94048503	Fto	0	5	0.833333	6	0.833333	0.0151515
chr8	Chr8	94181294	94181295	Fto	0.214286	28	1	22	0.785714	5.23579e-09
chr8	Chr8	97632696	97632697	Kifc3	0.2	5	1	7	0.8	0.010101
chr8	Chr8	116897765	116897766	Vat1l	0	5	0.857143	7	0.857143	0.0151515
chr8	Chr8	119318383	119318384	4930563M20Rik	0.142857	7	1	11	0.857143	0.000377074
chr9	Chr8	123074862	123074863	Gse1	0	6	0.833333	6	0.833333	0.0151515
chr9	Chr9	15331341	15331342	BC017612	0.2	10	1	5	0.8	0.00699301
chr9	Chr9	15678801	15678802	Mtnr1b	0	7	1	10	1	5.14192e-05
chr9	Chr9	28654486	28654487	Opcml	0.142857	7	1	8	0.857143	0.0013986
chr9	Chr9	28668760	28668761	Opcml	0	5	0.875	8	0.875	0.004662
chr9	Chr9	42801603	42801604	Arhgef12	0.2	10	1	6	0.8	0.00699301
chr9	Chr9	45658755	45658756	Bace1	0.222222	9	1	8	0.777778	0.00226244
chr9	Chr9	53246569	53246570	Atm	0.210526	19	1	6	0.789474	0.00118577
chr9	Chr9	61131315	61131316	B930092H01Rik	0.166667	6	1	8	0.833333	0.002997
chr9	Chr9	98706165	98706166	E330023G01	0	7	0.857143	7	0.857143	0.004662
chr9	Chr9	106143412	106143413	Alas1	0.142857	7	1	7	0.857143	0.004662
chr9	Chr9	106735686	106735687	Vprbp	0	12	1	12	1	7.39602e-07
chr9	Chr9	106735687	106735688	Vprbp	0.1	20	1	10	0.9	2.1967e-06
chr9	Chr9	107405887	107405888	Cacna2d2	0.166667	6	1	9	0.833333	0.001998
chr9	Chr9	110562402	110562403	Ccdc12	0.142857	14	1	22	0.857143	7.27024e-08
chr9	Chr9	113454557	113454558	AU023762	0.2	5	1	10	0.8	0.003663
chr9	Chr9	118598041	118598042	Itga9	0.125	8	1	7	0.875	0.0013986
chr10	Chr9	118992357	118992358	Plcd1	0	5	0.833333	6	0.833333	0.0151515
chr10	Chr10	5001703	5001704	Syne1	0.166667	6	1	6	0.833333	0.0151515
chr10	Chr10	6180630	6180631	Mthfd1l	0.2	5	1	6	0.8	0.0151515
chr10	Chr10	6180679	6180680	Mthfd1l	0.2	5	1	6	0.8	0.0151515
chr10	Chr10	31315122	31315123	Rnf217	0.166667	6	1	6	0.833333	0.0151515
chr10	Chr10	43313733	43313734	F830002L21Rik	0.2	5	1	7	0.8	0.010101
chr10	Chr10	59867475	59867476	Cdh23	0.166667	6	1	5	0.833333	0.0151515
chr10	Chr10	61034796	61034797	Lrrc20	0.2	5	1	6	0.8	0.0151515
chr10	Chr10	75163800	75163801	Cabin1	0.166667	6	1	10	0.833333	0.00137363
chr10	Chr10	76978018	76978019	1810008A18Rik	0	12	0.833333	6	0.833333	0.00070028
chr10	Chr10	79875788	79875789	Tcf3	0	7	0.8	5	0.8	0.010101
chr10	Chr10	83081978	83081979	Appl2	0.166667	6	1	5	0.833333	0.0151515
chr10	Chr10	84920670	84920671	Btbd11	0.2	5	1	6	0.8	0.0151515
chr10	Chr10	91566521	91566522	Rmst	0.2	5	1	5	0.8	0.047619
chr10	Chr10	94667649	94667650	Cradd	0.166667	6	1	7	0.833333	0.004662
chr10	Chr10	108068068	108068069	Syt1	0.2	5	1	5	0.8	0.047619
chr10	Chr10	108078854	108078855	Syt1	0	8	0.8	10	0.8	0.00105124
chr10	Chr10	115535492	115535493	Ptprr	0.142857	14	1	9	0.857143	6.73038e-05
chr10	Chr10	120500364	120500365	Wif1	0.142857	7	0.909091	11	0.766234	0.00245098
chr10	Chr10	121383605	121383606	Srgap1	0.153846	13	1	7	0.846154	0.000464396
chr11	Chr10	127949320	127949321	Esyt1	0.166667	6	1	5	0.833333	0.0151515
chr11	Chr11	4112300	4112301	Tbc1d10a	0.2	5	1	6	0.8	0.0151515
chr11	Chr11	4119118	4119119	Gatsl3	0.2	10	1	6	0.8	0.00699301
chr11	Chr11	32632698	32632699	Fbxw11	0.166667	6	1	5	0.833333	0.0151515
chr11	Chr11	36150832	36150833	Tenm2	0.142857	7	1	9	0.857143	0.000874126
chr11	Chr11	52704513	52704514	Fstl4	0.2	5	1	9	0.8	0.004995
chr11	Chr11	58454852	58454853	Trim58	0.2	5	1	7	0.8	0.010101
chr11	Chr11	59069806	59069807	Wnt3a	0.2	5	1	7	0.8	0.010101
chr11	Chr11	60331380	60331381	Myo15	0	6	0.8	10	0.8	0.00699301
chr11	Chr11	69693612	69693613	Kctd11	0.166667	6	1	6	0.833333	0.0151515
chr11	Chr11	70585560	70585561	Zfp3	0.2	5	1	5	0.8	0.047619
chr11	Chr11	78138011	78138012	Aldoc	0.166667	6	1	6	0.833333	0.0151515
chr11	Chr11	78138159	78138160	Aldoc	0.166667	6	1	7	0.833333	0.004662
chr11	Chr11	78138162	78138163	Aldoc	0.166667	6	1	7	0.833333	0.004662
chr11	Chr11	105200816	105200817	Mrc2	0.2	5	1	8	0.8	0.00699301
chr12	Chr11	107567193	107567194	Cacng1	0.1	10	1	5	0.9	0.001998
chr12	Chr12	52451054	52451055	G2e3	0.2	10	1	8	0.8	0.00105124
chr12	Chr12	85526751	85526752	C130039O16Rik	0.2	15	1	6	0.8	0.00154799
chr12	Chr12	89647889	89647890	Adck1	0.125	8	1	5	0.875	0.004662
chr12	Chr12	109408594	109408595	Setd3	0.2	5	1	7	0.8	0.010101
chr12	Chr12	112560136	112560137	Cdc42bpb	0	5	0.875	8	0.875	0.004662
chr13	Chr12	112951515	112951516	2810002N01Rik	0	20	0.8	5	0.8	0.000395257
chr13	Chr13	37936628	37936629	Rreb1	0.111111	9	1	6	0.888889	0.0013986
chr13	Chr13	55057765	55057766	Unc5a	0.2	5	1	5	0.8	0.047619
chr13	Chr13	57737956	57737957	Spock1	0	5	0.833333	6	0.833333	0.0151515
chr13	Chr13	84421455	84421456	Tmem161b	0.125	8	1	12	0.875	0.000103199
chr13	Chr13	93030034	93030035	Msh3	0.110193	363	0.936508	63	0.826315	2.93884e-11
chr13	Chr13	100198578	100198579	Mtap1b	0.222222	9	1	6	0.777778	0.00699301
chr13	Chr13	108478621	108478622	1700006H21Rik	0.2	5	1	8	0.8	0.00699301
chr14	Chr13	109908082	109908083	Pde4d	0.111111	9	0.888889	9	0.777778	0.0033731
chr14	Chr14	29978135	29978136	Cacna2d3	0.222222	9	1	5	0.777778	0.020979
chr14	Chr14	31959664	31959665	Stab1	0.142857	7	1	5	0.857143	0.0151515
chr14	Chr14	55686970	55686971	Zfhx2	0.2	5	1	8	0.8	0.00699301
chr14	Chr14	63823464	63823465	Gata4	0.2	5	1	8	0.8	0.00699301
chr14	Chr14	75232739	75232740	Lrch1	0.111111	18	1	10	0.888889	5.0293e-06
chr14	Chr14	103971053	103971054	Scel	0.125	8	1	6	0.875	0.004662
chr14	Chr14	122628602	122628603	Clybl	0	8	0.8	5	0.8	0.00699301
chr15	Chr14	122785578	122785579	Clybl	0	5	0.857143	7	0.857143	0.0151515
chr15	Chr15	4977683	4977684	C7	0.2	5	1	5	0.8	0.047619
chr15	Chr15	37512416	37512417	Ncald	0.2	5	1	6	0.8	0.0151515
chr15	Chr15	72487982	72487983	Trappc9	0	5	1	6	1	0.0021645
chr15	Chr15	75609044	75609045	Zc3h3	0.2	5	1	6	0.8	0.0151515
chr15	Chr15	76731355	76731356	Commd5	0.166667	6	1	7	0.833333	0.004662
chr15	Chr15	78807587	78807588	Triobp	0	5	1	8	1	0.000777001
chr15	Chr15	81826807	81826808	Desi1	0.142857	7	1	5	0.857143	0.0151515
chr15	Chr15	83772937	83772938	Efcab6	0.166667	6	1	6	0.833333	0.0151515
chr15	Chr15	84673939	84673940	Phf21b	0.2	5	1	6	0.8	0.0151515
chr15	Chr15	89378341	89378342	Shank3	0.0588235	17	0.888889	9	0.830065	4.92871e-05
chr15	Chr15	91310786	91310787	Slc2a13	0.166667	12	1	8	0.833333	0.000714456
chr15	Chr15	92413769	92413770	Pdzrn4	0.166667	6	1	6	0.833333	0.0151515
chr15	Chr15	97702258	97702259	Vdr	0	5	0.857143	7	0.857143	0.0151515
chr16	Chr15	98692626	98692627	Mll2	0.222222	9	1	7	0.777778	0.00323427
chr16	Chr16	5079783	5079784	Ubn1	0	5	0.8	5	0.8	0.047619
chr16	Chr16	5079819	5079820	Ubn1	0	5	0.8	5	0.8	0.047619
chr16	Chr16	9781057	9781058	Grin2a	0	7	1	6	1	0.000582751
chr16	Chr16	23965185	23965186	Bcl6	0	10	0.777778	18	0.777778	0.000152555
chr16	Chr16	35948383	35948384	Parp9	0.2	5	1	5	0.8	0.047619
chr16	Chr16	44547234	44547235	Boc	0.2	5	1	5	0.8	0.047619
chr16	Chr16	84789310	84789311	Jam2	0	7	0.8	5	0.8	0.010101
chr16	Chr16	85086800	85086801	App	0.2	5	1	6	0.8	0.0151515
chr16	Chr16	91058235	91058236	4932438H23Rik	0.2	5	1	14	0.8	0.00128999
chr17	Chr16	92654647	92654648	Runx1	0	9	0.833333	6	0.833333	0.001998
chr17	Chr17	12623177	12623178	Slc22a3	0.222222	9	1	8	0.777778	0.00226244
chr18	Chr17	87347215	87347216	Atp6v1e2	0.2	10	1	5	0.8	0.00699301
chr18	Chr18	12269459	12269460	Tmem241	0	5	1	5	1	0.00793651
chr18	Chr18	12660108	12660109	Lama3	0.2	5	1	6	0.8	0.0151515
chr18	Chr18	14002409	14002410	Zfp521	0	6	1	7	1	0.000582751
chr18	Chr18	15823390	15823391	Chst9	0	5	0.777778	9	0.777778	0.020979
chr18	Chr18	25112217	25112218	Fhod3	0	5	0.833333	6	0.833333	0.0151515
chr18	Chr18	31972825	31972826	Wdr33	0	8	0.857143	7	0.857143	0.0013986
chr18	Chr18	32033331	32033332	Wdr33	0	6	0.857143	7	0.857143	0.004662
chr18	Chr18	37678734	37678735	Pcdha4-g	0.1	10	0.9	10	0.8	0.00109333
chr18	Chr18	37881755	37881756	Pcdha4-g	0.0833333	12	1	5	0.916667	0.000969619
chr18	Chr18	37951652	37951653	Pcdha4-g	0	14	1	10	1	5.09877e-07
chr18	Chr18	37954804	37954805	Pcdha4-g	0.153846	13	1	8	0.846154	0.000221141
chr18	Chr18	60852504	60852505	Ndst1	0	12	1	6	1	5.38677e-05
chr18	Chr18	64674457	64674458	Nars	0.1	10	1	7	0.9	0.000411353
chr18	Chr18	65119073	65119074	Nedd4l	0.111111	18	1	17	0.888889	4.18727e-08
chr19	Chr18	65590996	65590997	Malt1	0	5	0.8	5	0.8	0.047619
chr19	Chr19	30229827	30229828	Gldc	0.2	5	1	7	0.8	0.010101
chr19	Chr19	31290367	31290368	Prkg1	0.235294	17	1	16	0.764706	5.1294e-06
chr19	Chr19	36056508	36056509	Htr7	0.142857	7	1	5	0.857143	0.0151515
chr19	Chr19	44592024	44592025	Sec31b	0	5	0.875	8	0.875	0.004662
chrX	Chr19	46040674	46040675	9130011E15Rik	0.2	5	1	5	0.8	0.047619
chrX	ChrX	70963189	70963190	Abcd1	0.2	15	1	7	0.8	0.000703631
chrX	ChrX	130794547	130794548	Trmt2b	0.166667	6	1	6	0.833333	0.0151515
chrX	ChrX	130794571	130794572	Trmt2b	0.166667	6	1	6	0.833333	0.0151515
	ChrX	148056607	148056608	Phf8	0.142857	14	1	6	0.857143	0.000722394
		Bold highlighted denotes methylation exclusively in the CpG islands.

## Sheet: Male-CpG-Other-DMR
Sites of genomic DNA in male offspring from HMFA diet, which were enriched with methylation in other chromosomal regions in CpG contexts.
Chromosome	chromstart	chromend	CH-04 Male meth_ratio	CH-04 Male total CpG	CH-4 Male meth_ratio	CH-4 Male total CpG	meth diff	pvalue
Chr1	47154014	47154015	0.2	5	1	5	0.8	0.047619
Chr1	90861172	90861173	0	6	0.8	10	0.8	0.00699301
Chr1	92071114	92071115	0	5	0.8	5	0.8	0.047619
Chr1	92175937	92175938	0	9	0.8	5	0.8	0.004995
Chr1	92175949	92175950	0.222222	9	1	6	0.777778	0.00699301
Chr1	135064011	135064012	0.2	5	1	5	0.8	0.047619
Chr1	137672666	137672667	0	5	0.857143	7	0.857143	0.0151515
Chr1	138448168	138448169	0	6	0.833333	6	0.833333	0.0151515
Chr1	159010099	159010100	0	7	0.8	5	0.8	0.010101
Chr1	186864381	186864382	0.2	5	1	5	0.8	0.047619
Chr1	188425454	188425455	0.2	5	1	5	0.8	0.047619
Chr1	196281394	196281395	0	5	1	5	1	0.00793651
Chr1	196295653	196295654	0.2	5	1	6	0.8	0.0151515
Chr2	9181842	9181843	0.166667	6	1	5	0.833333	0.0151515
Chr2	9550220	9550221	0.2	5	1	14	0.8	0.00128999
Chr2	10890699	10890700	0	6	0.777778	9	0.777778	0.00699301
Chr2	31164285	31164286	0	8	1	6	1	0.000333
Chr2	72920939	72920940	0.125	8	1	5	0.875	0.004662
Chr2	73373029	73373030	0	7	0.857143	7	0.857143	0.004662
Chr2	151273041	151273042	0.2	5	1	5	0.8	0.047619
Chr2	158811479	158811480	0.2	5	1	6	0.8	0.0151515
Chr2	158811498	158811499	0.2	5	1	6	0.8	0.0151515
Chr2	165371814	165371815	0	9	0.8	5	0.8	0.004995
Chr2	168197542	168197543	0	5	1	5	1	0.00793651
Chr2	172508244	172508245	0.125	8	1	5	0.875	0.004662
Chr2	178292711	178292712	0.125	8	1	7	0.875	0.0013986
Chr2	178368907	178368908	0	5	0.8	5	0.8	0.047619
Chr2	180692463	180692464	0.166667	6	1	5	0.833333	0.0151515
Chr3	9012979	9012980	0	10	0.8	10	0.8	0.000714456
Chr3	43688608	43688609	0	6	1	7	1	0.000582751
Chr3	47086909	47086910	0.2	5	1	5	0.8	0.047619
Chr3	100244070	100244071	0.0833333	12	0.875	8	0.791667	0.000770025
Chr3	107153426	107153427	0.2	10	1	9	0.8	0.000714456
Chr3	126901842	126901843	0.222222	9	1	10	0.777778	0.000714456
Chr3	127132721	127132722	0	5	1	5	1	0.00793651
Chr3	129847814	129847815	0.2	5	1	5	0.8	0.047619
Chr3	130464530	130464531	0	5	1	5	1	0.00793651
Chr3	131865192	131865193	0	6	0.909091	11	0.909091	0.000565611
Chr3	143885869	143885870	0.2	5	1	5	0.8	0.047619
Chr3	151451754	151451755	0.2	5	1	6	0.8	0.0151515
Chr4	8066790	8066791	0.166667	6	1	13	0.833333	0.000515996
Chr4	40541002	40541003	0	8	1	5	1	0.000777001
Chr4	40731722	40731723	0	5	0.888889	9	0.888889	0.002997
Chr4	61918858	61918859	0.2	10	1	6	0.8	0.00699301
Chr4	63066857	63066858	0.166667	6	1	7	0.833333	0.004662
Chr4	66564158	66564159	0.2	5	1	5	0.8	0.047619
Chr4	89199351	89199352	0	5	0.8	5	0.8	0.047619
Chr4	99000957	99000958	0	6	0.833333	6	0.833333	0.0151515
Chr4	103401352	103401353	0.142857	7	1	6	0.857143	0.004662
Chr4	118718511	118718512	0.2	5	1	5	0.8	0.047619
Chr4	119927123	119927124	0.2	10	1	6	0.8	0.00699301
Chr4	124788944	124788945	0.2	5	1	5	0.8	0.047619
Chr4	134510637	134510638	0	6	1	9	1	0.0001998
Chr4	142091297	142091298	0.142857	7	1	6	0.857143	0.004662
Chr4	142091447	142091448	0	7	0.8	10	0.8	0.00226244
Chr4	142116930	142116931	0.2	5	1	6	0.8	0.0151515
Chr4	143234375	143234376	0.2	5	1	5	0.8	0.047619
Chr4	146053587	146053588	0.142857	7	1	5	0.857143	0.0151515
Chr4	147703659	147703660	0.2	5	1	7	0.8	0.010101
Chr4	152686429	152686430	0.2	5	1	9	0.8	0.004995
Chr4	153082529	153082530	0.2	10	1	6	0.8	0.00699301
Chr5	30144093	30144094	0.2	5	1	7	0.8	0.010101
Chr5	31731786	31731787	0	5	1	8	1	0.000777001
Chr5	34297061	34297062	0	5	0.8	5	0.8	0.047619
Chr5	61068337	61068338	0	6	0.8	10	0.8	0.00699301
Chr5	64766191	64766192	0.05	20	0.909091	11	0.859091	2.61006e-06
Chr5	74245822	74245823	0.166667	12	1	5	0.833333	0.00339367
Chr5	78616718	78616719	0.125	8	0.909091	11	0.784091	0.00117753
Chr5	101349078	101349079	0.2	5	1	6	0.8	0.0151515
Chr5	115286379	115286380	0	11	1	6	1	8.08016e-05
Chr5	116280423	116280424	0.2	5	1	5	0.8	0.047619
Chr5	117063513	117063514	0.125	8	0.933333	15	0.808333	0.000246781
Chr5	117343141	117343142	0	7	0.777778	9	0.777778	0.00323427
Chr5	118725622	118725623	0.166667	6	1	6	0.833333	0.0151515
Chr5	124815038	124815039	0.166667	6	1	6	0.833333	0.0151515
Chr5	125404168	125404169	0.166667	6	1	5	0.833333	0.0151515
Chr5	126460555	126460556	0.230769	13	1	5	0.769231	0.00653595
Chr5	126622703	126622704	0.214286	14	1	6	0.785714	0.00216718
Chr5	131347110	131347111	0.230769	26	1	14	0.769231	3.34038e-06
Chr6	14159088	14159089	0.166667	6	1	5	0.833333	0.0151515
Chr6	28974649	28974650	0.230769	13	1	10	0.769231	0.000364489
Chr6	31816675	31816676	0	5	0.8	10	0.8	0.00699301
Chr6	37796274	37796275	0	12	0.8	20	0.8	1.6121e-05
Chr6	72031630	72031631	0.166667	6	1	5	0.833333	0.0151515
Chr6	72031671	72031672	0.166667	6	1	5	0.833333	0.0151515
Chr6	72031831	72031832	0.166667	6	1	5	0.833333	0.0151515
Chr6	72031841	72031842	0.166667	6	1	5	0.833333	0.0151515
Chr6	88066402	88066403	0.0909091	11	1	10	0.909091	3.40217e-05
Chr6	90598796	90598797	0	5	1	7	1	0.00126263
Chr6	92237360	92237361	0	8	0.833333	6	0.833333	0.002997
Chr6	97999419	97999420	0	8	0.8	5	0.8	0.00699301
Chr6	126616562	126616563	0	5	0.857143	7	0.857143	0.0151515
Chr6	130882190	130882191	0.2	5	1	5	0.8	0.047619
Chr7	27679482	27679483	0.125	8	0.9	10	0.775	0.00287947
Chr7	39076673	39076674	0.2	5	1	5	0.8	0.047619
Chr7	63900421	63900422	0.166667	6	1	10	0.833333	0.00137363
Chr7	78878144	78878145	0	6	1	5	1	0.0021645
Chr7	86687579	86687580	0	9	0.8	5	0.8	0.004995
Chr7	97867106	97867107	0.2	5	1	5	0.8	0.047619
Chr7	101002002	101002003	0.166667	6	1	6	0.833333	0.0151515
Chr7	114735020	114735021	0	14	1	8	1	3.12725e-06
Chr7	127120027	127120028	0.1	10	0.9	10	0.8	0.00109333
Chr7	132657109	132657110	0	5	0.833333	6	0.833333	0.0151515
Chr7	133409895	133409896	0.166667	6	1	5	0.833333	0.0151515
Chr7	137263203	137263204	0.222222	9	1	7	0.777778	0.00323427
Chr7	137263246	137263247	0.222222	9	1	6	0.777778	0.00699301
Chr7	137453550	137453551	0.2	5	1	8	0.8	0.00699301
Chr7	148158635	148158636	0.111111	9	1	6	0.888889	0.0013986
Chr7	148161896	148161897	0	7	0.8	5	0.8	0.010101
Chr8	37062873	37062874	0.2	5	1	14	0.8	0.00128999
Chr8	72890626	72890627	0.166667	6	1	6	0.833333	0.0151515
Chr8	77009019	77009020	0.2	10	1	12	0.8	0.000140726
Chr8	86918332	86918333	0	6	1	5	1	0.0021645
Chr8	87627761	87627762	0	6	1	8	1	0.000333
Chr8	90184926	90184927	0	6	1	6	1	0.0021645
Chr8	90184928	90184929	0.2	5	1	6	0.8	0.0151515
Chr8	90184949	90184950	0	6	1	6	1	0.0021645
Chr8	91320313	91320314	0.217391	23	1	19	0.782609	1.06308e-07
Chr8	94206700	94206701	0.222222	9	1	14	0.777778	0.000146845
Chr8	95323540	95323541	0.142857	7	1	9	0.857143	0.000874126
Chr8	96029759	96029760	0.2	5	1	5	0.8	0.047619
Chr8	104234708	104234709	0.0526316	19	0.857143	7	0.804511	0.000203709
Chr8	107180798	107180799	0.166667	6	1	5	0.833333	0.0151515
Chr8	112113204	112113205	0	6	0.833333	6	0.833333	0.0151515
Chr8	120283965	120283966	0.142857	7	0.909091	11	0.766234	0.00245098
Chr8	120372357	120372358	0.2	5	1	9	0.8	0.004995
Chr8	120372429	120372430	0.2	5	1	9	0.8	0.004995
Chr8	124612801	124612802	0.166667	6	1	10	0.833333	0.00137363
Chr8	129260097	129260098	0.166667	6	1	5	0.833333	0.0151515
Chr9	4202357	4202358	0	6	0.857143	7	0.857143	0.004662
Chr9	21898802	21898803	0	7	0.8	5	0.8	0.010101
Chr9	23752776	23752777	0.142857	7	0.909091	11	0.766234	0.00245098
Chr9	30517431	30517432	0.2	5	1	9	0.8	0.004995
Chr9	40050362	40050363	0	6	1	6	1	0.0021645
Chr9	47062048	47062049	0.230769	13	1	6	0.769231	0.00309598
Chr9	50287133	50287134	0	6	0.8	5	0.8	0.0151515
Chr9	85687885	85687886	0.2	5	1	5	0.8	0.047619
Chr9	94054407	94054408	0.2	5	1	12	0.8	0.00210084
Chr9	98825496	98825497	0.125	8	1	6	0.875	0.004662
Chr9	117638391	117638392	0	5	0.8	10	0.8	0.00699301
Chr10	6107402	6107403	0.2	5	1	6	0.8	0.0151515
Chr10	46354213	46354214	0.2	5	1	5	0.8	0.047619
Chr10	46537865	46537866	0	14	0.809524	21	0.809524	1.6121e-06
Chr10	48366424	48366425	0.2	5	1	20	0.8	0.000395257
Chr10	70649579	70649580	0	5	1	5	1	0.00793651
Chr10	75300690	75300691	0	8	0.875	8	0.875	0.0013986
Chr10	83426404	83426405	0.166667	6	1	10	0.833333	0.00137363
Chr10	83772037	83772038	0	6	1	6	1	0.0021645
Chr10	92827769	92827770	0.2	5	1	9	0.8	0.004995
Chr10	120933133	120933134	0.166667	6	1	5	0.833333	0.0151515
Chr10	125009935	125009936	0.2	5	1	6	0.8	0.0151515
Chr10	126110894	126110895	0	5	0.888889	9	0.888889	0.002997
Chr10	126110909	126110910	0.2	5	1	9	0.8	0.004995
Chr11	9087271	9087272	0	6	0.833333	12	0.833333	0.0015083
Chr11	12368272	12368273	0.2	5	1	5	0.8	0.047619
Chr11	14685421	14685422	0.166667	6	1	5	0.833333	0.0151515
Chr11	18652849	18652850	0.111111	9	0.9	10	0.788889	0.00109333
Chr11	19648047	19648048	0.230769	13	1	8	0.769231	0.00103199
Chr11	19706515	19706516	0	5	0.882353	17	0.882353	0.000797448
Chr11	44977554	44977555	0	6	1	6	1	0.0021645
Chr11	55574872	55574873	0	8	0.8	10	0.8	0.00105124
Chr11	88144482	88144483	0	7	0.777778	9	0.777778	0.00323427
Chr11	96941598	96941599	0.142857	7	1	5	0.857143	0.0151515
Chr11	100641483	100641484	0	7	0.857143	7	0.857143	0.004662
Chr11	111978678	111978679	0.2	5	1	7	0.8	0.010101
Chr11	114431970	114431971	0.2	5	1	6	0.8	0.0151515
Chr12	4114525	4114526	0	6	0.857143	7	0.857143	0.004662
Chr12	26955260	26955261	0.2	5	1	6	0.8	0.0151515
Chr12	45896888	45896889	0	8	0.8	5	0.8	0.00699301
Chr12	52075515	52075516	0.142857	7	1	7	0.857143	0.004662
Chr12	71593690	71593691	0	5	1	6	1	0.0021645
Chr12	76873224	76873225	0.233333	30	1	17	0.766667	1.63087e-07
Chr12	81719862	81719863	0	7	0.769231	13	0.769231	0.00309598
Chr12	85570907	85570908	0	6	1	6	1	0.0021645
Chr12	106795697	106795698	0.166667	6	1	9	0.833333	0.001998
Chr12	107341056	107341057	0	5	0.833333	6	0.833333	0.0151515
Chr12	107865243	107865244	0.222222	9	1	6	0.777778	0.00699301
Chr12	109306173	109306174	0	5	0.8	5	0.8	0.047619
Chr12	109306180	109306181	0.2	5	1	5	0.8	0.047619
Chr12	109306197	109306198	0.2	5	1	5	0.8	0.047619
Chr12	114440115	114440116	0	5	0.8	5	0.8	0.047619
Chr13	12768359	12768360	0.2	10	1	5	0.8	0.00699301
Chr13	14000183	14000184	0.230769	13	1	7	0.769231	0.00309598
Chr13	27980894	27980895	0.111111	9	0.888889	9	0.777778	0.0033731
Chr13	30621335	30621336	0	5	0.8	15	0.8	0.00361197
Chr13	41091291	41091292	0.2	5	1	5	0.8	0.047619
Chr13	47434381	47434382	0.2	5	1	6	0.8	0.0151515
Chr13	55914795	55914796	0	5	0.833333	6	0.833333	0.0151515
Chr13	78433928	78433929	0.222222	9	1	11	0.777778	0.000464396
Chr13	78611542	78611543	0	9	0.857143	7	0.857143	0.000874126
Chr13	83211180	83211181	0	12	0.777778	9	0.777778	0.000309598
Chr13	100342484	100342485	0.166667	6	1	9	0.833333	0.001998
Chr13	108379132	108379133	0.1	10	0.888889	9	0.788889	0.00109333
Chr13	112342390	112342391	0.2	5	1	9	0.8	0.004995
Chr14	21623367	21623368	0.1	10	0.875	8	0.775	0.00287947
Chr14	46765672	46765673	0.181818	11	1	5	0.818182	0.00480769
Chr14	48194694	48194695	0	8	1	6	1	0.000333
Chr14	56425101	56425102	0	6	0.8	5	0.8	0.0151515
Chr14	57144806	57144807	0.2	5	1	7	0.8	0.010101
Chr14	73269084	73269085	0	5	0.8	5	0.8	0.047619
Chr14	80214770	80214771	0	9	0.8	5	0.8	0.004995
Chr15	11872382	11872383	0.2	5	1	5	0.8	0.047619
Chr15	24958713	24958714	0.222222	9	1	7	0.777778	0.00323427
Chr15	36762667	36762668	0.2	5	1	5	0.8	0.047619
Chr15	38130562	38130563	0	6	0.777778	9	0.777778	0.00699301
Chr15	65099988	65099989	0.2	5	1	16	0.8	0.000835422
Chr15	75678056	75678057	0.230769	13	1	5	0.769231	0.00653595
Chr15	76167050	76167051	0	5	1	6	1	0.0021645
Chr15	80420482	80420483	0	5	1	6	1	0.0021645
Chr15	82920877	82920878	0.166667	6	1	5	0.833333	0.0151515
Chr15	85442595	85442596	0.2	5	1	6	0.8	0.0151515
Chr15	85542593	85542594	0.0666667	15	0.833333	12	0.766667	7.68529e-05
Chr15	90013829	90013830	0	5	1	5	1	0.00793651
Chr16	4721660	4721661	0	7	0.909091	11	0.909091	0.000251383
Chr16	12299110	12299111	0.2	5	1	5	0.8	0.047619
Chr16	37686379	37686380	0	6	0.8	10	0.8	0.00699301
Chr16	50516991	50516992	0	5	0.833333	6	0.833333	0.0151515
Chr16	62652579	62652580	0	10	0.857143	7	0.857143	0.000565611
Chr16	82831459	82831460	0.2	5	1	7	0.8	0.010101
Chr16	87231233	87231234	0.222222	9	1	5	0.777778	0.020979
Chr16	93151421	93151422	0.1	10	1	5	0.9	0.001998
Chr17	3569489	3569490	0	6	1	6	1	0.0021645
Chr17	30066113	30066114	0	8	0.857143	7	0.857143	0.0013986
Chr17	32312953	32312954	0	5	0.8	5	0.8	0.047619
Chr17	38240801	38240802	0.2	5	1	11	0.8	0.00274725
Chr17	45486139	45486140	0	6	1	8	1	0.000333
Chr17	45486172	45486173	0.166667	6	1	8	0.833333	0.002997
Chr17	47949177	47949178	0.166667	6	1	6	0.833333	0.0151515
Chr17	81200827	81200828	0.166667	6	1	6	0.833333	0.0151515
Chr17	83625741	83625742	0	5	0.8	5	0.8	0.047619
Chr17	87959360	87959361	0.2	5	1	6	0.8	0.0151515
Chr18	8527278	8527279	0	10	1	10	1	1.08251e-05
Chr18	34840365	34840366	0.2	5	1	7	0.8	0.010101
Chr18	42557435	42557436	0	5	0.8	5	0.8	0.047619
Chr18	50485231	50485232	0.1	10	1	5	0.9	0.001998
Chr18	69316210	69316211	0.166667	6	1	6	0.833333	0.0151515
Chr18	69953967	69953968	0.2	15	1	12	0.8	3.65857e-05
Chr19	11952830	11952831	0.2	10	1	5	0.8	0.00699301
Chr19	27426139	27426140	0.181818	11	1	9	0.818182	0.000333413
Chr19	28160453	28160454	0	11	0.875	16	0.875	5.98256e-06
Chr19	34031072	34031073	0.2	5	1	5	0.8	0.047619
Chr19	38518661	38518662	0.2	10	1	6	0.8	0.00699301
Chr19	59761965	59761966	0	6	0.777778	9	0.777778	0.00699301
ChrX	10964648	10964649	0	8	0.833333	6	0.833333	0.002997
ChrX	11086559	11086560	0	6	0.8	5	0.8	0.0151515
ChrX	20399353	20399354	0.2	5	1	5	0.8	0.047619
ChrX	24204611	24204612	0.2	5	1	5	0.8	0.047619
ChrX	33120980	33120981	0	5	0.8	5	0.8	0.047619
ChrX	45049863	45049864	0	6	0.8	5	0.8	0.0151515
ChrX	86192413	86192414	0.2	5	1	7	0.8	0.010101
ChrX	96396689	96396690	0.111111	9	1	6	0.888889	0.0013986
ChrX	150857256	150857257	0	6	0.833333	6	0.833333	0.0151515
	Bold highlighted denotes methylation exclusively in the CpG islands.

## Sheet: Male-CHG-Genebody
Genes in male offspring from HMFA diet, which were enriched with methylation in the gene body in CHG contexts.
Chromosome	chromstart	chromend	Gene name	CH-04 Male meth_ratio	CH-04 Male total CpG	CH-4 Male meth_ratio	CH-4 Male total CpG	Meth diff	P value
Chr1	58119039	58119040	Aox1	0	7	0.6	5	0.6	0.0454545
Chr1	59716673	59716674	Sumo1	0.285714	7	0.818182	11	0.532468	0.0491139
Chr1	72330682	72330683	Pecr	0	13	0.6	5	0.6	0.0122549
Chr1	73667107	73667108	6030407O03Rik	0	13	0.5	6	0.5	0.0206398
Chr1	73667241	73667242	6030407O03Rik	0	13	0.5	6	0.5	0.0206398
Chr1	73667272	73667273	6030407O03Rik	0	13	0.5	6	0.5	0.0206398
Chr1	73667278	73667279	6030407O03Rik	0	13	0.5	6	0.5	0.0206398
Chr1	74939569	74939570	Cryba2	0	9	0.5	6	0.5	0.043956
Chr1	137235721	137235722	Lmod1	0	11	0.5	6	0.5	0.0294118
Chr1	174172887	174172888	Atp1a4	0	9	0.5	6	0.5	0.043956
Chr1	174172932	174172933	Atp1a4	0	9	0.5	6	0.5	0.043956
Chr1	183141717	183141718	Wdr26	0	18	0.5	8	0.5	0.00468227
Chr1	190696318	190696319	Ush2a	0.0909091	11	0.583333	12	0.492424	0.0271907
Chr1	193181306	193181307	Ppp2r5a	0	9	0.5	8	0.5	0.0294118
Chr2	26488230	26488231	Fam69b	0	10	0.6	5	0.6	0.021978
Chr2	28435259	28435260	Gtf3c5	0	13	0.5	10	0.5	0.00748908
Chr2	31607878	31607879	Abl1	0	11	0.5	6	0.5	0.0294118
Chr2	32526807	32526808	Eng	0.0909091	22	0.666667	6	0.575758	0.00955035
Chr2	33742543	33742544	Fam125b	0	10	0.8	5	0.8	0.003663
Chr2	52324457	52324458	Cacnb4	0	15	0.6	5	0.6	0.00877193
Chr2	52758135	52758136	Fmnl2	0	9	0.5	10	0.5	0.0325077
Chr2	62473107	62473108	Ifih1	0	16	0.444444	9	0.444444	0.00996047
Chr2	62473114	62473115	Ifih1	0	16	0.444444	9	0.444444	0.00996047
Chr2	62473123	62473124	Ifih1	0	16	0.444444	9	0.444444	0.00996047
Chr2	62473132	62473133	Ifih1	0	16	0.444444	9	0.444444	0.00996047
Chr2	62473147	62473148	Ifih1	0	15	0.444444	9	0.444444	0.0118577
Chr2	62473170	62473171	Ifih1	0	16	0.444444	9	0.444444	0.00996047
Chr2	62473177	62473178	Ifih1	0	16	0.444444	9	0.444444	0.00996047
Chr2	62473184	62473185	Ifih1	0	16	0.444444	9	0.444444	0.00996047
Chr2	71982813	71982814	Rapgef4	0	10	0.5	6	0.5	0.0357143
Chr2	77632114	77632115	Zfp385b	0	12	0.454545	11	0.454545	0.01373
Chr2	109129975	109129976	Kif18a	0	7	0.545455	11	0.545455	0.0377074
Chr2	109129989	109129990	Kif18a	0	8	0.5	10	0.5	0.0359477
Chr2	126674922	126674923	Trpm7	0	11	0.5	8	0.5	0.0180599
Chr2	131062683	131062684	Mavs	0	9	0.5	8	0.5	0.0294118
Chr2	150172312	150172313	3300002I08Rik	0	14	0.5	8	0.5	0.00956938
Chr2	150172317	150172318	3300002I08Rik	0	13	0.5	8	0.5	0.0116959
Chr2	155714471	155714472	Uqcc	0	13	0.666667	6	0.666667	0.00386997
Chr2	179570682	179570683	Cdh4	0	11	0.545455	11	0.545455	0.0123839
Chr3	9593728	9593729	Zfp704	0	27	0.481481	27	0.481481	3.62006e-05
Chr3	20008427	20008428	Hltf	0	8	0.666667	6	0.666667	0.014985
Chr3	27858877	27858878	Pld1	0	10	0.571429	7	0.571429	0.0147059
Chr3	37380498	37380499	Spata5	0	9	0.6	5	0.6	0.0274725
Chr3	38796361	38796362	Fat4	0	23	0.736842	19	0.736842	2.19976e-07
Chr3	90191078	90191079	Slc27a3	0	7	0.666667	6	0.666667	0.020979
Chr4	46082006	46082007	Tmod1	0	12	0.5	8	0.5	0.0144479
Chr4	46082016	46082017	Tmod1	0	13	0.5	8	0.5	0.0116959
Chr4	46082035	46082036	Tmod1	0	13	0.5	8	0.5	0.0116959
Chr4	46082083	46082084	Tmod1	0	11	0.5	8	0.5	0.0180599
Chr4	46082089	46082090	Tmod1	0	11	0.5	8	0.5	0.0180599
Chr4	46082103	46082104	Tmod1	0	11	0.5	8	0.5	0.0180599
Chr4	75782825	75782826	Ptprd	0	9	0.6	5	0.6	0.0274725
Chr4	75782914	75782915	Ptprd	0	9	0.6	5	0.6	0.0274725
Chr4	96130535	96130536	Cyp2j8	0	14	0.444444	9	0.444444	0.0142292
Chr4	119105201	119105202	Zmynd12	0	8	0.666667	6	0.666667	0.014985
Chr4	134774540	134774541	Clic4	0	10	0.6	5	0.6	0.021978
Chr4	136538009	136538010	Zbtb40	0	9	0.5	6	0.5	0.043956
Chr4	151930374	151930375	Nphp4	0	10	0.6	5	0.6	0.021978
Chr5	21273209	21273210	Dnajc2	0	8	0.666667	6	0.666667	0.014985
Chr5	51865393	51865394	Ppargc1a	0.0769231	13	0.571429	7	0.494505	0.0307018
Chr5	64626577	64626578	Tbc1d1	0	9	0.6	5	0.6	0.0274725
Chr5	72636292	72636293	Atp10d	0	11	0.666667	6	0.666667	0.00630252
Chr5	106037720	106037721	Lrrc8c	0	24	0.461538	13	0.461538	0.000738133
Chr5	110805408	110805409	Fbrsl1	0	8	0.6	5	0.6	0.034965
Chr5	110805434	110805435	Fbrsl1	0	12	0.5	6	0.5	0.0245098
Chr5	123003548	123003549	Ift81	0	35	0.5	8	0.5	0.000567215
Chr5	129385837	129385838	Rimbp2	0	7	0.75	8	0.75	0.00699301
Chr5	134721807	134721808	Gtf2i	0	51	0.5	40	0.5	2.10963e-09
Chr5	135065160	135065161	Rfc2	0	12	0.5	6	0.5	0.0245098
Chr5	137407073	137407074	4933404O12Rik	0	5	0.666667	9	0.666667	0.030969
Chr5	139237390	139237391	Fam20c	0	15	0.444444	9	0.444444	0.0118577
Chr5	139268910	139268911	Fam20c	0	14	0.5	6	0.5	0.0175439
Chr5	140853433	140853434	Snx8	0	14	0.444444	9	0.444444	0.0142292
Chr5	141797639	141797640	Sdk1	0	11	0.5	6	0.5	0.0294118
Chr6	8944948	8944949	Nxph1	0	8	0.666667	6	0.666667	0.014985
Chr6	43478305	43478306	Tpk1	0	10	0.6	5	0.6	0.021978
Chr6	53770414	53770415	Tril	0	11	0.5	6	0.5	0.0294118
Chr6	97178892	97178893	Arl6ip5	0.0769231	13	0.666667	6	0.589744	0.0172859
Chr6	104586991	104586992	Cntn6	0	12	0.444444	9	0.444444	0.0210526
Chr6	125055291	125055292	Chd4	0	7	0.6	5	0.6	0.0454545
Chr6	126668246	126668247	Kcna6	0	11	0.473684	19	0.473684	0.0106239
Chr6	148972597	148972598	Dennd5b	0	14	0.444444	9	0.444444	0.0142292
Chr7	16524580	16524581	Gltscr2	0	18	0.545455	11	0.545455	0.000972591
Chr7	16549330	16549331	Ehd2	0.142857	14	0.666667	6	0.52381	0.0374097
Chr7	31099109	31099110	Alkbh6	0	9	0.571429	7	0.571429	0.0192308
Chr7	36209269	36209270	Ccdc123	0	8	0.461538	13	0.461538	0.0455551
Chr7	86967215	86967216	Anpep	0	13	0.571429	7	0.571429	0.00722394
Chr7	88693360	88693361	Fsd2	0.461538	13	1	7	0.538462	0.044453
Chr7	105272646	105272647	Capn5	0	11	0.6	5	0.6	0.0178571
Chr7	118225796	118225797	Eif4g2	0	13	0.666667	6	0.666667	0.00386997
Chr7	119489834	119489835	Mical2	0	9	0.6	5	0.6	0.0274725
Chr7	119879025	119879026	Tead1	0	18	0.571429	7	0.571429	0.0027668
Chr7	121912341	121912342	Insc	0.05	20	0.6	5	0.55	0.0162055
Chr7	124528459	124528460	Xylt1	0	17	0.444444	9	0.444444	0.00842809
Chr7	125896610	125896611	9030624J02Rik	0	11	0.5	6	0.5	0.0294118
Chr7	134338837	134338838	Cd2bp2	0	24	0.545455	11	0.545455	0.00028463
Chr7	139172806	139172807	Gpr26	0	16	0.5	8	0.5	0.00658762
Chr7	151834772	151834773	Ano1	0	9	0.5	8	0.5	0.0294118
Chr8	3621029	3621030	Xab2	0	18	0.444444	9	0.444444	0.00717949
Chr8	24020104	24020105	Myst3	0	16	0.6	5	0.6	0.0075188
Chr8	41663256	41663257	Mtmr7	0.1875	16	0.7	10	0.5125	0.0152058
Chr8	75225452	75225453	Nwd1	0	18	0.5	8	0.5	0.00468227
Chr8	108137912	108137913	Fam65a	0.0769231	13	0.666667	6	0.589744	0.0172859
Chr8	114416091	114416092	Chst5	0	13	0.8	5	0.8	0.00163399
Chr8	121397912	121397913	Cdh13	0	8	0.461538	13	0.461538	0.0455551
Chr8	121765170	121765171	Cdh13	0	11	0.5	6	0.5	0.0294118
Chr9	7856030	7856031	Birc3	0	12	0.6	5	0.6	0.0147059
Chr9	14888496	14888497	Hephl1	0	27	0.444444	9	0.444444	0.00213904
Chr9	27804151	27804152	Opcml	0	7	0.545455	11	0.545455	0.0377074
Chr9	31227671	31227672	Nfrkb	0	16	0.5	6	0.5	0.012987
Chr9	66730427	66730428	Rab8b	0	13	0.6	5	0.6	0.0122549
Chr9	66730433	66730434	Rab8b	0	13	0.6	5	0.6	0.0122549
Chr9	66730439	66730440	Rab8b	0	13	0.6	5	0.6	0.0122549
Chr9	66730454	66730455	Rab8b	0	13	0.6	5	0.6	0.0122549
Chr9	66730469	66730470	Rab8b	0	13	0.6	5	0.6	0.0122549
Chr9	75483340	75483341	Lysmd2	0	9	0.5	8	0.5	0.0294118
Chr9	75483343	75483344	Lysmd2	0	9	0.5	8	0.5	0.0294118
Chr9	75483353	75483354	Lysmd2	0	9	0.5	8	0.5	0.0294118
Chr9	75483366	75483367	Lysmd2	0	16	0.5	16	0.5	0.00244716
Chr9	75483375	75483376	Lysmd2	0	17	0.5	16	0.5	0.000926956
Chr9	75483386	75483387	Lysmd2	0	9	0.5	8	0.5	0.0294118
Chr9	75483397	75483398	Lysmd2	0	9	0.5	8	0.5	0.0294118
Chr9	75483404	75483405	Lysmd2	0	9	0.5	8	0.5	0.0294118
Chr9	80188241	80188242	Impg1	0	8	0.6	5	0.6	0.034965
Chr9	80188250	80188251	Impg1	0	8	0.6	5	0.6	0.034965
Chr9	80188257	80188258	Impg1	0	8	0.6	5	0.6	0.034965
Chr9	80188336	80188337	Impg1	0	8	0.6	5	0.6	0.034965
Chr9	80188339	80188340	Impg1	0	8	0.6	5	0.6	0.034965
Chr9	80188361	80188362	Impg1	0	8	0.6	5	0.6	0.034965
Chr9	80188368	80188369	Impg1	0	8	0.6	5	0.6	0.034965
Chr9	88376547	88376548	Syncrip	0	7	0.6	5	0.6	0.0454545
Chr9	118846222	118846223	Ctdspl	0	8	0.8	5	0.8	0.00699301
Chr9	118907299	118907300	Ctdspl	0	12	0.454545	11	0.454545	0.01373
Chr9	118915589	118915590	Ctdspl	0	13	1	6	1	3.68568e-05
Chr9	118915596	118915597	Ctdspl	0	13	1	6	1	3.68568e-05
Chr9	118915600	118915601	Ctdspl	0	12	1	6	1	5.38677e-05
Chr9	119829839	119829840	Wdr48	0	11	0.5	6	0.5	0.0294118
Chr10	74479382	74479383	Rtdr1	0.0625	16	0.6	5	0.5375	0.0275689
Chr10	74479398	74479399	Rtdr1	0	16	0.5	6	0.5	0.012987
Chr10	74479405	74479406	Rtdr1	0	16	0.5	6	0.5	0.012987
Chr10	74564015	74564016	Bcr	0	14	0.6	5	0.6	0.0103199
Chr10	75356377	75356378	Derl3	0.0769231	26	0.666667	6	0.589744	0.00555291
Chr10	92642853	92642854	Cdk17	0	8	0.555556	9	0.555556	0.0294118
Chr10	93498003	93498004	Vezt	0	10	0.444444	9	0.444444	0.0325077
Chr10	98583987	98583988	Poc1b	0	11	0.571429	7	0.571429	0.0114379
Chr10	106492825	106492826	Acss3	0	7	0.666667	6	0.666667	0.020979
Chr10	110401506	110401507	Zdhhc17	0	7	0.6	5	0.6	0.0454545
Chr10	116389885	116389886	4933412E12Rik	0	9	0.6	5	0.6	0.0274725
Chr10	117363454	117363455	4933411E08Rik	0	15	0.5	8	0.5	0.00790514
Chr10	120871698	120871699	Rassf3	0	14	0.571429	7	0.571429	0.00584795
Chr11	9138744	9138745	Abca13	0	16	0.5	12	0.5	0.00245262
Chr11	35113706	35113707	Slit3	0	11	0.444444	9	0.444444	0.0260062
Chr11	54949060	54949061	Slc36a3	0	9	0.5	6	0.5	0.043956
Chr11	62461693	62461694	BC046404	0.153846	13	0.75	8	0.596154	0.0175733
Chr11	74943885	74943886	Smg6	0	14	0.666667	6	0.666667	0.00309598
Chr11	83879572	83879573	Dusp14	0	10	0.6	5	0.6	0.021978
Chr11	88528309	88528310	Msi2	0	8	0.6	10	0.6	0.0128205
Chr11	93815770	93815771	Nme2	0	11	0.5	6	0.5	0.0294118
Chr11	93815821	93815822	Nme2	0	11	0.5	6	0.5	0.0294118
Chr11	94318434	94318435	Cacna1g	0	23	0.625	8	0.625	0.000329584
Chr11	96974782	96974783	Tbx21	0	8	0.666667	6	0.666667	0.014985
Chr11	97641035	97641036	Rpl23	0	14	0.5	8	0.5	0.00956938
Chr11	97641041	97641042	Rpl23	0	14	0.5	8	0.5	0.00956938
Chr11	97641055	97641056	Rpl23	0	15	0.5	8	0.5	0.00790514
Chr11	103084156	103084157	Map3k14	0	5	0.769231	13	0.769231	0.00653595
Chr11	103084557	103084558	Map3k14	0.166667	6	0.733333	15	0.566667	0.0464396
Chr11	106905681	106905682	Bptf	0.0833333	12	0.625	8	0.541667	0.0180599
Chr12	36768709	36768710	Tspan13	0	12	0.6	5	0.6	0.0147059
Chr12	56425678	56425679	1110008L16Rik	0	10	0.666667	6	0.666667	0.00824176
Chr12	56425692	56425693	1110008L16Rik	0	10	0.666667	6	0.666667	0.00824176
Chr12	56425698	56425699	1110008L16Rik	0	10	0.666667	6	0.666667	0.00824176
Chr12	57609710	57609711	E030019B13Rik	0	14	0.5	6	0.5	0.0175439
Chr12	57620967	57620968	E030019B13Rik	0	11	0.5	6	0.5	0.0294118
Chr12	87423836	87423837	Ift43	0	15	0.555556	9	0.555556	0.00296443
Chr12	118023211	118023212	Ptprn2	0	10	0.5	8	0.5	0.0228758
Chr12	118023219	118023220	Ptprn2	0	10	0.5	8	0.5	0.0228758
Chr12	118023228	118023229	Ptprn2	0	10	0.5	8	0.5	0.0228758
Chr13	56956052	56956053	Trpc7	0	9	0.6	5	0.6	0.0274725
Chr13	78158870	78158871	Fam172a	0	9	0.714286	7	0.714286	0.00480769
Chr13	78158875	78158876	Fam172a	0	9	0.625	8	0.625	0.00904977
Chr13	78158880	78158881	Fam172a	0	9	0.625	8	0.625	0.00904977
Chr13	101466796	101466797	Ccdc125	0	11	0.6	5	0.6	0.0178571
Chr13	101466802	101466803	Ccdc125	0	11	0.5	6	0.5	0.0294118
Chr13	110876132	110876133	Rab3c	0	10	0.75	8	0.75	0.0015083
Chr14	21985074	21985075	Adk	0	10	0.5	6	0.5	0.0357143
Chr14	21985085	21985086	Adk	0	10	0.5	8	0.5	0.0228758
Chr14	55707632	55707633	Zfhx2	0	13	0.625	8	0.625	0.00275198
Chr15	28136572	28136573	Dnahc5	0	17	0.5	8	0.5	0.0055336
Chr15	76577314	76577315	Arhgap39	0	12	0.75	8	0.75	0.000722394
Chr15	76577318	76577319	Arhgap39	0	12	0.75	8	0.75	0.000722394
Chr15	76577323	76577324	Arhgap39	0	12	0.75	8	0.75	0.000722394
Chr15	76577335	76577336	Arhgap39	0	12	0.75	8	0.75	0.000722394
Chr15	79845108	79845109	Pdgfb	0	11	0.5	6	0.5	0.0294118
Chr15	100557209	100557210	Galnt6	0	10	0.6	5	0.6	0.021978
Chr16	11170786	11170787	Zc3h7a	0.0833333	12	0.555556	9	0.472222	0.0464396
Chr16	11170889	11170890	Zc3h7a	0	12	0.5	8	0.5	0.0144479
Chr16	11170899	11170900	Zc3h7a	0	12	0.444444	9	0.444444	0.0210526
Chr16	11170912	11170913	Zc3h7a	0	12	0.444444	9	0.444444	0.0210526
Chr16	11170919	11170920	Zc3h7a	0	12	0.444444	9	0.444444	0.0210526
Chr16	11170928	11170929	Zc3h7a	0	12	0.444444	9	0.444444	0.0210526
Chr16	21513415	21513416	Vps8	0	9	0.5	6	0.5	0.043956
Chr16	21615553	21615554	Vps8	0	9	0.571429	7	0.571429	0.0192308
Chr16	30540997	30540998	Tmem44	0	16	0.666667	6	0.666667	0.00205058
Chr16	32288981	32288982	Rnf168	0	13	0.444444	9	0.444444	0.0172249
Chr16	33868345	33868346	Itgb5	0	24	0.444444	9	0.444444	0.00307918
Chr16	33868351	33868352	Itgb5	0	22	0.444444	9	0.444444	0.00400445
Chr16	91059428	91059429	4932438H23Rik	0	18	0.6	5	0.6	0.00564653
Chr16	93974211	93974212	Cldn14	0	15	0.666667	6	0.666667	0.00250627
Chr16	96706058	96706059	Pcp4	0	10	0.666667	6	0.666667	0.00824176
Chr16	97765091	97765092	Mx2	0	14	0.533333	15	0.533333	0.0021989
Chr16	97765094	97765095	Mx2	0	14	0.533333	15	0.533333	0.0021989
Chr16	97765102	97765103	Mx2	0	14	0.533333	15	0.533333	0.0021989
Chr17	27217544	27217545	Itpr3	0	13	0.5	6	0.5	0.0206398
Chr17	43958602	43958603	Rcan2	0	9	0.6	5	0.6	0.0274725
Chr17	43958694	43958695	Rcan2	0	9	0.6	5	0.6	0.0274725
Chr17	49835073	49835074	Kif6	0	7	0.555556	9	0.555556	0.0336538
Chr17	50168851	50168852	Rftn1	0	18	0.444444	18	0.444444	0.0028921
Chr17	85808177	85808178	Camkmt	0	8	0.666667	9	0.666667	0.00904977
Chr17	86581181	86581182	Prkce	0	10	0.5	6	0.5	0.0357143
Chr17	86581186	86581187	Prkce	0	10	0.5	6	0.5	0.0357143
Chr17	86581201	86581202	Prkce	0	19	0.5	12	0.5	0.00125496
Chr17	86581211	86581212	Prkce	0	20	0.454545	11	0.454545	0.00271907
Chr17	86581220	86581221	Prkce	0	10	0.5	6	0.5	0.0357143
Chr17	89171790	89171791	Lhcgr	0.125	16	0.615385	13	0.490385	0.0161205
Chr18	14999521	14999522	Taf4b	0	12	0.5	8	0.5	0.0144479
Chr18	15560631	15560632	Aqp4	0	12	0.5	8	0.5	0.0144479
Chr18	37478659	37478660	Pcdha4-g	0	12	0.461538	13	0.461538	0.0149068
Chr18	57446534	57446535	Megf10	0	10	0.5	6	0.5	0.0357143
Chr18	76178363	76178364	Zbtb7c	0	15	0.444444	9	0.444444	0.0118577
Chr19	5041433	5041434	Brms1	0	14	0.5	8	0.5	0.00956938
Chr19	11887194	11887195	Stx3	0	9	0.666667	6	0.666667	0.010989
Chr19	29538578	29538579	Pdcd1lg2	0	9	0.625	8	0.625	0.00904977
Chr19	47854280	47854281	Wdr96	0	15	0.5	6	0.5	0.0150376
ChrX	9482754	9482755	Sytl5	0	12	0.5	8	0.5	0.0144479
ChrX	91690659	91690660	Gm14827	0	6	0.8	5	0.8	0.0151515
ChrX	149441673	149441674	Usp51	0	9	0.571429	7	0.571429	0.0192308
	Bold highlighted denotes methylation exclusively in the CpG islands.

## Sheet: Male-CHG-Other-DMR
Sites of genomic DNA in male offspring from HMFA diet, which were enriched with methylation in other chromosomal regions in CHG contexts.
Chromosome	Chromstart	Chromend	CH-04 Male meth_ratio	CH-04 Male total CpG	CH-4 Male meth_ratio	CH-4 Male total CpG	Meth diff	P value
Chr1	14718743	14718744	0	16	0.454545	11	0.454545	0.00572278
Chr1	31838123	31838124	0	8	0.6	5	0.6	0.034965
Chr1	31838137	31838138	0	8	0.6	5	0.6	0.034965
Chr1	60650129	60650130	0	10	0.5	8	0.5	0.0228758
Chr1	99028927	99028928	0	8	0.571429	7	0.571429	0.025641
Chr1	103750245	103750246	0	6	0.8	5	0.8	0.0151515
Chr1	144363502	144363503	0	10	0.5	6	0.5	0.0357143
Chr1	145818575	145818576	0	8	0.6	5	0.6	0.034965
Chr1	152926602	152926603	0	17	0.666667	9	0.666667	0.000364853
Chr1	164940123	164940124	0	11	0.5	6	0.5	0.0294118
Chr1	164940137	164940138	0	11	0.5	6	0.5	0.0294118
Chr1	164940142	164940143	0	11	0.5	6	0.5	0.0294118
Chr1	164940196	164940197	0	9	0.5	6	0.5	0.043956
Chr1	164940210	164940211	0	11	0.5	6	0.5	0.0294118
Chr1	171280150	171280151	0	15	0.461538	13	0.461538	0.00455487
Chr1	182224632	182224633	0	15	0.5	6	0.5	0.0150376
Chr1	190865917	190865918	0	18	0.75	8	0.75	0.000121618
Chr2	29599262	29599263	0	9	0.5	6	0.5	0.043956
Chr2	38196306	38196307	0	10	0.444444	9	0.444444	0.0325077
Chr2	111740439	111740440	0	10	0.5	8	0.5	0.0228758
Chr2	142854877	142854878	0	20	0.444444	18	0.444444	0.000894783
Chr2	149341063	149341064	0	8	0.571429	7	0.571429	0.025641
Chr2	169109879	169109880	0	11	0.5	8	0.5	0.0180599
Chr2	169345978	169345979	0	9	0.5	6	0.5	0.043956
Chr3	20318198	20318199	0	23	0.454545	11	0.454545	0.00166034
Chr3	20831315	20831316	0.0909091	22	0.565217	23	0.474308	0.00120661
Chr3	21058996	21058997	0	18	0.7	10	0.7	0.000101348
Chr3	28830110	28830111	0.0526316	19	0.6	5	0.547368	0.0183512
Chr3	37489197	37489198	0	8	0.666667	6	0.666667	0.014985
Chr3	38134119	38134120	0	42	0.483871	31	0.483871	2.06659e-07
Chr3	38177883	38177884	0	6	0.571429	14	0.571429	0.0418989
Chr3	51005225	51005226	0.0625	16	0.571429	21	0.508929	0.00164561
Chr3	54787267	54787268	0	6	0.5625	16	0.5625	0.0460778
Chr3	63773396	63773397	0	10	0.5	8	0.5	0.0228758
Chr3	67212261	67212262	0	11	0.5	8	0.5	0.0180599
Chr3	72627607	72627608	0	24	0.5	8	0.5	0.00194661
Chr3	85028752	85028753	0	16	0.5	12	0.5	0.00245262
Chr3	115760091	115760092	0	10	0.5	8	0.5	0.0228758
Chr3	116513482	116513483	0	10	0.666667	6	0.666667	0.00824176
Chr3	130992098	130992099	0	12	0.444444	9	0.444444	0.0210526
Chr3	148652198	148652199	0	6	0.8	5	0.8	0.0151515
Chr3	157043556	157043557	0	7	0.6	5	0.6	0.0454545
Chr3	157043560	157043561	0	7	0.6	5	0.6	0.0454545
Chr4	26471601	26471602	0	10	0.666667	6	0.666667	0.00824176
Chr4	38987820	38987821	0	19	0.5	8	0.5	0.0039886
Chr4	39679064	39679065	0.0952381	21	0.571429	14	0.47619	0.00559098
Chr4	43029265	43029266	0	9	0.5	6	0.5	0.043956
Chr4	44726914	44726915	0	8	0.571429	7	0.571429	0.025641
Chr4	62183134	62183135	0	10	0.5	6	0.5	0.0357143
Chr4	62183145	62183146	0	10	0.5	6	0.5	0.0357143
Chr4	79381794	79381795	0	9	0.6	5	0.6	0.0274725
Chr4	90325529	90325530	0.0769231	13	0.555556	9	0.478632	0.0230791
Chr4	99350679	99350680	0	21	0.5	8	0.5	0.00294724
Chr4	116683534	116683535	0	11	0.482759	29	0.482759	0.00363491
Chr4	116683571	116683572	0	12	0.466667	30	0.466667	0.00337932
Chr4	127566521	127566522	0	18	0.5	6	0.5	0.00988142
Chr4	129125036	129125037	0	10	0.6	5	0.6	0.021978
Chr4	140761661	140761662	0	15	0.5	8	0.5	0.00790514
Chr4	140761666	140761667	0	15	0.5	8	0.5	0.00790514
Chr4	140761683	140761684	0	15	0.5	8	0.5	0.00790514
Chr4	140761757	140761758	0	15	0.5	8	0.5	0.00790514
Chr4	140761765	140761766	0	15	0.5	8	0.5	0.00790514
Chr4	140761784	140761785	0	15	0.5	8	0.5	0.00790514
Chr5	29503684	29503685	0	16	0.5	8	0.5	0.00658762
Chr5	38713853	38713854	0	15	0.5	6	0.5	0.0150376
Chr5	45237731	45237732	0	9	0.5	6	0.5	0.043956
Chr5	77429660	77429661	0	34	0.461538	13	0.461538	0.000159813
Chr5	77429668	77429669	0	34	0.461538	13	0.461538	0.000159813
Chr5	80077967	80077968	0	10	0.5	8	0.5	0.0228758
Chr5	110336172	110336173	0	11	0.444444	9	0.444444	0.0260062
Chr5	129154933	129154934	0	10	0.5	8	0.5	0.0228758
Chr5	134048315	134048316	0	7	0.666667	6	0.666667	0.020979
Chr5	143748445	143748446	0	10	0.5	8	0.5	0.0228758
Chr5	143748459	143748460	0	10	0.5	8	0.5	0.0228758
Chr5	149601100	149601101	0	5	0.714286	7	0.714286	0.0277778
Chr5	149601108	149601109	0	5	0.714286	7	0.714286	0.0277778
Chr5	149601219	149601220	0	5	0.714286	7	0.714286	0.0277778
Chr6	4303678	4303679	0	13	0.571429	7	0.571429	0.00722394
Chr6	26477769	26477770	0	9	0.5	6	0.5	0.043956
Chr6	26477778	26477779	0	9	0.5	6	0.5	0.043956
Chr6	26477791	26477792	0	9	0.5	6	0.5	0.043956
Chr6	26477795	26477796	0	9	0.5	6	0.5	0.043956
Chr6	26477798	26477799	0	9	0.5	6	0.5	0.043956
Chr6	26477867	26477868	0	9	0.5	6	0.5	0.043956
Chr6	26477878	26477879	0	9	0.5	6	0.5	0.043956
Chr6	26477889	26477890	0	9	0.6	5	0.6	0.0274725
Chr6	26477897	26477898	0	9	0.5	6	0.5	0.043956
Chr6	31138828	31138829	0	14	0.666667	6	0.666667	0.00309598
Chr6	41134767	41134768	0	12	0.444444	9	0.444444	0.0210526
Chr6	43132012	43132013	0	12	0.571429	14	0.571429	0.00223904
Chr6	43132017	43132018	0	12	0.571429	14	0.571429	0.00223904
Chr6	49602819	49602820	0	26	0.444444	9	0.444444	0.00240642
Chr6	63011199	63011200	0	9	0.5	6	0.5	0.043956
Chr6	68799668	68799669	0	25	0.5	8	0.5	0.00171065
Chr6	76792209	76792210	0	14	0.5	6	0.5	0.0175439
Chr6	78119495	78119496	0	11	0.6	5	0.6	0.0178571
Chr6	103296037	103296038	0.04	25	0.571429	7	0.531429	0.00444939
Chr6	133665941	133665942	0	10	0.5	6	0.5	0.0357143
Chr7	7523585	7523586	0	9	0.5	8	0.5	0.0294118
Chr7	7523593	7523594	0	9	0.5	8	0.5	0.0294118
Chr7	7523663	7523664	0	9	0.5	8	0.5	0.0294118
Chr7	7523667	7523668	0	9	0.5	8	0.5	0.0294118
Chr7	7523674	7523675	0	9	0.5	8	0.5	0.0294118
Chr7	23179677	23179678	0	12	0.571429	7	0.571429	0.00902993
Chr7	25152550	25152551	0	9	0.5	6	0.5	0.043956
Chr7	27518711	27518712	0	11	0.5	8	0.5	0.0180599
Chr7	49722714	49722715	0	8	0.666667	6	0.666667	0.014985
Chr7	49722719	49722720	0	8	0.666667	6	0.666667	0.014985
Chr7	49722734	49722735	0	8	0.666667	6	0.666667	0.014985
Chr7	61123648	61123649	0	14	0.5	6	0.5	0.0175439
Chr7	61123666	61123667	0	13	0.5	6	0.5	0.0206398
Chr7	61123711	61123712	0	14	0.5	6	0.5	0.0175439
Chr7	61123722	61123723	0	14	0.5	6	0.5	0.0175439
Chr7	61123749	61123750	0	14	0.5	6	0.5	0.0175439
Chr7	74622975	74622976	0	5	0.8	5	0.8	0.047619
Chr7	93337152	93337153	0	15	0.666667	6	0.666667	0.00250627
Chr7	120210169	120210170	0.0454545	22	0.5	6	0.454545	0.0222222
Chr7	120751724	120751725	0	9	0.5	6	0.5	0.043956
Chr7	121298877	121298878	0	15	0.444444	9	0.444444	0.0118577
Chr7	122205032	122205033	0	10	0.6	5	0.6	0.021978
Chr7	134129833	134129834	0	12	0.571429	7	0.571429	0.00902993
Chr7	134370067	134370068	0	12	0.5	8	0.5	0.0144479
Chr8	4706789	4706790	0	17	0.5	8	0.5	0.0055336
Chr8	12350339	12350340	0	9	0.571429	7	0.571429	0.0192308
Chr8	13883404	13883405	0.0588235	17	0.6	5	0.541176	0.0239234
Chr8	13883409	13883410	0	17	0.6	5	0.6	0.00649351
Chr8	13883413	13883414	0	17	0.6	5	0.6	0.00649351
Chr8	13883423	13883424	0	17	0.6	5	0.6	0.00649351
Chr8	35175555	35175556	0.166667	12	0.733333	15	0.566667	0.00632955
Chr8	42473417	42473418	0	12	0.5	8	0.5	0.0144479
Chr8	75961133	75961134	0	16	0.5	8	0.5	0.00658762
Chr8	77846870	77846871	0	13	0.666667	6	0.666667	0.00386997
Chr8	117966911	117966912	0	12	0.5	6	0.5	0.0245098
Chr8	118715759	118715760	0.142857	21	0.615385	13	0.472527	0.00776189
Chr8	119736370	119736371	0	16	0.6	5	0.6	0.0075188
Chr8	123131737	123131738	0	9	0.571429	7	0.571429	0.0192308
Chr8	123404741	123404742	0	18	0.5	8	0.5	0.00468227
Chr9	3024174	3024175	0.1	10	0.625	8	0.525	0.0429864
Chr9	35525770	35525771	0	18	0.5	6	0.5	0.00988142
Chr9	36395187	36395188	0	8	0.571429	7	0.571429	0.025641
Chr9	65049123	65049124	0	20	0.666667	6	0.666667	0.00100334
Chr9	74641909	74641910	0	9	0.5	6	0.5	0.043956
Chr9	102884753	102884754	0	10	0.5	6	0.5	0.0357143
Chr9	108820706	108820707	0.3125	16	0.8	10	0.4875	0.0414053
Chr9	115493175	115493176	0	15	0.6	5	0.6	0.00877193
Chr9	115784718	115784719	0.0357143	56	0.518519	27	0.482804	6.16498e-07
Chr9	118349804	118349805	0	5	1	5	1	0.00793651
Chr9	120016608	120016609	0	12	0.6	5	0.6	0.0147059
Chr10	19235342	19235343	0	11	0.444444	9	0.444444	0.0260062
Chr10	24212451	24212452	0	7	0.666667	6	0.666667	0.020979
Chr10	62881379	62881380	0	13	0.5	6	0.5	0.0206398
Chr10	67433186	67433187	0	21	0.5	6	0.5	0.00683761
Chr10	76433059	76433060	0	9	0.6	5	0.6	0.0274725
Chr10	79924283	79924284	0	12	0.571429	7	0.571429	0.00902993
Chr10	88191198	88191199	0	10	0.5	8	0.5	0.0228758
Chr10	99130759	99130760	0	9	0.6	5	0.6	0.0274725
Chr10	110769049	110769050	0	23	0.461538	13	0.461538	0.000880998
Chr10	120591142	120591143	0	14	0.5	6	0.5	0.0175439
Chr11	6741213	6741214	0	14	0.571429	7	0.571429	0.00584795
Chr11	16340927	16340928	0.111111	9	0.8	5	0.688889	0.022977
Chr11	16340948	16340949	0	7	0.8	5	0.8	0.010101
Chr11	16341003	16341004	0	8	1	5	1	0.000777001
Chr11	16341009	16341010	0	9	0.8	5	0.8	0.004995
Chr11	16341017	16341018	0	9	0.8	5	0.8	0.004995
Chr11	16341030	16341031	0	9	0.8	5	0.8	0.004995
Chr11	21340781	21340782	0	9	0.5	6	0.5	0.043956
Chr11	29493838	29493839	0	14	0.5	6	0.5	0.0175439
Chr11	29493853	29493854	0	14	0.666667	6	0.666667	0.00309598
Chr11	29493889	29493890	0	13	0.6	5	0.6	0.0122549
Chr11	41150828	41150829	0	8	0.8	5	0.8	0.00699301
Chr11	43187219	43187220	0	19	0.666667	6	0.666667	0.00118577
Chr11	52427041	52427042	0	11	0.571429	14	0.571429	0.00292906
Chr11	53303894	53303895	0	21	0.5	8	0.5	0.00294724
Chr11	76453271	76453272	0	12	0.5	12	0.5	0.01373
Chr11	88134118	88134119	0	18	1	6	1	7.42964e-06
Chr11	88964666	88964667	0.0357143	28	0.5	6	0.464286	0.0123987
Chr11	106257709	106257710	0	10	0.5	8	0.5	0.0228758
Chr12	7276600	7276601	0	12	0.444444	9	0.444444	0.0210526
Chr12	13961822	13961823	0	8	0.571429	7	0.571429	0.025641
Chr12	16398076	16398077	0	10	0.6	5	0.6	0.021978
Chr12	29758463	29758464	0.133333	15	0.666667	6	0.533333	0.0307018
Chr12	29758468	29758469	0	15	0.666667	6	0.666667	0.00250627
Chr12	29758509	29758510	0	13	0.666667	6	0.666667	0.00386997
Chr12	29758571	29758572	0	14	0.666667	6	0.666667	0.00309598
Chr12	29758577	29758578	0	15	0.666667	6	0.666667	0.00250627
Chr12	29758587	29758588	0	15	0.666667	6	0.666667	0.00250627
Chr12	29758592	29758593	0	15	0.666667	6	0.666667	0.00250627
Chr12	29758595	29758596	0	15	0.666667	6	0.666667	0.00250627
Chr12	29758604	29758605	0	15	0.666667	6	0.666667	0.00250627
Chr12	52580139	52580140	0	16	0.5	8	0.5	0.00658762
Chr12	82035307	82035308	0	32	0.5	8	0.5	0.000765948
Chr12	86768713	86768714	0	8	0.6	5	0.6	0.034965
Chr12	86768736	86768737	0	8	0.6	5	0.6	0.034965
Chr12	86768740	86768741	0	8	0.6	5	0.6	0.034965
Chr12	86768758	86768759	0	8	0.6	5	0.6	0.034965
Chr12	86768780	86768781	0	8	0.6	5	0.6	0.034965
Chr12	107520848	107520849	0	8	0.6	5	0.6	0.034965
Chr13	3318181	3318182	0	20	0.5	8	0.5	0.0034188
Chr13	3318193	3318194	0	20	0.5	8	0.5	0.0034188
Chr13	54907184	54907185	0.111111	9	0.8	5	0.688889	0.022977
Chr13	94313508	94313509	0	9	0.5	8	0.5	0.0294118
Chr13	104765391	104765392	0	20	0.6	5	0.6	0.00434783
Chr14	19835554	19835555	0	14	0.444444	9	0.444444	0.0142292
Chr14	58913971	58913972	0	10	0.5	8	0.5	0.0228758
Chr14	76983152	76983153	0	8	0.666667	6	0.666667	0.014985
Chr14	97741617	97741618	0	14	0.5	8	0.5	0.00956938
Chr14	107680958	107680959	0	11	0.454545	11	0.454545	0.0350877
Chr14	115190761	115190762	0	13	0.5	6	0.5	0.0206398
Chr15	47398252	47398253	0	11	0.5	6	0.5	0.0294118
Chr15	59451115	59451116	0	9	0.571429	7	0.571429	0.0192308
Chr15	59451119	59451120	0	9	0.571429	7	0.571429	0.0192308
Chr15	59462549	59462550	0	11	0.461538	13	0.461538	0.0161818
Chr15	61499331	61499332	0.166667	12	0.75	8	0.583333	0.0193697
Chr15	66812186	66812187	0	9	0.5	6	0.5	0.043956
Chr16	22766230	22766231	0	18	0.5	6	0.5	0.00988142
Chr16	53517079	53517080	0	8	0.6	5	0.6	0.034965
Chr16	68167547	68167548	0	18	0.5	8	0.5	0.00468227
Chr16	68167552	68167553	0	18	0.5	8	0.5	0.00468227
Chr16	68167556	68167557	0	18	0.5	8	0.5	0.00468227
Chr16	72624516	72624517	0	28	0.444444	9	0.444444	0.00190779
Chr16	91229466	91229467	0	10	0.444444	9	0.444444	0.0325077
Chr16	97557597	97557598	0	14	0.5	8	0.5	0.00956938
Chr17	6998504	6998505	0	9	0.5	6	0.5	0.043956
Chr17	9620461	9620462	0	9	0.461538	13	0.461538	0.0460778
Chr17	17775428	17775429	0	11	0.6	5	0.6	0.0178571
Chr17	69265336	69265337	0	10	0.444444	9	0.444444	0.0325077
Chr17	74919501	74919502	0	11	0.5	6	0.5	0.0294118
Chr17	80333867	80333868	0.181818	11	0.705882	17	0.524064	0.0183066
Chr17	84419576	84419577	0	7	0.6	5	0.6	0.0454545
Chr17	85306117	85306118	0	14	0.5	6	0.5	0.0175439
Chr17	93310191	93310192	0.0952381	21	0.666667	6	0.571429	0.0110706
Chr18	10630268	10630269	0	10	0.5	8	0.5	0.0228758
Chr18	47902883	47902884	0.125	16	0.666667	6	0.541667	0.0254245
Chr18	67621421	67621422	0.05	20	0.5	6	0.45	0.0277592
Chr18	67900409	67900410	0	8	0.666667	6	0.666667	0.014985
Chr19	44825075	44825076	0	8	0.6	5	0.6	0.034965
Chr19	45174943	45174944	0	7	0.666667	6	0.666667	0.020979
Chr19	55797289	55797290	0	15	0.5	8	0.5	0.00790514
ChrX	16051719	16051720	0.25	8	0.875	16	0.625	0.0047439
ChrX	17559735	17559736	0	13	0.666667	6	0.666667	0.00386997
ChrX	22156953	22156954	0	12	0.5	6	0.5	0.0245098
ChrX	59610976	59610977	0	8	0.545455	11	0.545455	0.0180599
ChrX	59610986	59610987	0	8	0.5	12	0.5	0.0418989
ChrX	106410828	106410829	0	6	0.555556	9	0.555556	0.043956
ChrX	132677657	132677658	0	7	0.6	5	0.6	0.0454545
ChrX	137159892	137159893	0	8	0.6	5	0.6	0.034965
ChrX	143304006	143304007	0	27	0.5	8	0.5	0.0013369
ChrX	143304012	143304013	0	28	0.5	8	0.5	0.00118835
ChrX	149655139	149655140	0	22	0.666667	6	0.666667	0.000732601
ChrX	166022942	166022943	0	10	0.5	16	0.5	0.00949577
	Bold highlighted denotes methylation exclusively in the CpG islands.

## Sheet: Male-CHH-Genebody
Genes in male offspring from HMFA diet, which were enriched with methylation in the gene body in CHH contexts.
Chromosome	Chromstart	Chromend	Gene name	CH-04 Male meth_ratio	CH-04 Male total CpG	CH-4 Male meth_ratio	CH-4 Male total CpG	Meth diff	P value
Chr1	64860341	64860342	Plekhm3	0	12	0.6	5	0.6	0.0147059
Chr1	89686030	89686031	Atg16l1	0	9	0.6	5	0.6	0.0274725
Chr1	132967872	132967873	Mapkapk2	0	13	0.6	5	0.6	0.0122549
Chr1	134258256	134258257	Tmcc2	0	10	0.6	5	0.6	0.021978
Chr1	134265219	134265220	Tmcc2	0	12	0.6	5	0.6	0.0147059
Chr1	141319160	141319161	Zbtb41	0	13	0.8	5	0.8	0.00163399
Chr1	152764268	152764269	Hmcn1	0.0833333	12	0.75	8	0.666667	0.00443756
Chr1	154809027	154809028	Nmnat2	0	16	0.6	5	0.6	0.0075188
Chr1	155003288	155003289	Lamc2	0	5	0.714286	7	0.714286	0.0277778
Chr1	155032078	155032079	Lamc2	0	9	0.857143	7	0.857143	0.000874126
Chr1	180896705	180896706	Smyd3	0	8	0.666667	6	0.666667	0.014985
Chr1	180896709	180896710	Smyd3	0	9	0.666667	6	0.666667	0.010989
Chr1	180896715	180896716	Smyd3	0	10	0.666667	6	0.666667	0.00824176
Chr1	180896717	180896718	Smyd3	0	10	0.666667	6	0.666667	0.00824176
Chr1	182890328	182890329	Tmem63a	0	7	0.6	5	0.6	0.0454545
Chr1	186542475	186542476	4930488B22Rik	0	13	0.6	10	0.6	0.0020803
Chr1	193181314	193181315	Ppp2r5a	0	7	0.6	5	0.6	0.0454545
Chr2	44875611	44875612	Zeb2	0	21	0.6	5	0.6	0.00384615
Chr2	59641732	59641733	Tanc1	0	6	0.625	8	0.625	0.030969
Chr2	62202458	62202459	Dpp4	0	7	0.6	5	0.6	0.0454545
Chr2	62202463	62202464	Dpp4	0	7	0.6	5	0.6	0.0454545
Chr2	68920118	68920119	Lass6	0	8	0.6	5	0.6	0.034965
Chr2	180107450	180107451	B230312C02Rik	0	18	0.6	10	0.6	0.000557414
Chr3	19204964	19204965	Pde7a	0	11	0.666667	6	0.666667	0.00630252
Chr3	27224646	27224647	Tnfsf10	0	6	0.8	5	0.8	0.0151515
Chr3	37380544	37380545	Spata5	0	15	0.666667	12	0.666667	0.000222965
Chr3	55873600	55873601	Nbea	0.0714286	14	0.714286	14	0.642857	0.0013391
Chr3	76505776	76505777	Fstl5	0	10	0.75	8	0.75	0.0015083
Chr3	90191073	90191074	Slc27a3	0	7	0.666667	6	0.666667	0.020979
Chr3	90191075	90191076	Slc27a3	0	7	0.666667	6	0.666667	0.020979
Chr3	90191079	90191080	Slc27a3	0	7	0.666667	6	0.666667	0.020979
Chr3	90191080	90191081	Slc27a3	0	7	0.666667	6	0.666667	0.020979
Chr3	90191082	90191083	Slc27a3	0	7	0.666667	6	0.666667	0.020979
Chr3	90191083	90191084	Slc27a3	0	7	0.666667	6	0.666667	0.020979
Chr3	90191084	90191085	Slc27a3	0	7	0.666667	6	0.666667	0.020979
Chr3	95061522	95061523	Prune	0	12	0.6	5	0.6	0.0147059
Chr3	115728757	115728758	Extl2	0	18	0.6	5	0.6	0.00564653
Chr4	33239347	33239348	Gabrr1	0	9	0.6	5	0.6	0.0274725
Chr4	55364736	55364737	Rad23b	0	8	0.666667	6	0.666667	0.014985
Chr4	75782822	75782823	Ptprd	0	9	0.6	5	0.6	0.0274725
Chr4	75782824	75782825	Ptprd	0	9	0.6	5	0.6	0.0274725
Chr4	75782845	75782846	Ptprd	0	9	0.6	5	0.6	0.0274725
Chr4	75782846	75782847	Ptprd	0	9	0.6	5	0.6	0.0274725
Chr4	75782848	75782849	Ptprd	0	9	0.6	5	0.6	0.0274725
Chr4	75782849	75782850	Ptprd	0	9	0.6	5	0.6	0.0274725
Chr4	75782893	75782894	Ptprd	0	9	0.6	5	0.6	0.0274725
Chr4	75782894	75782895	Ptprd	0	9	0.6	5	0.6	0.0274725
Chr4	75782896	75782897	Ptprd	0	9	0.6	5	0.6	0.0274725
Chr4	75782901	75782902	Ptprd	0	9	0.6	5	0.6	0.0274725
Chr4	75782912	75782913	Ptprd	0	9	0.6	5	0.6	0.0274725
Chr4	75782913	75782914	Ptprd	0	9	0.6	5	0.6	0.0274725
Chr4	75782917	75782918	Ptprd	0	9	0.6	5	0.6	0.0274725
Chr4	75782929	75782930	Ptprd	0	9	0.6	5	0.6	0.0274725
Chr4	75782930	75782931	Ptprd	0	9	0.6	5	0.6	0.0274725
Chr4	75782932	75782933	Ptprd	0	9	0.6	5	0.6	0.0274725
Chr4	107717551	107717552	Scp2	0	18	0.6	5	0.6	0.00564653
Chr4	108572552	108572553	Rab3b	0	10	0.666667	6	0.666667	0.00824176
Chr4	126891119	126891120	Dlgap3	0	10	0.6	5	0.6	0.021978
Chr4	128911692	128911693	C77080	0	16	0.666667	6	0.666667	0.00205058
Chr4	134774541	134774542	Clic4	0	10	0.6	5	0.6	0.021978
Chr4	134774542	134774543	Clic4	0	10	0.6	5	0.6	0.021978
Chr4	134774544	134774545	Clic4	0	10	0.6	5	0.6	0.021978
Chr4	134774545	134774546	Clic4	0	10	0.6	5	0.6	0.021978
Chr4	134774546	134774547	Clic4	0	10	0.6	5	0.6	0.021978
Chr4	134774547	134774548	Clic4	0	10	0.6	5	0.6	0.021978
Chr4	134774549	134774550	Clic4	0	10	0.6	5	0.6	0.021978
Chr4	134774551	134774552	Clic4	0	10	0.6	5	0.6	0.021978
Chr4	134774554	134774555	Clic4	0	9	0.6	5	0.6	0.0274725
Chr4	134774556	134774557	Clic4	0	9	0.6	5	0.6	0.0274725
Chr4	134774557	134774558	Clic4	0	8	0.6	5	0.6	0.034965
Chr4	138630056	138630057	Htr6	0	9	0.6	5	0.6	0.0274725
Chr4	148844385	148844386	Nmnat1	0	8	0.6	5	0.6	0.034965
Chr4	153944345	153944346	Prdm16	0	6	1	5	1	0.0021645
Chr5	73131220	73131221	Txk	0	10	0.666667	6	0.666667	0.00824176
Chr5	125591916	125591917	Ncor2	0	8	0.8	5	0.8	0.00699301
Chr5	129652455	129652456	Gpr133	0	9	0.666667	6	0.666667	0.010989
Chr5	130112691	130112692	Mmp17	0	8	0.818182	11	0.818182	0.000714456
Chr5	137506361	137506362	Vgf	0	14	0.666667	6	0.666667	0.00309598
Chr5	142522151	142522152	Sdk1	0.0425532	47	0.708333	48	0.66578	1.21497e-10
Chr5	151396558	151396559	N4bp2l1	0	9	0.6	5	0.6	0.0274725
Chr6	50178008	50178009	Dfna5	0	8	0.6	5	0.6	0.034965
Chr6	50178194	50178195	Dfna5	0	8	0.6	5	0.6	0.034965
Chr6	50178197	50178198	Dfna5	0	8	0.6	5	0.6	0.034965
Chr6	91215936	91215937	Fbln2	0	8	0.625	8	0.625	0.025641
Chr7	50607268	50607269	Siglec5	0	20	0.666667	6	0.666667	0.00100334
Chr7	71351157	71351158	Trpm1	0	10	0.666667	6	0.666667	0.00824176
Chr7	103794400	103794401	Tenm4	0	6	0.727273	11	0.727273	0.00904977
Chr7	109149172	109149173	Numa1	0	8	0.6	5	0.6	0.034965
Chr7	119489825	119489826	Mical2	0	9	0.6	5	0.6	0.0274725
Chr7	119489829	119489830	Mical2	0	9	0.6	5	0.6	0.0274725
Chr7	119489832	119489833	Mical2	0	9	0.6	5	0.6	0.0274725
Chr7	119489840	119489841	Mical2	0	9	0.6	5	0.6	0.0274725
Chr7	120381632	120381633	Arntl	0	12	0.666667	6	0.666667	0.00490196
Chr8	49034896	49034897	Wwc2	0	16	0.666667	6	0.666667	0.00205058
Chr8	94135267	94135268	Fto	0	8	0.6	5	0.6	0.034965
Chr8	109479613	109479614	Sntb2	0	8	0.6	5	0.6	0.034965
Chr8	111434959	111434960	Zfhx3	0	8	0.6	5	0.6	0.034965
Chr8	111456340	111456341	Zfhx3	0	6	0.666667	9	0.666667	0.0277722
Chr8	114167516	114167517	Zfp1	0	6	0.6	10	0.6	0.0338412
Chr9	44166007	44166008	Vps11	0	10	0.625	8	0.625	0.00653595
Chr9	63996804	63996805	Zwilch	0.375	16	1	5	0.625	0.0350877
Chr9	66043735	66043736	Dapk2	0	8	0.666667	6	0.666667	0.014985
Chr9	66730435	66730436	Rab8b	0	13	0.6	5	0.6	0.0122549
Chr9	66730440	66730441	Rab8b	0	13	0.6	5	0.6	0.0122549
Chr9	66730447	66730448	Rab8b	0	13	0.6	5	0.6	0.0122549
Chr9	66730459	66730460	Rab8b	0	13	0.6	5	0.6	0.0122549
Chr9	66730460	66730461	Rab8b	0	13	0.6	5	0.6	0.0122549
Chr9	66730462	66730463	Rab8b	0	13	0.6	5	0.6	0.0122549
Chr9	66730464	66730465	Rab8b	0	13	0.6	5	0.6	0.0122549
Chr9	66730466	66730467	Rab8b	0	13	0.6	5	0.6	0.0122549
Chr9	80188235	80188236	Impg1	0	8	0.6	5	0.6	0.034965
Chr9	80188247	80188248	Impg1	0	8	0.6	5	0.6	0.034965
Chr9	80188249	80188250	Impg1	0	8	0.8	5	0.8	0.00699301
Chr9	80188254	80188255	Impg1	0	8	0.6	5	0.6	0.034965
Chr9	80188255	80188256	Impg1	0	8	0.6	5	0.6	0.034965
Chr9	80188263	80188264	Impg1	0	8	0.6	5	0.6	0.034965
Chr9	80188267	80188268	Impg1	0	8	0.6	5	0.6	0.034965
Chr9	80188269	80188270	Impg1	0	8	0.6	5	0.6	0.034965
Chr9	80188270	80188271	Impg1	0	8	0.6	5	0.6	0.034965
Chr9	80188322	80188323	Impg1	0	8	0.6	5	0.6	0.034965
Chr9	80188325	80188326	Impg1	0	8	0.6	5	0.6	0.034965
Chr9	80188332	80188333	Impg1	0	8	0.6	5	0.6	0.034965
Chr9	80188335	80188336	Impg1	0	8	0.6	5	0.6	0.034965
Chr9	108860776	108860777	Col7a1	0.142857	7	0.75	8	0.607143	0.0405594
Chr9	108860857	108860858	Col7a1	0	7	0.625	8	0.625	0.025641
Chr9	114448179	114448180	Trim71	0	18	0.777778	18	0.777778	1.6121e-06
Chr9	118915590	118915591	Ctdspl	0	13	1	6	1	3.68568e-05
Chr9	118915593	118915594	Ctdspl	0	13	1	6	1	3.68568e-05
Chr9	118915597	118915598	Ctdspl	0	12	1	6	1	5.38677e-05
Chr9	119888533	119888534	Csrnp1	0	8	0.8	5	0.8	0.00699301
Chr10	4847549	4847550	Syne1	0	8	0.6	5	0.6	0.034965
Chr10	19961665	19961666	Mtap7	0	7	0.6	5	0.6	0.0454545
Chr10	26577640	26577641	Arhgap18	0	7	0.666667	6	0.666667	0.020979
Chr10	28014286	28014287	Ptprk	0	13	0.6	5	0.6	0.0122549
Chr10	39234930	39234931	Fyn	0	10	0.6	5	0.6	0.021978
Chr10	79995993	79995994	Atp8b3	0	10	0.8	5	0.8	0.003663
Chr10	88053723	88053724	Mybpc1	0	12	0.6	5	0.6	0.0147059
Chr10	89531543	89531544	Anks1b	0	9	0.8	5	0.8	0.004995
Chr10	89531544	89531545	Anks1b	0	9	0.8	5	0.8	0.004995
Chr10	89531545	89531546	Anks1b	0	9	0.8	5	0.8	0.004995
Chr10	89531551	89531552	Anks1b	0	9	0.8	5	0.8	0.004995
Chr11	3432750	3432751	Smtn	0	20	0.666667	6	0.666667	0.00100334
Chr11	59919990	59919991	Rai1	0	8	0.6	5	0.6	0.034965
Chr11	60591190	60591191	Smcr8	0	7	0.6	5	0.6	0.0454545
Chr11	67144544	67144545	Myh13	0	7	0.6	5	0.6	0.0454545
Chr11	69334153	69334154	Dnahc2	0	15	0.6	5	0.6	0.00877193
Chr11	88785639	88785640	4930405P13Rik	0	12	0.6	5	0.6	0.0147059
Chr11	106239378	106239379	Icam2	0	12	0.6	10	0.6	0.00281452
Chr11	113159832	113159833	Slc39a11	0	7	0.6	5	0.6	0.0454545
Chr12	32745784	32745785	Prkar2b	0	8	0.6	5	0.6	0.034965
Chr12	36879475	36879476	Bzw2	0	9	0.6	5	0.6	0.0274725
Chr12	56425681	56425682	1110008L16Rik	0	10	0.666667	6	0.666667	0.00824176
Chr12	56425683	56425684	1110008L16Rik	0	10	0.666667	6	0.666667	0.00824176
Chr12	74509359	74509360	D830013O20Rik	0	34	0.666667	6	0.666667	0.000164132
Chr12	101910619	101910620	Rps6ka5	0.0588235	17	0.666667	6	0.607843	0.00775655
Chr13	18343054	18343055	Pou6f2	0	9	0.714286	7	0.714286	0.00480769
Chr13	20196383	20196384	Elmo1	0	7	0.6	5	0.6	0.0454545
Chr13	37919728	37919729	Rreb1	0	13	0.6	5	0.6	0.0122549
Chr13	78158885	78158886	Fam172a	0	9	0.625	8	0.625	0.00904977
Chr13	78158886	78158887	Fam172a	0	9	0.625	8	0.625	0.00904977
Chr13	101466783	101466784	Ccdc125	0	12	0.666667	6	0.666667	0.00490196
Chr13	110289258	110289259	Pde4d	0	12	0.666667	6	0.666667	0.00490196
Chr14	21514720	21514721	Fut11	0	22	0.6	5	0.6	0.0034188
Chr14	35085444	35085445	Fam35a	0	25	0.666667	6	0.666667	0.00047672
Chr14	35239130	35239131	Bmpr1a	0	12	0.6	5	0.6	0.0147059
Chr14	35998476	35998477	Grid1	0	7	0.6	5	0.6	0.0454545
Chr15	12809704	12809705	Drosha	0.125	8	0.75	8	0.625	0.0405594
Chr15	34517625	34517626	Nipal2	0	6	0.714286	7	0.714286	0.020979
Chr15	76216911	76216912	Heatr7a	0	10	0.666667	9	0.666667	0.00309598
Chr15	76577306	76577307	Arhgap39	0	12	1	8	1	7.9384e-06
Chr15	76577309	76577310	Arhgap39	0	12	0.75	8	0.75	0.000722394
Chr15	76577315	76577316	Arhgap39	0	12	0.75	8	0.75	0.000722394
Chr15	76577324	76577325	Arhgap39	0	12	0.75	8	0.75	0.000722394
Chr15	99993180	99993181	Dip2b	0	16	0.666667	6	0.666667	0.00205058
Chr16	30388283	30388284	Atp13a3	0	12	0.666667	6	0.666667	0.00490196
Chr16	30540967	30540968	Tmem44	0.0909091	11	0.8	5	0.709091	0.0128205
Chr16	30540968	30540969	Tmem44	0	11	0.8	5	0.8	0.00274725
Chr16	30540974	30540975	Tmem44	0	15	0.666667	6	0.666667	0.00250627
Chr16	30540975	30540976	Tmem44	0	14	0.666667	6	0.666667	0.00309598
Chr16	30540977	30540978	Tmem44	0	15	0.666667	6	0.666667	0.00250627
Chr16	30540979	30540980	Tmem44	0	15	0.666667	6	0.666667	0.00250627
Chr16	30540981	30540982	Tmem44	0	15	0.666667	6	0.666667	0.00250627
Chr16	30540986	30540987	Tmem44	0	10	0.8	5	0.8	0.003663
Chr16	46099915	46099916	Cd96	0	8	0.6	5	0.6	0.034965
Chr17	10942043	10942044	Pacrg	0	14	0.6	5	0.6	0.0103199
Chr17	31002201	31002202	Dnahc8	0	8	0.75	8	0.75	0.00699301
Chr17	66078205	66078206	Rab31	0	10	0.6	5	0.6	0.021978
Chr17	74849264	74849265	Nlrc4	0	8	0.6	10	0.6	0.0128205
Chr17	79009009	79009010	Vit	0.0833333	12	0.8	10	0.716667	0.00154799
Chr17	79229699	79229700	Heatr5b	0	8	0.75	8	0.75	0.00699301
Chr17	79453976	79453977	Qpct	0	10	0.6	10	0.6	0.0108359
Chr17	81118969	81118970	Map4k3	0	14	0.846154	26	0.846154	1.31857e-07
Chr17	85112819	85112820	Lrpprc	0	8	0.6	5	0.6	0.034965
Chr17	87199082	87199083	Epas1	0	11	0.846154	13	0.846154	3.16488e-05
Chr18	36743591	36743592	Ankhd1	0	6	0.857143	7	0.857143	0.004662
Chr18	84419323	84419324	Zfp407	0	22	0.666667	6	0.666667	0.000732601
Chr19	31290336	31290337	Prkg1	0	8	0.666667	6	0.666667	0.014985
Chr19	55961338	55961339	Tcf7l2	0	10	0.714286	7	0.714286	0.00339367
Chr19	61035459	61035460	Grk5	0	12	0.666667	6	0.666667	0.00490196
ChrX	138526727	138526728	Gucy2f	0	7	0.8	5	0.8	0.010101
ChrX	163684059	163684060	Tlr8	0	10	0.666667	12	0.666667	0.00168871
ChrX	163912397	163912398	Frmpd4	0	14	1	6	1	2.57998e-05
	Bold highlighted denotes methylation exclusively in the CpG islands.

## Sheet: Male-CHH-Other-DMR
Sites of genomic DNA in male offspring from HMFA diet, which were enriched with methylation in other chromosomal regions in CHH contexts.
Chromosome	Chrome start	Chrome end	CH-04 Male meth_ratio	CH-04 Male total CpG	CH-4 Male meth_ratio	CH-4 Male total CpG	Meth diff	P value
Chr1	31838132	31838133	0	8	0.6	5	0.6	0.034965
Chr1	31838138	31838139	0	8	0.6	5	0.6	0.034965
Chr1	31838139	31838140	0	8	0.6	5	0.6	0.034965
Chr1	31838146	31838147	0	8	0.6	5	0.6	0.034965
Chr1	80238545	80238546	0	9	0.6	5	0.6	0.0274725
Chr1	89138164	89138165	0	9	0.666667	6	0.666667	0.010989
Chr1	100045458	100045459	0	14	0.6	10	0.6	0.00156022
Chr1	150521856	150521857	0	6	0.6	10	0.6	0.0338412
Chr1	150541366	150541367	0	6	0.615385	13	0.615385	0.0180599
Chr1	153374473	153374474	0	8	0.75	8	0.75	0.00699301
Chr1	155835149	155835150	0.166667	6	1	5	0.833333	0.0151515
Chr1	181853979	181853980	0	12	0.75	8	0.75	0.000722394
Chr1	190865902	190865903	0	18	0.6	5	0.6	0.00564653
Chr1	190865903	190865904	0	18	0.75	8	0.75	0.000121618
Chr1	190865912	190865913	0	18	0.75	8	0.75	0.000121618
Chr1	191437893	191437894	0	13	0.6	5	0.6	0.0122549
Chr1	195200816	195200817	0	10	0.666667	6	0.666667	0.00824176
Chr1	195200818	195200819	0	10	0.666667	6	0.666667	0.00824176
Chr2	18490881	18490882	0	10	0.6	5	0.6	0.021978
Chr2	27462403	27462404	0	22	0.666667	12	0.666667	2.72634e-05
Chr2	51467430	51467431	0	9	0.6	5	0.6	0.0274725
Chr2	56807198	56807199	0	7	0.6	5	0.6	0.0454545
Chr2	115897923	115897924	0	7	0.666667	6	0.666667	0.020979
Chr2	173194940	173194941	0	14	0.625	8	0.625	0.00212653
Chr2	173194967	173194968	0	7	0.6	5	0.6	0.0454545
Chr3	9390224	9390225	0.0909091	11	0.714286	14	0.623377	0.00370956
Chr3	16237270	16237271	0	26	0.666667	18	0.666667	8.80199e-07
Chr3	23887186	23887187	0	10	0.6	5	0.6	0.021978
Chr3	30446744	30446745	0	8	0.7	10	0.7	0.00402212
Chr3	33819528	33819529	0	28	0.6	10	0.6	7.60682e-05
Chr3	38186995	38186996	0	7	0.705882	17	0.705882	0.00457666
Chr3	50893125	50893126	0	29	0.6	10	0.6	6.43654e-05
Chr3	61697471	61697472	0	8	0.625	8	0.625	0.025641
Chr3	71920551	71920552	0	11	0.6	5	0.6	0.0178571
Chr3	101600658	101600659	0	11	0.6	5	0.6	0.0178571
Chr3	102014484	102014485	0	7	0.6	5	0.6	0.0454545
Chr3	116513476	116513477	0	13	0.666667	6	0.666667	0.00386997
Chr3	116513478	116513479	0	13	0.666667	6	0.666667	0.00386997
Chr3	116513479	116513480	0	13	0.666667	6	0.666667	0.00386997
Chr3	116513480	116513481	0	13	0.666667	6	0.666667	0.00386997
Chr3	116513481	116513482	0	11	0.666667	6	0.666667	0.00630252
Chr3	116513485	116513486	0	11	0.666667	6	0.666667	0.00630252
Chr3	116513486	116513487	0	11	0.666667	6	0.666667	0.00630252
Chr3	157043509	157043510	0	7	0.6	5	0.6	0.0454545
Chr3	157043510	157043511	0	7	0.6	5	0.6	0.0454545
Chr3	157043513	157043514	0	7	0.6	5	0.6	0.0454545
Chr3	157043517	157043518	0	7	0.6	5	0.6	0.0454545
Chr3	157043518	157043519	0	7	0.6	5	0.6	0.0454545
Chr3	157043524	157043525	0	7	0.8	5	0.8	0.010101
Chr3	157043527	157043528	0	7	0.6	5	0.6	0.0454545
Chr3	157043532	157043533	0	7	0.6	5	0.6	0.0454545
Chr4	32166206	32166207	0	13	0.6	5	0.6	0.0122549
Chr4	33906688	33906689	0	8	0.6	5	0.6	0.034965
Chr4	69717846	69717847	0	8	0.6	5	0.6	0.034965
Chr4	69717929	69717930	0	6	0.8	5	0.8	0.0151515
Chr5	41679760	41679761	0	9	0.6	10	0.6	0.0108359
Chr5	77688261	77688262	0	8	0.75	8	0.75	0.00699301
Chr5	84341477	84341478	0	26	0.6	10	0.6	0.000107814
Chr5	96737323	96737324	0	27	0.6	5	0.6	0.00201613
Chr5	104111365	104111366	0	7	0.8	5	0.8	0.010101
Chr5	104111369	104111370	0	7	0.8	5	0.8	0.010101
Chr5	104111370	104111371	0	7	0.8	5	0.8	0.010101
Chr5	104111374	104111375	0	7	0.8	5	0.8	0.010101
Chr5	104497720	104497721	0	9	0.8	5	0.8	0.004995
Chr5	123924330	123924331	0	10	0.666667	6	0.666667	0.00824176
Chr5	128061988	128061989	0	6	0.666667	9	0.666667	0.0277722
Chr5	139093097	139093098	0	25	0.785714	14	0.785714	2.17177e-07
Chr5	149601101	149601102	0	5	0.714286	7	0.714286	0.0277778
Chr5	149601104	149601105	0	5	0.714286	7	0.714286	0.0277778
Chr5	149601105	149601106	0	5	0.714286	7	0.714286	0.0277778
Chr5	149601213	149601214	0	5	0.714286	7	0.714286	0.0277778
Chr5	149601214	149601215	0	5	0.714286	7	0.714286	0.0277778
Chr5	149601215	149601216	0	5	0.714286	7	0.714286	0.0277778
Chr5	149601222	149601223	0	5	0.714286	7	0.714286	0.0277778
Chr5	149601224	149601225	0	5	0.714286	7	0.714286	0.0277778
Chr5	149601225	149601226	0	5	0.714286	7	0.714286	0.0277778
Chr5	149601227	149601228	0	5	0.714286	7	0.714286	0.0277778
Chr5	150071315	150071316	0	24	0.642857	14	0.642857	1.22813e-05
Chr6	26477802	26477803	0	9	0.6	5	0.6	0.0274725
Chr6	26477804	26477805	0	9	0.6	5	0.6	0.0274725
Chr6	26477805	26477806	0	9	0.6	5	0.6	0.0274725
Chr6	26477809	26477810	0	9	0.6	5	0.6	0.0274725
Chr6	26477810	26477811	0	9	0.6	5	0.6	0.0274725
Chr6	26477811	26477812	0	9	0.6	5	0.6	0.0274725
Chr6	43132046	43132047	0	6	0.714286	7	0.714286	0.020979
Chr6	64967122	64967123	0	16	0.6	5	0.6	0.0075188
Chr7	36688778	36688779	0	17	0.666667	6	0.666667	0.00169396
Chr7	49722704	49722705	0	7	0.666667	6	0.666667	0.020979
Chr7	49722731	49722732	0	8	0.666667	6	0.666667	0.014985
Chr7	49722732	49722733	0	8	0.666667	6	0.666667	0.014985
Chr7	49722733	49722734	0	8	0.666667	6	0.666667	0.014985
Chr7	74622969	74622970	0	5	0.8	5	0.8	0.047619
Chr7	74622973	74622974	0	5	0.8	5	0.8	0.047619
Chr7	74622979	74622980	0	5	0.8	5	0.8	0.047619
Chr7	74622984	74622985	0	6	0.8	5	0.8	0.0151515
Chr7	74622989	74622990	0	6	0.8	5	0.8	0.0151515
Chr7	74622994	74622995	0	6	0.8	5	0.8	0.0151515
Chr7	93337149	93337150	0	15	0.666667	6	0.666667	0.00250627
Chr7	93337153	93337154	0	15	0.666667	6	0.666667	0.00250627
Chr7	93337154	93337155	0	15	0.666667	6	0.666667	0.00250627
Chr7	93337161	93337162	0	14	0.666667	6	0.666667	0.00309598
Chr7	117310321	117310322	0	8	0.625	8	0.625	0.025641
Chr7	119762907	119762908	0	8	0.666667	6	0.666667	0.014985
Chr7	124994060	124994061	0	8	0.666667	6	0.666667	0.014985
Chr8	10065204	10065205	0	9	0.6	5	0.6	0.0274725
Chr8	13883392	13883393	0	17	0.6	5	0.6	0.00649351
Chr8	13883412	13883413	0	17	0.6	5	0.6	0.00649351
Chr8	13883418	13883419	0	17	0.6	5	0.6	0.00649351
Chr8	13883421	13883422	0	17	0.6	5	0.6	0.00649351
Chr8	32046986	32046987	0	13	0.6	5	0.6	0.0122549
Chr8	48828790	48828791	0	9	0.6	5	0.6	0.0274725
Chr8	123474063	123474064	0	13	0.6	5	0.6	0.0122549
Chr9	3026650	3026651	0.142857	7	0.833333	12	0.690476	0.00627133
Chr9	17779726	17779727	0	8	0.666667	6	0.666667	0.014985
Chr9	56346482	56346483	0	11	0.6	5	0.6	0.0178571
Chr9	68442112	68442113	0	9	0.6	5	0.6	0.0274725
Chr9	88046259	88046260	0	7	0.625	8	0.625	0.025641
Chr9	88046265	88046266	0	7	0.625	8	0.625	0.025641
Chr9	88046411	88046412	0	7	0.625	8	0.625	0.025641
Chr9	94211540	94211541	0	11	0.625	8	0.625	0.00481596
Chr9	112418399	112418400	0	10	0.666667	6	0.666667	0.00824176
Chr9	112418421	112418422	0	10	0.666667	6	0.666667	0.00824176
Chr9	112688780	112688781	0	7	0.666667	6	0.666667	0.020979
Chr9	115305010	115305011	0	8	0.833333	6	0.833333	0.002997
Chr9	118150589	118150590	0	12	0.75	8	0.75	0.000722394
Chr9	118227536	118227537	0	9	0.8	5	0.8	0.004995
Chr9	118320424	118320425	0	13	0.6	5	0.6	0.0122549
Chr9	118349810	118349811	0	8	1	5	1	0.000777001
Chr9	122545961	122545962	0	8	0.6	5	0.6	0.034965
Chr10	24212434	24212435	0	8	0.666667	6	0.666667	0.014985
Chr10	36643294	36643295	0	12	0.666667	6	0.666667	0.00490196
Chr10	62574969	62574970	0	7	0.6	5	0.6	0.0454545
Chr10	76985184	76985185	0	24	0.666667	6	0.666667	0.000547345
Chr10	108645286	108645287	0	18	0.666667	6	0.666667	0.00141163
Chr10	128224653	128224654	0	9	0.6	5	0.6	0.0274725
Chr11	16340928	16340929	0	9	0.8	5	0.8	0.004995
Chr11	16340929	16340930	0	9	0.8	5	0.8	0.004995
Chr11	16340934	16340935	0	9	0.8	5	0.8	0.004995
Chr11	16340935	16340936	0	9	0.8	5	0.8	0.004995
Chr11	16340936	16340937	0	9	0.8	5	0.8	0.004995
Chr11	16340938	16340939	0	9	0.8	5	0.8	0.004995
Chr11	16340939	16340940	0	9	0.8	5	0.8	0.004995
Chr11	16340941	16340942	0	9	0.8	5	0.8	0.004995
Chr11	16340943	16340944	0	9	0.8	5	0.8	0.004995
Chr11	16340944	16340945	0.111111	9	0.8	5	0.688889	0.022977
Chr11	16340945	16340946	0	9	0.8	5	0.8	0.004995
Chr11	16340949	16340950	0	7	0.8	5	0.8	0.010101
Chr11	16340950	16340951	0	7	0.8	5	0.8	0.010101
Chr11	16340951	16340952	0	7	0.8	5	0.8	0.010101
Chr11	16340954	16340955	0	6	0.8	5	0.8	0.0151515
Chr11	16340956	16340957	0	5	0.8	5	0.8	0.047619
Chr11	16340957	16340958	0	5	0.8	5	0.8	0.047619
Chr11	16340958	16340959	0	5	0.8	5	0.8	0.047619
Chr11	16340992	16340993	0	8	0.8	5	0.8	0.00699301
Chr11	16340993	16340994	0	8	0.8	5	0.8	0.00699301
Chr11	16340994	16340995	0	8	0.8	5	0.8	0.00699301
Chr11	16341005	16341006	0	8	0.8	5	0.8	0.00699301
Chr11	16341006	16341007	0	9	0.8	5	0.8	0.004995
Chr11	16341010	16341011	0	9	0.8	5	0.8	0.004995
Chr11	16341012	16341013	0	9	0.8	5	0.8	0.004995
Chr11	16341018	16341019	0	9	0.8	5	0.8	0.004995
Chr11	16341021	16341022	0	9	0.8	5	0.8	0.004995
Chr11	16341022	16341023	0	8	0.8	5	0.8	0.00699301
Chr11	21103030	21103031	0	6	0.714286	7	0.714286	0.020979
Chr11	29493877	29493878	0	14	0.6	5	0.6	0.0103199
Chr11	40405792	40405793	0	8	0.8	5	0.8	0.00699301
Chr11	50404455	50404456	0.363636	11	1	5	0.636364	0.0336538
Chr11	68415326	68415327	0	9	0.666667	6	0.666667	0.010989
Chr11	102837896	102837897	0	12	0.666667	6	0.666667	0.00490196
Chr11	117302294	117302295	0	7	0.6	5	0.6	0.0454545
Chr12	29758470	29758471	0	15	0.666667	6	0.666667	0.00250627
Chr12	29758472	29758473	0	15	0.666667	6	0.666667	0.00250627
Chr12	29758473	29758474	0	15	0.666667	6	0.666667	0.00250627
Chr12	29758475	29758476	0	15	0.666667	6	0.666667	0.00250627
Chr12	29758476	29758477	0	15	0.666667	6	0.666667	0.00250627
Chr12	29758477	29758478	0	15	0.666667	6	0.666667	0.00250627
Chr12	29758485	29758486	0	15	0.666667	6	0.666667	0.00250627
Chr12	29758493	29758494	0	15	0.666667	6	0.666667	0.00250627
Chr12	29758498	29758499	0	15	0.666667	6	0.666667	0.00250627
Chr12	29758500	29758501	0	15	0.666667	6	0.666667	0.00250627
Chr12	29758502	29758503	0	15	0.833333	6	0.833333	0.000294855
Chr12	29758503	29758504	0	15	0.666667	6	0.666667	0.00250627
Chr12	29758505	29758506	0.0666667	15	0.666667	6	0.6	0.0113519
Chr12	29758572	29758573	0	14	0.666667	6	0.666667	0.00309598
Chr12	29758597	29758598	0	15	0.666667	6	0.666667	0.00250627
Chr12	29758598	29758599	0	15	0.666667	6	0.666667	0.00250627
Chr12	29758599	29758600	0	15	0.666667	6	0.666667	0.00250627
Chr12	29758608	29758609	0	15	0.666667	6	0.666667	0.00250627
Chr12	86768704	86768705	0	8	0.6	5	0.6	0.034965
Chr12	86768705	86768706	0	8	0.6	5	0.6	0.034965
Chr12	86768714	86768715	0	8	0.6	5	0.6	0.034965
Chr12	86768719	86768720	0	8	0.6	5	0.6	0.034965
Chr12	86768721	86768722	0	8	0.6	5	0.6	0.034965
Chr12	86768723	86768724	0	8	0.6	5	0.6	0.034965
Chr12	86768742	86768743	0	8	0.6	5	0.6	0.034965
Chr12	86768765	86768766	0	8	0.8	5	0.8	0.00699301
Chr12	86768781	86768782	0	8	0.6	5	0.6	0.034965
Chr12	86768791	86768792	0	8	0.6	5	0.6	0.034965
Chr12	86768792	86768793	0	8	0.6	5	0.6	0.034965
Chr12	86768794	86768795	0	8	0.6	5	0.6	0.034965
Chr12	86768795	86768796	0	8	0.6	5	0.6	0.034965
Chr13	18580575	18580576	0	8	0.6	5	0.6	0.034965
Chr13	58477409	58477410	0	20	0.666667	6	0.666667	0.00100334
Chr13	60103540	60103541	0	8	0.6	5	0.6	0.034965
Chr13	90640581	90640582	0	12	0.666667	6	0.666667	0.00490196
Chr13	97654233	97654234	0	12	0.6	5	0.6	0.0147059
Chr13	107160540	107160541	0.285714	7	1	5	0.714286	0.0277778
Chr13	107903519	107903520	0	10	0.666667	6	0.666667	0.00824176
Chr13	116140747	116140748	0	5	0.8	5	0.8	0.047619
Chr14	51510619	51510620	0	8	0.6	5	0.6	0.034965
Chr14	67778742	67778743	0.111111	9	0.8	5	0.688889	0.022977
Chr14	72917968	72917969	0	14	0.6	10	0.6	0.00156022
Chr14	80498378	80498379	0	7	0.8	5	0.8	0.010101
Chr14	89383431	89383432	0	13	0.6	5	0.6	0.0122549
Chr15	39829807	39829808	0	9	0.6	5	0.6	0.0274725
Chr15	56819797	56819798	0	7	0.6	5	0.6	0.0454545
Chr15	59451150	59451151	0	8	0.666667	6	0.666667	0.014985
Chr15	59451152	59451153	0	8	0.666667	6	0.666667	0.014985
Chr15	75189703	75189704	0	5	0.666667	15	0.666667	0.0325077
Chr15	77183529	77183530	0	14	0.8	5	0.8	0.00128999
Chr16	71274055	71274056	0	18	0.8	5	0.8	0.000564653
Chr17	70093202	70093203	0	7	0.6	5	0.6	0.0454545
Chr17	80333852	80333853	0.1	10	0.705882	17	0.605882	0.0044241
Chr17	85245770	85245771	0	28	0.666667	24	0.666667	7.09695e-08
Chr17	86358269	86358270	0	14	0.6	5	0.6	0.0103199
Chr18	23440517	23440518	0	5	0.8	5	0.8	0.047619
Chr18	67900406	67900407	0	8	0.666667	6	0.666667	0.014985
Chr18	67900407	67900408	0	8	0.666667	6	0.666667	0.014985
Chr18	67900408	67900409	0	8	0.666667	6	0.666667	0.014985
Chr18	67900412	67900413	0	8	0.666667	6	0.666667	0.014985
Chr18	67900414	67900415	0	8	0.666667	6	0.666667	0.014985
Chr18	67900415	67900416	0	8	0.666667	6	0.666667	0.014985
Chr18	67900416	67900417	0	8	0.666667	6	0.666667	0.014985
Chr18	67900423	67900424	0	8	0.666667	6	0.666667	0.014985
Chr18	67900426	67900427	0	8	0.666667	6	0.666667	0.014985
Chr18	67900428	67900429	0	8	0.666667	6	0.666667	0.014985
Chr19	8567364	8567365	0	8	0.666667	6	0.666667	0.014985
Chr19	8567367	8567368	0	9	0.666667	6	0.666667	0.010989
Chr19	8567372	8567373	0	5	0.8	5	0.8	0.047619
Chr19	8567374	8567375	0	5	0.8	5	0.8	0.047619
Chr19	8567376	8567377	0	5	0.8	5	0.8	0.047619
Chr19	8567381	8567382	0	5	0.8	5	0.8	0.047619
Chr19	8567382	8567383	0	5	0.8	5	0.8	0.047619
Chr19	8567384	8567385	0	5	0.8	5	0.8	0.047619
Chr19	8567385	8567386	0	5	0.8	5	0.8	0.047619
Chr19	45174940	45174941	0	7	0.666667	6	0.666667	0.020979
Chr19	45174941	45174942	0	7	0.666667	6	0.666667	0.020979
Chr19	45174946	45174947	0	7	0.666667	6	0.666667	0.020979
Chr19	45174947	45174948	0	7	0.666667	6	0.666667	0.020979
Chr19	56580427	56580428	0	9	0.6	5	0.6	0.0274725
ChrX	16051701	16051702	0.142857	7	0.777778	9	0.634921	0.0405594
ChrX	16051711	16051712	0.25	8	0.875	16	0.625	0.0047439
ChrX	16051715	16051716	0.25	8	0.875	16	0.625	0.0047439
ChrX	16051725	16051726	0.25	8	0.875	16	0.625	0.0047439
ChrX	16051726	16051727	0.25	8	0.875	16	0.625	0.0047439
ChrX	16051732	16051733	0.25	8	0.875	16	0.625	0.0047439
ChrX	16051734	16051735	0.25	8	0.875	16	0.625	0.0047439
ChrX	17559742	17559743	0	13	0.666667	6	0.666667	0.00386997
ChrX	17559746	17559747	0	14	0.666667	6	0.666667	0.00309598
ChrX	17559747	17559748	0	14	0.666667	6	0.666667	0.00309598
ChrX	17559748	17559749	0	14	0.666667	6	0.666667	0.00309598
ChrX	17559750	17559751	0	14	0.666667	6	0.666667	0.00309598
ChrX	17559754	17559755	0	14	0.666667	6	0.666667	0.00309598
ChrX	17559755	17559756	0	14	0.666667	6	0.666667	0.00309598
ChrX	17559757	17559758	0	14	0.666667	6	0.666667	0.00309598
ChrX	50323856	50323857	0	8	0.666667	6	0.666667	0.014985
ChrX	160371798	160371799	0	7	0.75	8	0.75	0.00699301
