# Supplementary material for: Single-base resolution of mouse offspring brain methylome reveals epigenome modifications caused by gestational folic acid
Source: Epigenetics Chromatin. 2014 Feb 3;7:3. doi: 10.1186/1756-8935-7-3 (PMC3928622; doi:10.1186/1756-8935-7-3)
Supplement: Additional file 3: Table S3 — Genes in female offspring from high maternal folic acid (HMFA), which were enriched with methylation in the gene body and other chromosomal region in CpG/CHG/CHH contexts. [file 1756-8935-7-3-S3.xlsx]

## Sheet: Female-CpG-Genebody
Genes in female offspring from HMFA diet, which were enriched with methylation in the gene body in CpG contexts.
Chromosome	Chromstart	Chromend	Gene name	CH-04 Female meth_ratio	CH-04 Female total CpG	CH-4 Female meth_ratio	CH-4 Female total CpG	Meth diff	P value
Chr1	34173352	34173353	Dst	0.142857	7	0.888889	9	0.746032	0.00874126
Chr1	36778458	36778459	4933424G06Rik	0.142857	7	1	9	0.857143	0.000874126
Chr1	37297574	37297575	Cnga3	0.125	8	1	6	0.875	0.004662
Chr1	54799813	54799814	Ankrd44	0.2	5	1	7	0.8	0.010101
Chr1	57266891	57266892	BC055402	0.222222	9	1	6	0.777778	0.00699301
Chr1	70814590	70814591	Vwc2l	0	5	0.833333	6	0.833333	0.0151515
Chr1	136399708	136399709	Rabif	0	7	0.818182	11	0.818182	0.00226244
Chr1	137392720	137392721	Nav1	0.25	8	1	5	0.75	0.020979
Chr1	138765786	138765787	Nr5a2	0.142857	7	0.888889	9	0.746032	0.00874126
Chr1	153442783	153442784	Fam129a	0.142857	7	1	5	0.857143	0.0151515
Chr1	154909277	154909278	Nmnat2	0.25	8	1	6	0.75	0.00965701
Chr1	159486138	159486139	Sec16b	0	7	0.727273	11	0.727273	0.00402212
Chr1	167744772	167744773	Cd247	0	8	0.8	5	0.8	0.00699301
Chr1	169213383	169213384	Uck2	0	8	0.75	8	0.75	0.00699301
Chr1	187164908	187164909	Bpnt1	0.111111	9	0.875	16	0.763889	0.000335295
Chr1	190480870	190480871	Ush2a	0.1	10	1	5	0.9	0.001998
Chr1	191612043	191612044	Ptpn14	0.266667	15	1	7	0.733333	0.00386997
Chr2	18080717	18080718	Mllt10	0.2	5	1	6	0.8	0.0151515
Chr2	25434922	25434923	Gm996	0.111111	9	0.833333	12	0.722222	0.00190522
Chr2	25434932	25434933	Gm996	0	9	0.846154	13	0.846154	0.000221141
Chr2	30141110	30141111	Dolk	0	10	0.777778	9	0.777778	0.000714456
Chr2	30180151	30180152	Nup188	0.25	8	1	8	0.75	0.00699301
Chr2	32145799	32145800	Golga2	0.2	5	1	6	0.8	0.0151515
Chr2	32564101	32564102	Cdk9	0	7	0.8	5	0.8	0.010101
Chr2	66427775	66427776	Scn9a	0.142857	7	1	7	0.857143	0.004662
Chr2	77332164	77332165	Zfp385b	0.25	8	1	6	0.75	0.00965701
Chr2	84225296	84225297	Calcrl	0	6	0.8	5	0.8	0.0151515
Chr2	92872315	92872316	Prdm11	0	6	0.8	5	0.8	0.0151515
Chr2	93084578	93084579	Tspan18	0	10	0.714286	14	0.714286	0.00058228
Chr2	146224394	146224395	Ralgapa2	0.166667	6	1	7	0.833333	0.004662
Chr2	148232598	148232599	Thbd	0.1	10	0.818182	11	0.718182	0.00190522
Chr2	156581575	156581576	Dlgap4	0.142857	7	1	6	0.857143	0.004662
Chr2	158513746	158513747	Ppp1r16b	0	8	0.857143	7	0.857143	0.0013986
Chr2	173467904	173467905	Ppp4r1l-ps	0	6	0.769231	13	0.769231	0.00309598
Chr3	30935498	30935499	Prkci	0	10	1	8	1	2.2853e-05
Chr3	37874348	37874349	LOC626410	0.153846	13	0.875	8	0.721154	0.00216718
Chr3	82836983	82836984	Fga	0	14	0.75	8	0.75	0.00037527
Chr3	103739555	103739556	Rsbn1	0.111111	9	1	15	0.888889	1.22371e-05
Chr3	134950997	134950998	Bdh2	0	5	0.846154	13	0.846154	0.00245098
Chr3	142285709	142285710	Gbp2	0	7	0.857143	7	0.857143	0.004662
Chr4	11151874	11151875	Ints8	0.2	5	1	6	0.8	0.0151515
Chr4	21689152	21689153	2610029I01Rik	0.222222	18	1	8	0.777778	0.000316846
Chr4	25555709	25555710	Fut9	0.2	5	1	16	0.8	0.000835422
Chr4	35073152	35073153	Mob3b	0.2	5	1	5	0.8	0.047619
Chr4	45373904	45373905	Dcaf10	0.181818	11	1	7	0.818182	0.00226244
Chr4	84109572	84109573	Bnc2	0	6	0.75	8	0.75	0.00965701
Chr4	120189555	120189556	Scmh1	0.2	5	0.916667	12	0.716667	0.00985779
Chr4	126102080	126102081	Eif2c3	0.263158	19	1	17	0.736842	3.24211e-06
Chr4	126468252	126468253	AU040320	0.2	5	1	9	0.8	0.004995
Chr4	126894490	126894491	Dlgap3	0.0769231	13	0.857143	7	0.78022	0.00118679
Chr4	134436634	134436635	Rhd	0.142857	7	0.888889	9	0.746032	0.00874126
Chr4	134823204	134823205	Clic4	0.125	8	0.857143	7	0.732143	0.010101
Chr4	137452896	137452897	Ece1	0	8	0.75	8	0.75	0.00699301
Chr4	140978449	140978450	Hspb7	0.166667	6	1	19	0.833333	0.000112931
Chr4	141208861	141208862	Plekhm2	0	5	1	6	1	0.0021645
Chr4	150546918	150546919	Camta1	0	22	0.833333	6	0.833333	6.10501e-05
Chr4	154978656	154978657	Slc35e2	0.0769231	13	0.833333	6	0.75641	0.00291169
Chr4	155607967	155607968	Klhl17	0.0526316	19	0.8	5	0.747368	0.00225861
Chr5	35853755	35853756	Cpz	0.2	5	1	8	0.8	0.00699301
Chr5	53551454	53551455	Sel1l3	0.142857	7	0.916667	12	0.77381	0.00168691
Chr5	65200088	65200089	Klf3	0.276596	47	1	36	0.723404	1.16513e-10
Chr5	65428089	65428090	Fam114a1	0.15	20	0.875	8	0.725	0.000709435
Chr5	69982391	69982392	Gnpda2	0	6	0.857143	14	0.857143	0.000722394
Chr5	75009592	75009593	Lnx1	0	6	0.823529	17	0.823529	0.00083212
Chr5	100096652	100096653	A930011G23Rik	0.166667	6	1	5	0.833333	0.0151515
Chr5	103970283	103970284	Ptpn13	0.26087	23	1	12	0.73913	2.96626e-05
Chr5	103982317	103982318	Ptpn13	0.142857	7	1	5	0.857143	0.0151515
Chr5	110991861	110991862	Galnt9	0.2	15	1	5	0.8	0.00361197
Chr5	114080406	114080407	Cmklr1	0	5	0.875	16	0.875	0.00103199
Chr5	116725659	116725660	Ccdc60	0.263158	19	1	5	0.736842	0.00592885
Chr5	118121752	118121753	Ksr2	0	6	1	6	1	0.0021645
Chr5	120289186	120289187	Tbx5	0.0909091	11	1	6	0.909091	0.000565611
Chr5	122786339	122786340	Rad9b	0	5	0.8	5	0.8	0.047619
Chr5	122873436	122873437	Anapc7	0.111111	9	0.833333	6	0.722222	0.010989
Chr5	125635305	125635306	Ncor2	0.2	10	1	5	0.8	0.00699301
Chr5	125635351	125635352	Ncor2	0.181818	11	1	5	0.818182	0.00480769
Chr5	131698838	131698839	Wbscr17	0.142857	21	0.875	16	0.732143	1.06232e-05
Chr5	132326604	132326605	Auts2	0	6	0.738095	42	0.738095	0.00100851
Chr5	136858410	136858411	Cux1	0.230769	13	1	5	0.769231	0.00653595
Chr5	144015214	144015215	Zfp316	0	10	0.777778	9	0.777778	0.000714456
Chr5	145088228	145088229	Baiap2l1	0.25	12	1	6	0.75	0.00904977
Chr5	150376210	150376211	Wdr95	0.2	10	1	6	0.8	0.00699301
Chr6	8092488	8092489	Col28a1	0	6	1	5	1	0.0021645
Chr6	57717915	57717916	Vopp1	0	6	0.8	10	0.8	0.00699301
Chr6	85188382	85188383	Sfxn5	0.166667	6	0.884615	26	0.717949	0.00151403
Chr6	97171373	97171374	Arl6ip5	0	6	0.75	8	0.75	0.00965701
Chr6	97783337	97783338	Mitf	0.125	8	1	7	0.875	0.0013986
Chr6	114242633	114242634	Slc6a1	0.142857	7	1	5	0.857143	0.0151515
Chr6	120108066	120108067	Ninj2	0.166667	6	1	6	0.833333	0.0151515
Chr6	141310737	141310738	Pde3a	0.2	5	1	7	0.8	0.010101
Chr6	144151171	144151172	Sox5	0.125	8	0.923077	13	0.798077	0.000515996
Chr6	144627452	144627453	4933425H06Rik	0.272727	11	1	5	0.727273	0.025641
Chr7	19766902	19766903	Eml2	0.0869565	23	0.833333	6	0.746377	0.000987327
Chr7	38353194	38353195	Zfp536	0	7	0.8	15	0.8	0.000703631
Chr7	53799845	53799846	Sergef	0	14	0.714286	21	0.714286	1.76188e-05
Chr7	58008227	58008228	Nell1	0	6	0.75	8	0.75	0.00965701
Chr7	66536463	66536464	Ube3a	0	6	0.8	10	0.8	0.00699301
Chr7	73480393	73480394	Lrrk1	0.266667	15	1	5	0.733333	0.00812693
Chr7	86531415	86531416	Rlbp1	0.0909091	11	0.833333	6	0.742424	0.0054137
Chr7	86531445	86531446	Rlbp1	0.0909091	11	0.857143	7	0.766234	0.00245098
Chr7	87188761	87188762	Zfp710	0.166667	6	1	16	0.833333	0.000227842
Chr7	87197400	87197401	Zfp710	0	5	0.75	8	0.75	0.020979
Chr7	97188142	97188143	E230029C05Rik	0.2	5	1	5	0.8	0.047619
Chr7	103533458	103533459	Tenm4	0.166667	6	0.888889	9	0.722222	0.010989
Chr7	119653299	119653300	Parva	0.142857	7	1	5	0.857143	0.0151515
Chr7	137405170	137405171	Fgfr2	0.0833333	12	0.8	5	0.716667	0.00985779
Chr7	139913308	139913309	Fam53b	0.0909091	11	0.833333	18	0.742424	0.000260772
Chr8	35200739	35200740	Leprotl1	0.24	25	1	10	0.76	4.36215e-05
Chr8	38959989	38959990	Sgcz	0	6	1	5	1	0.0021645
Chr8	71218856	71218857	Csgalnact1	0.222222	9	1	6	0.777778	0.00699301
Chr8	83365561	83365562	Gab1	0.2	5	1	17	0.8	0.000683527
Chr8	93828636	93828637	Rpgrip1l	0.285714	7	1	17	0.714286	0.000494071
Chr8	113305137	113305138	Il34	0	5	1	6	1	0.0021645
Chr8	117479577	117479578	Wwox	0.222222	18	1	6	0.777778	0.00156022
Chr9	8001572	8001573	Yap1	0	11	0.733333	15	0.733333	0.000198158
Chr9	8003516	8003517	Yap1	0	10	0.8	5	0.8	0.003663
Chr9	40565398	40565399	Clmp	0	5	0.8	5	0.8	0.047619
Chr9	41903275	41903276	Sorl1	0.166667	6	0.9	10	0.733333	0.00761738
Chr9	42063075	42063076	Sc5d	0.1	10	0.833333	6	0.733333	0.00761738
Chr9	42341123	42341124	Grik4	0	39	0.733333	30	0.733333	9.9426e-12
Chr9	42377216	42377217	Grik4	0.25	16	1	5	0.75	0.00619195
Chr9	45551663	45551664	Dscaml1	0	7	0.8	5	0.8	0.010101
Chr9	55239731	55239732	AI118078	0	7	0.857143	7	0.857143	0.004662
Chr9	58386995	58386996	Cd276	0.142857	7	1	8	0.857143	0.0013986
Chr9	79763898	79763899	Filip1	0	6	0.8	10	0.8	0.00699301
Chr9	96246683	96246684	Atp1b3	0.2	5	1	6	0.8	0.0151515
Chr9	104070513	104070514	Dnajc13	0.142857	7	1	7	0.857143	0.004662
Chr9	106336080	106336081	Acy1	0.25	8	1	6	0.75	0.00965701
Chr9	119554690	119554691	Scn10a	0	5	0.875	8	0.875	0.004662
Chr9	120996877	120996878	Ulk4	0.25	20	1	8	0.75	0.000414079
Chr10	19930333	19930334	Mtap7	0.222222	9	1	5	0.777778	0.020979
Chr10	43151941	43151942	Pdss2	0.166667	6	1	13	0.833333	0.000515996
Chr10	43151962	43151963	Pdss2	0.166667	6	0.928571	14	0.761905	0.00219298
Chr10	43151967	43151968	Pdss2	0.2	5	1	14	0.8	0.00128999
Chr10	79275315	79275316	Palm	0	8	0.75	8	0.75	0.00699301
Chr10	80651234	80651235	Dapk3	0.166667	6	1	7	0.833333	0.004662
Chr10	84172920	84172921	Polr3b	0.238095	21	1	5	0.761905	0.00383095
Chr10	88898364	88898365	Gas2l3	0.166667	12	0.888889	9	0.722222	0.00190522
Chr10	88898375	88898376	Gas2l3	0	14	0.818182	11	0.818182	2.69215e-05
Chr10	94639287	94639288	Cradd	0.2	10	1	7	0.8	0.00226244
Chr10	99506414	99506415	Kitl	0.142857	7	1	7	0.857143	0.004662
Chr10	115702530	115702531	Ptprr	0	7	0.777778	9	0.777778	0.00323427
Chr10	120500361	120500362	Wif1	0	7	0.8	5	0.8	0.010101
Chr10	126455635	126455636	Avil	0	7	0.833333	6	0.833333	0.004662
Chr11	3211676	3211677	Gm11944	0	10	0.742857	35	0.742857	2.89569e-05
Chr11	4962254	4962255	Gas2l1	0	6	0.777778	9	0.777778	0.00699301
Chr11	5492301	5492302	Ankrd36	0.0555556	18	0.8	5	0.744444	0.00270439
Chr11	17075971	17075972	Ppp3r1	0	8	0.75	8	0.75	0.00699301
Chr11	23266879	23266880	Usp34	0	5	0.75	8	0.75	0.020979
Chr11	35028359	35028360	Slit3	0	8	0.833333	12	0.833333	0.000714456
Chr11	35747412	35747413	Wwc1	0	8	0.857143	7	0.857143	0.0013986
Chr11	36095602	36095603	Tenm2	0	5	0.75	8	0.75	0.020979
Chr11	57980669	57980670	Gemin5	0.2	5	1	5	0.8	0.047619
Chr11	61633684	61633685	Ulk2	0.2	5	1	5	0.8	0.047619
Chr11	69810337	69810338	Phf23	0.2	5	1	6	0.8	0.0151515
Chr11	82601550	82601551	Lig3	0.25	8	1	8	0.75	0.00699301
Chr11	85615345	85615346	Bcas3	0.142857	7	0.888889	18	0.746032	0.00100686
Chr11	94190598	94190599	Ankrd40	0.1	10	0.857143	7	0.757143	0.00365076
Chr11	100350218	100350219	Acly	0.142857	7	0.875	8	0.732143	0.010101
Chr11	100667545	100667546	Stat5b	0	6	0.8	5	0.8	0.0151515
Chr11	107126571	107126572	Pitpnc1	0	7	0.75	8	0.75	0.00699301
Chr11	107285780	107285781	Pitpnc1	0.230769	13	1	8	0.769231	0.00103199
Chr11	113836833	113836834	Sdk2	0	10	0.8	5	0.8	0.003663
Chr11	115670841	115670842	Caskin2	0	8	0.857143	14	0.857143	0.000140726
Chr11	116815476	116815477	Mgat5b	0	5	0.777778	9	0.777778	0.020979
Chr11	119229591	119229592	Slc26a11	0.166667	6	1	6	0.833333	0.0151515
Chr12	24781655	24781656	9030624G23Rik	0.25	8	1	6	0.75	0.00965701
Chr12	33509906	33509907	Nampt	0.117647	17	0.833333	12	0.715686	0.00029615
Chr12	39254070	39254071	Dgkb	0.285714	14	1	8	0.714286	0.00168871
Chr12	55288521	55288522	Egln3	0.1	10	0.833333	6	0.733333	0.00761738
Chr12	55873368	55873369	Snx6	0.2	10	1	6	0.8	0.00699301
Chr12	66181003	66181004	Fancm	0	6	1	5	1	0.0021645
Chr12	76011831	76011832	Kcnh5	0.2	5	1	5	0.8	0.047619
Chr12	77385082	77385083	Mthfd1	0	10	0.833333	6	0.833333	0.00137363
Chr12	84892803	84892804	Zfyve1	0	5	1	6	1	0.0021645
Chr12	99783363	99783364	Kcnk10	0	5	0.769231	13	0.769231	0.00653595
Chr13	42845522	42845523	Phactr1	0.2	5	1	10	0.8	0.003663
Chr13	44964981	44964982	Jarid2	0	6	0.833333	12	0.833333	0.0015083
Chr13	44964987	44964988	Jarid2	0	6	0.833333	12	0.833333	0.0015083
Chr13	96463147	96463148	Iqgap2	0.111111	9	1	6	0.888889	0.0013986
Chr14	31158096	31158097	Cacna1d	0.25	8	1	5	0.75	0.020979
Chr14	58310412	58310413	Lats2	0	6	1	24	1	1.68414e-06
Chr14	119267783	119267784	Cldn10	0	8	0.761905	21	0.761905	0.00029985
Chr15	12473172	12473173	Pdzd2	0	8	0.818182	11	0.818182	0.000714456
Chr15	38427549	38427550	Azin1	0.2	5	1	7	0.8	0.010101
Chr15	40555634	40555635	Zfpm2	0	6	0.75	8	0.75	0.00965701
Chr15	52941226	52941227	Ext1	0.242424	33	1	6	0.757576	0.000920425
Chr15	78529465	78529466	Elfn2	0	10	0.777778	9	0.777778	0.000714456
Chr15	82847535	82847536	Nfam1	0.25	8	1	5	0.75	0.020979
Chr15	83064144	83064145	A4galt	0.142857	7	1	9	0.857143	0.000874126
Chr15	83545240	83545241	Scube1	0	7	0.833333	6	0.833333	0.004662
Chr15	84245063	84245064	1810041L15Rik	0.272727	11	1	5	0.727273	0.025641
Chr15	94537730	94537731	Tmem117	0	8	0.714286	14	0.714286	0.00168871
Chr15	94716908	94716909	Tmem117	0.272727	11	1	6	0.727273	0.00904977
Chr15	100960910	100960911	Acvrl1	0	5	0.785714	14	0.785714	0.00481596
Chr16	4180431	4180432	Crebbp	0.2	5	1	5	0.8	0.047619
Chr16	18624289	18624290	Sept5	0.25	8	1	5	0.75	0.020979
Chr16	32360000	32360001	Ubxn7	0.166667	6	1	6	0.833333	0.0151515
Chr16	33539787	33539788	Slc12a8	0.25	8	1	5	0.75	0.020979
Chr16	34322324	34322325	Kalrn	0	12	0.714286	14	0.714286	0.000200876
Chr16	37831275	37831276	Fstl1	0.25	16	1	8	0.75	0.00134608
Chr16	92606653	92606654	Runx1	0.25	12	1	5	0.75	0.00904977
Chr16	92666621	92666622	Runx1	0.222222	9	1	7	0.777778	0.00323427
Chr17	15693590	15693591	Prdm9	0.125	8	0.875	8	0.75	0.010101
Chr17	27916662	27916663	D17Wsu92e	0.25	8	1	6	0.75	0.00965701
Chr17	28579456	28579457	Fkbp5	0.285714	7	1	20	0.714286	0.000260126
Chr17	29096767	29096768	Kctd20	0.25	8	1	10	0.75	0.0015083
Chr17	44385651	44385652	Clic5	0.25	8	1	8	0.75	0.00699301
Chr17	47422758	47422759	Trerf1	0.166667	6	0.933333	15	0.766667	0.00167699
Chr17	50005368	50005369	Kif6	0.2	10	1	5	0.8	0.00699301
Chr17	50239588	50239589	Rftn1	0	10	0.75	8	0.75	0.0015083
Chr17	66724265	66724266	1110012J17Rik	0.25	16	1	6	0.75	0.00281452
Chr17	69605946	69605947	Epb4.1l3	0	10	0.714286	14	0.714286	0.00058228
Chr17	86912790	86912791	Prkce	0	8	0.888889	18	0.888889	2.88041e-05
Chr18	10408802	10408803	Greb1l	0.166667	6	1	5	0.833333	0.0151515
Chr18	53370089	53370090	Snx2	0.142857	28	0.875	8	0.732143	0.000278087
Chr18	74516779	74516780	Ccdc11	0.25	8	1	7	0.75	0.00699301
Chr18	75539182	75539183	Smad7	0.125	8	1	5	0.875	0.004662
Chr18	80877413	80877414	Nfatc1	0.230769	13	1	5	0.769231	0.00653595
Chr19	22630564	22630565	Trpm3	0.142857	7	0.875	8	0.732143	0.010101
Chr19	24221937	24221938	Tjp2	0.2	5	1	6	0.8	0.0151515
Chr19	25161873	25161874	Dock8	0.25	16	1	12	0.75	6.61698e-05
Chr19	38073906	38073907	Myof	0.0588235	17	1	5	0.941176	0.000227842
Chr19	38073927	38073928	Myof	0.176471	17	1	5	0.823529	0.00212653
Chr19	41403915	41403916	Pik3ap1	0	7	0.8	5	0.8	0.010101
Chr19	42803210	42803211	Pyroxd2	0	5	0.75	8	0.75	0.020979
Chr19	55769028	55769029	4930552P12Rik	0	7	0.8	5	0.8	0.010101
ChrX	7419183	7419184	Otud5	0.2	5	1	6	0.8	0.0151515
ChrX	7721523	7721524	Rbm3	0.166667	6	0.923077	13	0.75641	0.00291169
ChrX	20633723	20633724	Zfp182	0.142857	7	1	8	0.857143	0.0013986
ChrX	22903005	22903006	Klhl13	0.2	5	1	10	0.8	0.003663
ChrX	25756046	25756047	Gm2012	0.142857	7	0.875	8	0.732143	0.010101
ChrX	103415079	103415080	Taf9b	0	6	0.8	10	0.8	0.00699301
ChrX	126313320	126313321	Diap2	0	6	0.8	5	0.8	0.0151515
ChrX	148613664	148613665	Iqsec2	0.0769231	13	0.833333	6	0.75641	0.00291169
ChrX	163645668	163645669	Tmsb4x	0	5	0.8	5	0.8	0.047619
ChrX	164699734	164699735	Frmpd4	0.2	5	1	7	0.8	0.010101
	Bold highlighted denotes methylation exclusively in the CpG islands.

## Sheet: Female-CpG-Other-DMR
Sites of genomic DNA in female offspring from HMFA diet, which were enriched with methylation in other chromosomal regions in CpG contexts.
Chromosome	Chromstart	Chromend	CH-04 Female meth_ratio	CH-04 Female total CpG	CH-4 Female meth_ratio	CH-4 Female total CpG	Meth diff	P value
Chr1	33157766	33157767	0.166667	6	1	6	0.833333	0.0151515
Chr1	41209023	41209024	0.222222	9	1	9	0.777778	0.00226244
Chr1	45958402	45958403	0	6	0.8	5	0.8	0.0151515
Chr1	50852637	50852638	0.285714	7	1	15	0.714286	0.000797448
Chr1	52418963	52418964	0	6	0.727273	11	0.727273	0.00904977
Chr1	56368804	56368805	0	5	0.833333	12	0.833333	0.00339367
Chr1	60222902	60222903	0	6	1	6	1	0.0021645
Chr1	76020522	76020523	0	5	1	6	1	0.0021645
Chr1	81533744	81533745	0.166667	6	0.888889	9	0.722222	0.010989
Chr1	109638347	109638348	0.2	5	1	7	0.8	0.010101
Chr1	152373627	152373628	0	5	0.8	5	0.8	0.047619
Chr1	153388081	153388082	0	6	1	6	1	0.0021645
Chr1	179431813	179431814	0.1	10	1	5	0.9	0.001998
Chr1	179503268	179503269	0	8	0.909091	11	0.909091	0.000119076
Chr1	191540196	191540197	0.0666667	15	0.923077	26	0.85641	4.75468e-08
Chr2	6399480	6399481	0.166667	6	1	6	0.833333	0.0151515
Chr2	7932764	7932765	0.25	8	1	5	0.75	0.020979
Chr2	10908206	10908207	0.111111	9	0.9	10	0.788889	0.00109333
Chr2	19606600	19606601	0	5	0.8	5	0.8	0.047619
Chr2	30518453	30518454	0.142857	7	0.888889	9	0.746032	0.00874126
Chr2	50877957	50877958	0.25	8	1	6	0.75	0.00965701
Chr2	67490387	67490388	0.166667	6	1	6	0.833333	0.0151515
Chr2	83927280	83927281	0	6	1	8	1	0.000333
Chr2	102631364	102631365	0	10	0.727273	11	0.727273	0.00103199
Chr2	108157127	108157128	0	6	0.75	8	0.75	0.00965701
Chr2	126513062	126513063	0.166667	12	1	8	0.833333	0.000714456
Chr2	130926351	130926352	0.222222	9	1	5	0.777778	0.020979
Chr2	131996060	131996061	0	8	0.846154	13	0.846154	0.000221141
Chr2	143350425	143350426	0.181818	11	1	7	0.818182	0.00226244
Chr2	157502127	157502128	0	5	0.75	8	0.75	0.020979
Chr2	162753190	162753191	0.2	5	1	8	0.8	0.00699301
Chr2	165078882	165078883	0.2	5	1	5	0.8	0.047619
Chr2	165432678	165432679	0.25	12	1	7	0.75	0.00309598
Chr2	169876714	169876715	0	5	0.857143	7	0.857143	0.0151515
Chr2	179089740	179089741	0.277778	36	1	6	0.722222	0.00152656
Chr3	5860700	5860701	0.222222	9	1	6	0.777778	0.00699301
Chr3	34594704	34594705	0.2	5	1	13	0.8	0.00163399
Chr3	61089867	61089868	0	6	0.777778	9	0.777778	0.00699301
Chr3	67217944	67217945	0	5	0.866667	15	0.866667	0.00135449
Chr3	89037841	89037842	0	6	0.818182	11	0.818182	0.00226244
Chr3	89273808	89273809	0.2	5	1	8	0.8	0.00699301
Chr3	93566685	93566686	0.2	5	1	5	0.8	0.047619
Chr3	97057373	97057374	0.25	8	1	19	0.75	9.45914e-05
Chr3	101376886	101376887	0	5	0.8	5	0.8	0.047619
Chr3	115449634	115449635	0.2	10	0.923077	13	0.723077	0.000728105
Chr3	118094726	118094727	0.2	10	1	5	0.8	0.00699301
Chr3	135235011	135235012	0.166667	6	1	6	0.833333	0.0151515
Chr3	137738494	137738495	0	10	0.75	8	0.75	0.0015083
Chr3	146218056	146218057	0	5	0.777778	27	0.777778	0.00229422
Chr3	154310370	154310371	0	5	0.769231	13	0.769231	0.00653595
Chr4	46320509	46320510	0.25	8	1	5	0.75	0.020979
Chr4	48987514	48987515	0.166667	12	1	5	0.833333	0.00339367
Chr4	53789314	53789315	0.125	8	0.857143	7	0.732143	0.010101
Chr4	53789438	53789439	0.125	8	0.857143	7	0.732143	0.010101
Chr4	56335971	56335972	0.176471	17	0.9375	16	0.761029	1.26037e-05
Chr4	58414128	58414129	0.1	10	0.888889	9	0.788889	0.00109333
Chr4	107638785	107638786	0	6	0.75	8	0.75	0.00965701
Chr4	115869045	115869046	0	10	0.8	10	0.8	0.000714456
Chr4	129658991	129658992	0.25	8	1	8	0.75	0.00699301
Chr4	133986370	133986371	0.166667	6	1	5	0.833333	0.0151515
Chr4	134555016	134555017	0	8	0.875	16	0.875	6.11853e-05
Chr4	135641251	135641252	0	7	0.727273	11	0.727273	0.00402212
Chr4	140701693	140701694	0	5	1	5	1	0.00793651
Chr4	141993570	141993571	0	6	0.8	5	0.8	0.0151515
Chr4	145718196	145718197	0	8	0.777778	9	0.777778	0.00226244
Chr4	152453817	152453818	0.166667	6	0.923077	13	0.75641	0.00291169
Chr5	6703592	6703593	0	6	0.75	8	0.75	0.00965701
Chr5	11458664	11458665	0.2	5	1	8	0.8	0.00699301
Chr5	15397660	15397661	0.2	5	1	6	0.8	0.0151515
Chr5	33131080	33131081	0	6	0.777778	9	0.777778	0.00699301
Chr5	35877681	35877682	0.2	10	1	11	0.8	0.000221141
Chr5	69242431	69242432	0	5	0.75	8	0.75	0.020979
Chr5	76798064	76798065	0.181818	11	1	11	0.818182	0.000221141
Chr5	101435583	101435584	0.2	10	1	7	0.8	0.00226244
Chr5	124671658	124671659	0	7	0.842105	19	0.842105	0.000182426
Chr5	125831169	125831170	0	6	0.75	8	0.75	0.00965701
Chr5	149608351	149608352	0	12	0.75	8	0.75	0.000722394
Chr6	13802763	13802764	0.230769	13	1	6	0.769231	0.00309598
Chr6	31112431	31112432	0.25	8	1	11	0.75	0.00103199
Chr6	36769451	36769452	0	11	0.857143	7	0.857143	0.000377074
Chr6	48802284	48802285	0.0833333	12	0.8	5	0.716667	0.00985779
Chr6	51280383	51280384	0.166667	6	0.888889	9	0.722222	0.010989
Chr6	53815578	53815579	0	8	0.714286	14	0.714286	0.00168871
Chr6	60967798	60967799	0	7	1	6	1	0.000582751
Chr6	71245527	71245528	0.25	8	1	5	0.75	0.020979
Chr6	72871894	72871895	0.2	5	1	6	0.8	0.0151515
Chr6	81932012	81932013	0.142857	14	1	8	0.857143	0.000140726
Chr6	87542985	87542986	0	6	1	7	1	0.000582751
Chr6	93094183	93094184	0.166667	6	1	6	0.833333	0.0151515
Chr6	97027068	97027069	0	5	0.833333	6	0.833333	0.0151515
Chr6	107943649	107943650	0.2	5	1	6	0.8	0.0151515
Chr7	4639656	4639657	0	6	1	8	1	0.000333
Chr7	13755796	13755797	0.285714	7	1	15	0.714286	0.000797448
Chr7	35193087	35193088	0.125	8	1	5	0.875	0.004662
Chr7	47092739	47092740	0.181818	11	1	8	0.818182	0.000714456
Chr7	54550717	54550718	0	10	0.833333	12	0.833333	0.000103612
Chr7	67560356	67560357	0.142857	7	0.866667	15	0.72381	0.00234544
Chr7	87587122	87587123	0.0555556	18	1	7	0.944444	1.66424e-05
Chr7	102958170	102958171	0.222222	9	1	5	0.777778	0.020979
Chr7	108773297	108773298	0	16	0.8	5	0.8	0.000835422
Chr7	109717979	109717980	0.2	5	1	5	0.8	0.047619
Chr7	133399181	133399182	0	6	0.846154	13	0.846154	0.00103199
Chr7	143792894	143792895	0	8	1	28	1	3.30466e-08
Chr7	143792911	143792912	0.2	5	0.933333	15	0.733333	0.00490196
Chr7	144509283	144509284	0	8	0.8	5	0.8	0.00699301
Chr7	144667081	144667082	0.1	10	0.833333	6	0.733333	0.00761738
Chr7	149728829	149728830	0.2	5	1	5	0.8	0.047619
Chr8	32031633	32031634	0.2	10	0.928571	14	0.728571	0.000489482
Chr8	53525765	53525766	0.2	5	1	13	0.8	0.00163399
Chr8	74802452	74802453	0.2	5	1	8	0.8	0.00699301
Chr8	86829720	86829721	0.2	5	1	5	0.8	0.047619
Chr8	90184950	90184951	0.166667	6	1	9	0.833333	0.001998
Chr8	107417443	107417444	0	6	0.833333	6	0.833333	0.0151515
Chr8	114806045	114806046	0.166667	6	0.904762	21	0.738095	0.00144252
Chr8	116053465	116053466	0.2	5	1	5	0.8	0.047619
Chr8	123122481	123122482	0.2	10	1	5	0.8	0.00699301
Chr8	123740285	123740286	0.2	5	0.916667	12	0.716667	0.00985779
Chr9	14432443	14432444	0.2	5	1	7	0.8	0.010101
Chr9	31843612	31843613	0.25	8	1	6	0.75	0.00965701
Chr9	46709764	46709765	0.115385	26	1	6	0.884615	9.26956e-05
Chr9	48024634	48024635	0	14	1	5	1	8.59993e-05
Chr9	50270854	50270855	0.181818	11	1	6	0.818182	0.00226244
Chr9	57256740	57256741	0.222222	9	1	8	0.777778	0.00226244
Chr9	61660195	61660196	0	5	0.75	8	0.75	0.020979
Chr9	72360965	72360966	0	6	1	6	1	0.0021645
Chr9	82945795	82945796	0.2	5	1	6	0.8	0.0151515
Chr9	106393209	106393210	0.25	8	1	5	0.75	0.020979
Chr9	112987729	112987730	0.153846	26	0.875	8	0.721154	0.000427127
Chr9	118164387	118164388	0.153846	13	1	5	0.846154	0.00245098
Chr10	3081902	3081903	0	6	1	5	1	0.0021645
Chr10	19642190	19642191	0.2	10	1	7	0.8	0.00226244
Chr10	20844368	20844369	0	5	1	5	1	0.00793651
Chr10	40679758	40679759	0.05	20	0.888889	9	0.838889	1.80729e-05
Chr10	68786617	68786618	0.2	10	1	8	0.8	0.00105124
Chr10	86894771	86894772	0.0588235	17	0.833333	6	0.77451	0.00102034
Chr10	92088886	92088887	0	5	0.8	5	0.8	0.047619
Chr10	98073604	98073605	0	6	0.8	5	0.8	0.0151515
Chr10	103938654	103938655	0.2	10	0.916667	12	0.716667	0.00154799
Chr10	126303090	126303091	0	7	0.769231	13	0.769231	0.00309598
Chr10	128777965	128777966	0.2	5	1	7	0.8	0.010101
Chr11	18030121	18030122	0	6	0.8	10	0.8	0.00699301
Chr11	19738525	19738526	0	6	0.818182	11	0.818182	0.00226244
Chr11	25187933	25187934	0.1	10	1	6	0.9	0.000874126
Chr11	35540143	35540144	0.0833333	12	0.8	5	0.716667	0.00985779
Chr11	50747761	50747762	0.2	5	1	8	0.8	0.00699301
Chr11	56076664	56076665	0.2	5	1	11	0.8	0.00274725
Chr11	75107635	75107636	0.0833333	12	0.8	5	0.716667	0.00985779
Chr11	75527873	75527874	0	7	0.8	5	0.8	0.010101
Chr11	84486538	84486539	0.176471	17	1	7	0.823529	0.000346717
Chr11	85003477	85003478	0	10	0.875	8	0.875	0.000251383
Chr11	95639468	95639469	0.0769231	13	0.8	10	0.723077	0.000728105
Chr11	106602430	106602431	0	8	0.888889	18	0.888889	2.88041e-05
Chr11	114029775	114029776	0.142857	7	0.894737	19	0.75188	0.000778352
Chr11	114029776	114029777	0	10	0.833333	30	0.833333	3.54269e-06
Chr11	118899317	118899318	0	8	0.8	5	0.8	0.00699301
Chr12	7903721	7903722	0.125	8	0.904762	21	0.779762	0.000169845
Chr12	21955235	21955236	0	5	0.75	8	0.75	0.020979
Chr12	24485987	24485988	0.277778	18	1	5	0.722222	0.00748908
Chr12	69318493	69318494	0.125	8	1	6	0.875	0.004662
Chr12	82954113	82954114	0.263158	19	1	11	0.736842	8.66234e-05
Chr12	87678148	87678149	0.133333	15	0.875	8	0.741667	0.00104627
Chr12	87678157	87678158	0.2	15	1	8	0.8	0.000336519
Chr12	98597335	98597336	0.2	5	1	6	0.8	0.0151515
Chr12	105765706	105765707	0.166667	12	1	6	0.833333	0.0015083
Chr12	106110138	106110139	0.25	8	1	12	0.75	0.000722394
Chr13	12619496	12619497	0	5	1	6	1	0.0021645
Chr13	37794530	37794531	0.142857	7	0.875	8	0.732143	0.010101
Chr13	43939016	43939017	0.166667	6	1	18	0.833333	0.000141163
Chr13	49254168	49254169	0.166667	6	1	5	0.833333	0.0151515
Chr13	54673786	54673787	0	5	0.8	5	0.8	0.047619
Chr13	60070454	60070455	0.222222	9	1	11	0.777778	0.000464396
Chr13	74653906	74653907	0.166667	6	1	8	0.833333	0.002997
Chr13	79775091	79775092	0.25	8	1	6	0.75	0.00965701
Chr13	106202280	106202281	0.272727	11	1	12	0.727273	0.000336519
Chr13	106202293	106202294	0.166667	12	0.916667	12	0.75	0.000644194
Chr13	117985377	117985378	0.2	5	1	6	0.8	0.0151515
Chr14	9119346	9119347	0.2	5	1	5	0.8	0.047619
Chr14	54789322	54789323	0	5	0.833333	6	0.833333	0.0151515
Chr14	64137615	64137616	0.2	5	1	5	0.8	0.047619
Chr14	67725785	67725786	0	5	0.772727	22	0.772727	0.00312152
Chr14	73878502	73878503	0.2	5	1	12	0.8	0.00210084
Chr14	98789000	98789001	0	5	0.8	5	0.8	0.047619
Chr14	103358949	103358950	0	12	1	6	1	5.38677e-05
Chr14	9199971	9199972	0.2	5	1	6	0.8	0.0151515
Chr14	49386254	49386255	0.25	8	1	6	0.75	0.00965701
Chr14	56558220	56558221	0.25	8	1	6	0.75	0.00965701
Chr14	59526399	59526400	0	6	0.75	8	0.75	0.00965701
Chr14	68947975	68947976	0	10	1	6	1	0.000124875
Chr14	70693995	70693996	0	10	0.818182	11	0.818182	0.000221141
Chr14	71074135	71074136	0.222222	9	1	6	0.777778	0.00699301
Chr14	78422177	78422178	0	5	1	9	1	0.0004995
Chr14	87246632	87246633	0.266667	15	1	12	0.733333	0.000181548
Chr14	89168354	89168355	0	7	0.75	8	0.75	0.00699301
Chr16	9130942	9130943	0.142857	7	1	6	0.857143	0.004662
Chr16	14484530	14484531	0.2	10	1	12	0.8	0.000140726
Chr16	14509781	14509782	0.2	5	1	8	0.8	0.00699301
Chr16	30223355	30223356	0.272727	11	1	14	0.727273	0.000152555
Chr16	46353952	46353953	0.166667	6	0.923077	13	0.75641	0.00291169
Chr16	78171079	78171080	0.176471	17	1	5	0.823529	0.00212653
Chr16	85300418	85300419	0	5	0.727273	11	0.727273	0.025641
Chr16	87797620	87797621	0	10	0.75	16	0.75	0.000200876
Chr16	88583038	88583039	0.166667	6	0.909091	11	0.742424	0.0054137
Chr17	4991295	4991296	0.1	10	0.923077	13	0.823077	0.000114504
Chr17	21400494	21400495	0.222222	9	1	9	0.777778	0.00226244
Chr17	27275719	27275720	0	16	0.727273	22	0.727273	4.61718e-06
Chr17	27712389	27712390	0.166667	6	1	8	0.833333	0.002997
Chr17	30074542	30074543	0	10	0.833333	6	0.833333	0.00137363
Chr17	35926083	35926084	0.25	16	1	16	0.75	1.6121e-05
Chr17	41763352	41763353	0	5	0.8	5	0.8	0.047619
Chr17	42894402	42894403	0.166667	6	1	7	0.833333	0.004662
Chr17	47846753	47846754	0	8	0.75	8	0.75	0.00699301
Chr17	50532376	50532377	0.166667	6	0.928571	14	0.761905	0.00219298
Chr17	56879649	56879650	0.142857	14	0.894737	19	0.75188	3.35316e-05
Chr17	56973725	56973726	0.25	8	1	6	0.75	0.00965701
Chr17	70144224	70144225	0.285714	7	1	13	0.714286	0.00135449
Chr18	7787774	7787775	0	6	1	6	1	0.0021645
Chr18	20768042	20768043	0.142857	7	1	7	0.857143	0.004662
Chr18	30427912	30427913	0	5	0.75	8	0.75	0.020979
Chr18	30427915	30427916	0	5	0.75	8	0.75	0.020979
Chr18	30427919	30427920	0	5	0.75	8	0.75	0.020979
Chr18	33873795	33873796	0.166667	6	1	5	0.833333	0.0151515
Chr18	38884342	38884343	0.25	8	1	6	0.75	0.00965701
Chr18	46393846	46393847	0.1	10	1	6	0.9	0.000874126
Chr18	47066439	47066440	0	5	0.8	5	0.8	0.047619
Chr18	67218688	67218689	0.25	8	1	5	0.75	0.020979
Chr18	67915622	67915623	0.25	8	1	6	0.75	0.00965701
Chr18	73649531	73649532	0	6	1	5	1	0.0021645
Chr19	8326751	8326752	0	6	0.8	5	0.8	0.0151515
Chr19	10014690	10014691	0	8	0.777778	9	0.777778	0.00226244
Chr19	15590779	15590780	0.2	10	1	6	0.8	0.00699301
Chr19	16986069	16986070	0.1	10	0.833333	12	0.733333	0.00190522
Chr19	21813377	21813378	0	6	0.75	12	0.75	0.00904977
Chr19	29289322	29289323	0	6	1	5	1	0.0021645
Chr19	35164937	35164938	0.25	8	1	5	0.75	0.020979
Chr19	36433384	36433385	0.222222	18	1	7	0.777778	0.000686499
Chr19	37595402	37595403	0.0909091	11	1	6	0.909091	0.000565611
Chr19	41895192	41895193	0	5	0.75	16	0.75	0.00619195
Chr19	54875809	54875810	0.192308	26	0.916667	12	0.724359	3.61651e-05
Chr19	59874398	59874399	0	13	0.714286	21	0.714286	3.86666e-05
ChrX	53137906	53137907	0.166667	6	0.928571	14	0.761905	0.00219298
ChrX	53576832	53576833	0.2	5	1	7	0.8	0.010101
ChrX	98892885	98892886	0	6	1	5	1	0.0021645
ChrX	99356581	99356582	0.2	10	1	5	0.8	0.00699301
ChrX	105479139	105479140	0.25	8	1	6	0.75	0.00965701
ChrX	107298201	107298202	0	8	1	14	1	3.12725e-06
ChrX	130028057	130028058	0.2	5	1	6	0.8	0.0151515
ChrX	137019995	137019996	0.25	8	1	5	0.75	0.020979
	Bold highlighted denotes methylation exclusively in the CpG islands.

## Sheet: Female-CHG-Genebody
Genes in female offspring from HMFA diet, which were enriched with methylation in the gene body in CHG contexts.
Chromosome	Chromstart	Chromend	Gene name	CH-04 Female meth_ratio	CH-04 Female total CpG	CH-4 Female meth_ratio	CH-4 Female total CpG	Meth diff	P value
Chr1	6244346	6244347	Rb1cc1	0	8	0.5	14	0.5	0.0224693
Chr1	17023081	17023082	Jph1	0	20	0.333333	12	0.333333	0.0137653
Chr1	54859629	54859630	Ankrd44	0	14	0.375	8	0.375	0.0363636
Chr1	60291908	60291909	Nbeal1	0	19	0.4	5	0.4	0.0362319
Chr1	64914559	64914560	Plekhm3	0	17	0.4	10	0.4	0.0119658
Chr1	68086791	68086792	Erbb4	0	22	0.375	8	0.375	0.0137931
Chr1	93701800	93701801	Twist2	0	24	0.375	16	0.375	0.0020863
Chr1	123221858	123221859	Insig2	0	10	0.444444	9	0.444444	0.0325077
Chr1	154817166	154817167	Nmnat2	0	17	0.333333	12	0.333333	0.0208412
Chr1	190275639	190275640	Ush2a	0	13	0.375	8	0.375	0.0421053
Chr1	194493665	194493666	Hhat	0	24	0.333333	18	0.333333	0.00353884
Chr2	5872717	5872718	Upf2	0	24	0.333333	12	0.333333	0.00840336
Chr2	18800287	18800288	Pip4k2a	0	16	0.333333	12	0.333333	0.0241758
Chr2	20431310	20431311	Etl4	0	12	0.428571	7	0.428571	0.0361197
Chr2	30163081	30163082	Nup188	0	28	0.333333	12	0.333333	0.00541635
Chr2	32806592	32806593	Lrsam1	0	17	0.4	5	0.4	0.04329
Chr2	62478739	62478740	Ifih1	0	14	0.666667	6	0.666667	0.00309598
Chr2	79550871	79550872	Ppp1r1c	0	14	0.333333	18	0.333333	0.0237996
Chr2	90544020	90544021	Nup160	0	22	0.375	16	0.375	0.00290073
Chr2	118121945	118121946	Gpr176	0	22	0.4	10	0.4	0.00583982
Chr2	128952107	128952108	Polr1b	0	24	0.333333	9	0.333333	0.0153959
Chr2	156463341	156463342	Dlgap4	0	8	0.666667	6	0.666667	0.014985
Chr2	158630959	158630960	Dhx35	0	21	0.428571	7	0.428571	0.0106838
Chr2	167257996	167257997	Slc9a8	0	14	0.333333	12	0.333333	0.0331104
Chr2	173096297	173096298	Pmepa1	0	16	0.4	5	0.4	0.047619
Chr3	27551168	27551169	Fndc3b	0	6	0.8	5	0.8	0.0151515
Chr3	27551173	27551174	Fndc3b	0	6	0.8	5	0.8	0.0151515
Chr3	36420068	36420069	Gm11549	0	32	0.347826	23	0.347826	0.0004027
Chr3	51752310	51752311	Maml3	0	20	0.333333	12	0.333333	0.0137653
Chr3	51752316	51752317	Maml3	0	20	0.333333	12	0.333333	0.0137653
Chr3	87607163	87607164	Insrr	0	16	0.4	10	0.4	0.0140468
Chr3	88667988	88667989	Gon4l	0	22	0.333333	6	0.333333	0.0396825
Chr3	89958588	89958589	Nup210l	0	25	0.4	5	0.4	0.0229885
Chr3	96723030	96723031	Gja8	0	23	0.333333	6	0.333333	0.0369458
Chr3	102684498	102684499	Sycp1	0	29	0.333333	6	0.333333	0.0252101
Chr3	108215569	108215570	Celsr2	0	18	0.4	5	0.4	0.0395257
Chr3	116414901	116414902	Slc35a3	0	16	0.333333	12	0.333333	0.0241758
Chr3	128921378	128921379	Pitx2	0	19	0.333333	9	0.333333	0.025641
Chr3	136525130	136525131	Ppp3ca	0	16	0.4	5	0.4	0.047619
Chr3	136525138	136525139	Ppp3ca	0	16	0.4	5	0.4	0.047619
Chr3	138377148	138377149	4930425O10Rik	0	11	0.428571	7	0.428571	0.0428922
Chr3	146307473	146307474	Gm16325	0	13	0.4	10	0.4	0.0237154
Chr3	146312914	146312915	Gm16325	0	13	0.375	8	0.375	0.0421053
Chr3	153657536	153657537	Slc44a5	0.176471	17	0.615385	13	0.438914	0.0227458
Chr4	13699807	13699808	Runx1t1	0	19	0.375	8	0.375	0.0191453
Chr4	33132848	33132849	Ube2j1	0	10	0.5	6	0.5	0.0357143
Chr4	52017134	52017135	C630028M04Rik	0	13	0.375	16	0.375	0.0204707
Chr4	52017141	52017142	C630028M04Rik	0	13	0.375	16	0.375	0.0204707
Chr4	52017145	52017146	C630028M04Rik	0	13	0.375	16	0.375	0.0204707
Chr4	52017165	52017166	C630028M04Rik	0	13	0.375	16	0.375	0.0204707
Chr4	52017204	52017205	C630028M04Rik	0	13	0.375	16	0.375	0.0204707
Chr4	52017214	52017215	C630028M04Rik	0	13	0.375	16	0.375	0.0204707
Chr4	52017217	52017218	C630028M04Rik	0	13	0.375	16	0.375	0.0204707
Chr4	52017223	52017224	C630028M04Rik	0	13	0.375	16	0.375	0.0204707
Chr4	52834381	52834382	4930552N02Rik	0	13	0.428571	7	0.428571	0.0307018
Chr4	101189002	101189003	Dnajc6	0	15	0.5	6	0.5	0.0150376
Chr4	106295651	106295652	Ttc22	0	15	0.375	8	0.375	0.0316206
Chr4	112733221	112733222	Skint6	0	14	0.4	10	0.4	0.0197628
Chr4	115846044	115846045	1700042G07Rik	0.111111	36	0.454545	22	0.343434	0.00466821
Chr4	117950823	117950824	Ptprf	0	19	0.4	5	0.4	0.0362319
Chr4	123214689	123214690	Macf1	0	16	0.375	8	0.375	0.027668
Chr4	126738204	126738205	Zmym1	0	18	0.4	5	0.4	0.0395257
Chr4	129670191	129670192	Bai2	0	14	0.375	8	0.375	0.0363636
Chr4	129670311	129670312	Bai2	0	14	0.375	8	0.375	0.0363636
Chr4	135061132	135061133	Stpg1	0	11	0.5	6	0.5	0.0294118
Chr4	138866154	138866155	Pqlc2	0	21	0.333333	6	0.333333	0.042735
Chr4	140534611	140534612	Sdhb	0	17	0.571429	7	0.571429	0.00329381
Chr4	148870062	148870063	Lzic	0	10	0.5	6	0.5	0.0357143
Chr5	21512928	21512929	Reln	0	15	0.333333	9	0.333333	0.041502
Chr5	23989232	23989233	Agap3	0	17	0.333333	15	0.333333	0.0149124
Chr5	31962303	31962304	Rbks	0	18	0.4	5	0.4	0.0395257
Chr5	40035816	40035817	Hs3st1	0	17	0.666667	12	0.666667	0.000115327
Chr5	71160442	71160443	Gabrg1	0	20	0.5	6	0.5	0.00769231
Chr5	72950859	72950860	Nfxl1	0	25	0.333333	6	0.333333	0.0322581
Chr5	92667893	92667894	Ppef2	0	10	0.5	16	0.5	0.00949577
Chr5	115958260	115958261	Pxn	0	16	0.333333	12	0.333333	0.0241758
Chr5	121679252	121679253	Gm15800	0.0416667	24	0.428571	7	0.386905	0.0278087
Chr5	122912289	122912290	Atp2a2	0	19	0.4	10	0.4	0.00884173
Chr5	122912299	122912300	Atp2a2	0	20	0.6	10	0.6	0.000353669
Chr5	122912306	122912307	Atp2a2	0	20	0.4	10	0.4	0.00766284
Chr5	122912312	122912313	Atp2a2	0	19	0.4	10	0.4	0.00884173
Chr5	122912316	122912317	Atp2a2	0	19	0.4	10	0.4	0.00884173
Chr5	122912323	122912324	Atp2a2	0	19	0.4	10	0.4	0.00884173
Chr5	137969611	137969612	Gnb2	0	12	0.375	8	0.375	0.0491228
Chr5	140836256	140836257	Snx8	0	21	0.333333	6	0.333333	0.042735
Chr5	144980329	144980330	Tecpr1	0	19	0.333333	12	0.333333	0.0157318
Chr5	145548091	145548092	Trrap	0	22	0.428571	7	0.428571	0.00957854
Chr6	6021896	6021897	Slc25a13	0	22	0.363636	11	0.363636	0.00806452
Chr6	8940702	8940703	Nxph1	0	11	0.428571	7	0.428571	0.0428922
Chr6	27341211	27341212	Grm8	0	18	0.333333	24	0.333333	0.00660195
Chr6	37004945	37004946	Dgki	0	12	0.5	6	0.5	0.0245098
Chr6	38268568	38268569	Zc3hav1	0	15	0.363636	11	0.363636	0.0220736
Chr6	48435390	48435391	Sspo	0	12	0.444444	18	0.444444	0.00999654
Chr6	72330388	72330389	Vamp5	0	21	0.4	5	0.4	0.0307692
Chr6	72589989	72589990	Tcf7l1	0	12	0.428571	7	0.428571	0.0361197
Chr6	88792753	88792754	Podxl2	0	14	0.428571	7	0.428571	0.0263158
Chr6	89624870	89624871	Txnrd3	0	17	0.4	5	0.4	0.04329
Chr6	101101566	101101567	Pdzrn3	0	17	0.5	6	0.5	0.0112931
Chr6	119482333	119482334	Wnt5b	0	18	0.4	5	0.4	0.0395257
Chr6	149427397	149427398	Bicd1	0	18	0.4	5	0.4	0.0395257
Chr6	149482952	149482953	Bicd1	0	10	0.6	5	0.6	0.021978
Chr7	3342151	3342152	Cacng7	0.45	20	0.875	24	0.425	0.00372754
Chr7	14673789	14673790	Sult2a3	0	14	0.4	10	0.4	0.0197628
Chr7	17429076	17429077	Prkd2	0	18	0.4	5	0.4	0.0395257
Chr7	20170548	20170549	Clasrp	0.0588235	17	0.5	16	0.441176	0.00659993
Chr7	20624084	20624085	Nlrp9b	0	17	0.4	5	0.4	0.04329
Chr7	31241996	31241997	Kirrel2	0	12	0.4	10	0.4	0.0287081
Chr7	52300469	52300470	Prr12	0.0909091	11	0.533333	15	0.442424	0.0361556
Chr7	87044189	87044190	Ap3s2	0	12	0.375	8	0.375	0.0491228
Chr7	104522329	104522330	Alg8	0	10	0.6	10	0.6	0.0108359
Chr7	105614815	105614816	Gucy2d	0	11	0.4	10	0.4	0.0350877
Chr7	119849327	119849328	Tead1	0	17	0.4	5	0.4	0.04329
Chr7	138553466	138553467	Ikzf5	0	12	0.428571	7	0.428571	0.0361197
Chr7	141275840	141275841	Adam12	0	22	0.333333	6	0.333333	0.0396825
Chr8	4516896	4516897	Lass4	0	21	0.363636	22	0.363636	0.00360848
Chr8	11312416	11312417	Col4a1	0	9	0.6	5	0.6	0.0274725
Chr8	26683237	26683238	Fgfr1	0	12	0.375	8	0.375	0.0491228
Chr8	34733810	34733811	Ubxn8	0	17	0.4	5	0.4	0.04329
Chr8	37302080	37302081	Lonrf1	0	22	0.333333	6	0.333333	0.0396825
Chr8	37302110	37302111	Lonrf1	0	21	0.333333	6	0.333333	0.042735
Chr8	64309824	64309825	Palld	0	23	0.4	5	0.4	0.026455
Chr8	75051969	75051970	Med26	0	16	0.5	8	0.5	0.00658762
Chr8	75492197	75492198	Large	0.0714286	14	0.5	8	0.428571	0.0393408
Chr8	79967629	79967630	Arhgap10	0	14	0.4	10	0.4	0.0197628
Chr8	86245897	86245898	Ddx39	0	16	0.6	5	0.6	0.0075188
Chr8	106874112	106874113	Cmtm4	0	29	0.333333	12	0.333333	0.00488792
Chr8	108044893	108044894	Hsd11b2	0	17	0.333333	9	0.333333	0.0323077
Chr8	111412419	111412420	Zfhx3	0	14	0.375	8	0.375	0.0363636
Chr8	119147814	119147815	Cdyl2	0.0625	16	0.5	12	0.4375	0.0228168
Chr8	120322969	120322970	Mphosph6	0	13	0.6	5	0.6	0.0122549
Chr8	127436433	127436434	Egln1	0	14	0.36	25	0.36	0.0148628
Chr9	42593698	42593699	Grik4	0	32	0.333333	6	0.333333	0.0213371
Chr9	57909019	57909020	Ccdc33	0	23	0.333333	6	0.333333	0.0369458
Chr9	71573415	71573416	Cgnl1	0	12	0.375	8	0.375	0.0491228
Chr9	80152576	80152577	Myo6	0	10	0.625	8	0.625	0.00653595
Chr9	96064832	96064833	Gk5	0	17	0.4	5	0.4	0.04329
Chr9	97918373	97918374	Clstn2	0	13	0.444444	9	0.444444	0.0172249
Chr9	103401272	103401273	Tmem108	0	17	0.4	5	0.4	0.04329
Chr9	105791143	105791144	Col6a5	0	12	0.5	6	0.5	0.0245098
Chr9	107767475	107767476	Rbm6	0	16	0.333333	9	0.333333	0.0365217
Chr9	110158483	110158484	Cspg5	0	18	0.4	5	0.4	0.0395257
Chr9	110158496	110158497	Cspg5	0	18	0.4	5	0.4	0.0395257
Chr9	119371676	119371677	Exog	0.0769231	13	0.5	8	0.423077	0.0474716
Chr10	13763904	13763905	Hivep2	0	18	0.375	8	0.375	0.0215385
Chr10	32175192	32175193	Nkain2	0	8	0.8	5	0.8	0.00699301
Chr10	34242098	34242099	Frk	0	19	0.4	5	0.4	0.0362319
Chr10	40297011	40297012	Slc22a16	0	14	0.375	8	0.375	0.0363636
Chr10	57992935	57992936	Ccdc138	0	19	0.4	5	0.4	0.0362319
Chr10	60263311	60263312	Unc5b	0.0588235	17	0.4	10	0.341176	0.047343
Chr10	60805802	60805803	Pald1	0	22	0.333333	12	0.333333	0.0106736
Chr10	62383390	62383391	Slc25a16	0	25	0.333333	6	0.333333	0.0322581
Chr10	68698705	68698706	Rhobtb1	0	8	0.666667	6	0.666667	0.014985
Chr10	69060268	69060269	Ank3	0	11	0.428571	7	0.428571	0.0428922
Chr10	75180526	75180527	Cabin1	0	11	0.5	6	0.5	0.0294118
Chr10	75389410	75389411	Mmp11	0	26	0.363636	22	0.363636	0.000847412
Chr10	78640632	78640633	Vmn2r80	0	13	0.5	6	0.5	0.0206398
Chr10	80349156	80349157	Tmprss9	0	8	0.454545	11	0.454545	0.0445476
Chr10	81517635	81517636	Zfp873	0	20	0.363636	11	0.363636	0.0104878
Chr10	88898366	88898367	Gas2l3	0	12	0.7	10	0.7	0.000703631
Chr10	89213622	89213623	Uhrf1bp1l	0	10	0.5	8	0.5	0.0228758
Chr10	93104861	93104862	Ntn4	0	22	0.333333	6	0.333333	0.0396825
Chr10	105004164	105004165	Tmtc2	0	16	0.333333	9	0.333333	0.0365217
Chr10	118891560	118891561	Grip1	0	17	0.5	8	0.5	0.0055336
Chr11	3831755	3831756	Tcn2	0	21	0.4	5	0.4	0.0307692
Chr11	32314365	32314366	Sh3pxd2b	0	24	0.333333	12	0.333333	0.00840336
Chr11	35821987	35821988	Tenm2	0	10	0.6	5	0.6	0.021978
Chr11	45701145	45701146	Clint1	0	21	0.333333	6	0.333333	0.042735
Chr11	49981300	49981301	Tbc1d9b	0.25	8	0.769231	13	0.519231	0.0318443
Chr11	55402585	55402586	Glra1	0	18	0.4	5	0.4	0.0395257
Chr11	57581155	57581156	Galnt10	0	26	0.5	6	0.5	0.00403226
Chr11	66990870	66990871	Myh2	0	16	0.333333	9	0.333333	0.0365217
Chr11	67941251	67941252	Stx8	0	16	0.375	8	0.375	0.027668
Chr11	75352000	75352001	Slc43a2	0	13	0.363636	11	0.363636	0.0310559
Chr11	77857130	77857131	Flot2	0.304348	23	0.75	40	0.445652	0.00115397
Chr11	90740030	90740031	4930405D11Rik	0	13	0.375	8	0.375	0.0421053
Chr11	96214620	96214621	Hoxb2	0	14	0.571429	7	0.571429	0.00584795
Chr11	96901422	96901423	Lrrc46	0	20	0.571429	7	0.571429	0.0019943
Chr11	105928226	105928227	Taco1	0	13	0.4	10	0.4	0.0237154
Chr11	106684937	106684938	Smurf2	0.0869565	23	0.6	10	0.513043	0.00402869
Chr11	116153766	116153767	Exoc7	0	17	0.4	5	0.4	0.04329
Chr11	117689764	117689765	Afmid	0	45	0.333333	6	0.333333	0.0117647
Chr11	117931418	117931419	Dnahc17	0	24	0.333333	9	0.333333	0.0153959
Chr12	25296161	25296162	Grhl1	0.2	10	0.833333	6	0.633333	0.034965
Chr12	55299950	55299951	Egln3	0	26	0.333333	6	0.333333	0.0302419
Chr12	85497786	85497787	C130039O16Rik	0.047619	42	0.4	20	0.352381	0.00107608
Chr12	104770851	104770852	Ppp4r4	0	10	0.444444	9	0.444444	0.0325077
Chr12	112513428	112513429	Amn	0	31	0.333333	6	0.333333	0.0225225
Chr12	113652870	113652871	A730018C14Rik	0.333333	6	1	7	0.666667	0.020979
Chr13	12368745	12368746	Actn2	0.142857	14	0.666667	6	0.52381	0.0374097
Chr13	12368751	12368752	Actn2	0.142857	14	0.666667	6	0.52381	0.0374097
Chr13	47231223	47231224	Rnf144b	0	14	0.4	10	0.4	0.0197628
Chr13	60703617	60703618	Dapk1	0	7	0.6	5	0.6	0.0454545
Chr13	77512277	77512278	2210408I21Rik	0	17	0.428571	7	0.428571	0.0172925
Chr13	100940710	100940711	Naip2	0	21	0.333333	12	0.333333	0.0120968
Chr14	12446271	12446272	Ptprg	0	22	0.333333	6	0.333333	0.0396825
Chr14	12446274	12446275	Ptprg	0	22	0.333333	6	0.333333	0.0396825
Chr14	26459143	26459144	Zmiz1	0	29	0.333333	6	0.333333	0.0252101
Chr14	26482280	26482281	Zmiz1	0	15	0.363636	11	0.363636	0.0220736
Chr14	52527889	52527890	Ndrg2	0.0357143	28	0.5	6	0.464286	0.0123987
Chr14	65936045	65936046	Fbxo16	0	9	0.5	28	0.5	0.00714015
Chr14	70447847	70447848	Pebp4	0	28	0.333333	6	0.333333	0.026738
Chr14	71021113	71021114	Epb4.9	0.28	25	0.78125	32	0.50125	0.000196051
Chr14	98326311	98326312	Dach1	0	16	0.347826	23	0.347826	0.0124554
Chr15	8186078	8186079	2410089E03Rik	0	13	0.428571	7	0.428571	0.0307018
Chr15	16708325	16708326	Cdh9	0	15	0.357143	14	0.357143	0.0168582
Chr15	48551361	48551362	Csmd3	0	11	0.5	6	0.5	0.0294118
Chr15	55425758	55425759	Mtbp	0	9	0.5	6	0.5	0.043956
Chr15	58830935	58830936	Mtss1	0	24	0.333333	6	0.333333	0.0344828
Chr15	71492942	71492943	Fam135b	0	16	0.4	5	0.4	0.047619
Chr15	73014911	73014912	Eif2c2	0	13	0.375	8	0.375	0.0421053
Chr15	73526481	73526482	Gpr20	0	10	0.5	8	0.5	0.0228758
Chr15	76555295	76555296	Arhgap39	0	13	0.4	15	0.4	0.0178399
Chr15	81649188	81649189	Tef	0	32	0.333333	30	0.333333	0.000279439
Chr15	89379414	89379415	Shank3	0	23	0.363636	11	0.363636	0.00711575
Chr15	89402368	89402369	Acr	0	18	0.4	5	0.4	0.0395257
Chr15	100544815	100544816	Galnt6	0	25	0.4	5	0.4	0.0229885
Chr16	23107649	23107650	Eif4a2	0	13	0.666667	6	0.666667	0.00386997
Chr16	87576809	87576810	ORF63	0	17	0.375	8	0.375	0.0243478
Chr16	94655500	94655501	Ttc3	0	24	0.333333	6	0.333333	0.0344828
Chr17	25611789	25611790	Tekt4	0	23	0.4	5	0.4	0.026455
Chr17	27238447	27238448	Itpr3	0	10	0.5	6	0.5	0.0357143
Chr17	33953418	33953419	Kank3	0	26	0.333333	6	0.333333	0.0302419
Chr17	36098106	36098107	Abcf1	0	18	0.4	5	0.4	0.0395257
Chr17	66089831	66089832	Rab31	0	21	0.666667	6	0.666667	0.000854701
Chr17	85656750	85656751	Camkmt	0	10	0.5	8	0.5	0.0228758
Chr17	85656756	85656757	Camkmt	0	10	0.5	8	0.5	0.0228758
Chr18	23979326	23979327	Mapre2	0	12	0.375	8	0.375	0.0491228
Chr18	38435252	38435253	Pcdh12	0	16	0.333333	15	0.333333	0.017674
Chr18	73958542	73958543	Me2	0	24	0.4	5	0.4	0.0246305
Chr18	74162010	74162011	Mapk4	0	19	0.5	8	0.5	0.0039886
Chr18	76221340	76221341	Zbtb7c	0	14	0.375	8	0.375	0.0363636
Chr18	78205266	78205267	Epg5	0	24	0.4	5	0.4	0.0246305
Chr18	78205270	78205271	Epg5	0	24	0.4	5	0.4	0.0246305
Chr18	78205294	78205295	Epg5	0	24	0.4	5	0.4	0.0246305
Chr19	5149142	5149143	Pacs1	0	24	0.4	10	0.4	0.0045282
Chr19	5751068	5751069	Ltbp3	0	14	0.375	8	0.375	0.0363636
Chr19	28443592	28443593	Glis3	0	24	0.333333	6	0.333333	0.0344828
Chr19	31118477	31118478	Prkg1	0	20	0.4	5	0.4	0.0333333
Chr19	38736458	38736459	Plce1	0	19	0.4	5	0.4	0.0362319
Chr19	41954568	41954569	Rrp12	0	8	0.571429	7	0.571429	0.025641
Chr19	43043110	43043111	Hpse2	0.111111	18	0.571429	7	0.460317	0.0324111
Chr19	46114012	46114013	Ldb1	0	15	0.5	8	0.5	0.00790514
Chr19	47508022	47508023	Sh3pxd2a	0	9	0.6	5	0.6	0.0274725
Chr19	47518564	47518565	Sh3pxd2a	0	15	0.375	8	0.375	0.0316206
ChrX	6446804	6446805	Dgkk	0	10	0.5	6	0.5	0.0357143
ChrX	6446811	6446812	Dgkk	0	10	0.6	5	0.6	0.021978
ChrX	8777666	8777667	Lancl3	0	31	0.4	5	0.4	0.015873
ChrX	13423449	13423450	Cask	0	24	0.5	8	0.5	0.00194661
ChrX	66773807	66773808	Aff2	0	14	0.4	10	0.4	0.0197628
	Bold highlighted denotes methylation exclusively in the CpG islands.

## Sheet: Female-CHG-Other-DMR
Sites of genomic DNA in female offspring from HMFA diet, which were enriched with methylation in other chromosomal regions in CHG contexts.
Chromosome	Chromstart	Chromend	CH-04 Female meth_ratio	CH-04 Female total CpG	CH-4 Female meth_ratio	CH-4 Female total CpG	Meth diff	P value
Chr1	7794114	7794115	0	16	0.4	5	0.4	0.047619
Chr1	32982341	32982342	0	24	0.333333	6	0.333333	0.0344828
Chr1	41048573	41048574	0	15	0.444444	9	0.444444	0.0118577
Chr1	42242863	42242864	0	19	0.333333	9	0.333333	0.025641
Chr1	61220215	61220216	0	40	0.333333	24	0.333333	0.000166164
Chr1	72775401	72775402	0	16	0.444444	9	0.444444	0.00996047
Chr1	78747878	78747879	0	28	0.333333	12	0.333333	0.00541635
Chr1	80378801	80378802	0.0555556	18	0.4	10	0.344444	0.0410256
Chr1	81956100	81956101	0	22	0.333333	6	0.333333	0.0396825
Chr1	96667581	96667582	0.0204082	49	0.36	50	0.339592	1.41011e-05
Chr1	114528832	114528833	0	8	0.571429	7	0.571429	0.025641
Chr1	114584356	114584357	0	12	0.5	6	0.5	0.0245098
Chr1	119348397	119348398	0	16	0.4	5	0.4	0.047619
Chr1	123157060	123157061	0	23	0.363636	22	0.363636	0.00148349
Chr1	123738310	123738311	0	11	0.428571	7	0.428571	0.0428922
Chr1	146586417	146586418	0	12	0.4	10	0.4	0.0287081
Chr1	155848425	155848426	0	13	0.333333	12	0.333333	0.0391304
Chr2	12987920	12987921	0	18	0.4	5	0.4	0.0395257
Chr2	34695734	34695735	0	22	0.333333	12	0.333333	0.0106736
Chr2	45341782	45341783	0	16	0.333333	9	0.333333	0.0365217
Chr2	47759048	47759049	0	17	0.333333	9	0.333333	0.0323077
Chr2	48488360	48488361	0	12	0.478261	23	0.478261	0.00547884
Chr2	64096858	64096859	0	18	0.333333	12	0.333333	0.0180624
Chr2	74753937	74753938	0	16	0.375	8	0.375	0.027668
Chr2	78437469	78437470	0	18	0.333333	9	0.333333	0.0287179
Chr2	80109921	80109922	0	15	0.333333	15	0.333333	0.0421456
Chr2	87041451	87041452	0	31	0.333333	6	0.333333	0.0225225
Chr2	87041484	87041485	0	31	0.333333	6	0.333333	0.0225225
Chr2	87041597	87041598	0	31	0.333333	6	0.333333	0.0225225
Chr2	92677635	92677636	0	9	0.5	10	0.5	0.0325077
Chr2	93694663	93694664	0	18	0.4	5	0.4	0.0395257
Chr2	94806617	94806618	0	32	0.352941	17	0.352941	0.000885023
Chr2	109575668	109575669	0	16	0.375	8	0.375	0.027668
Chr2	116801505	116801506	0	15	0.333333	9	0.333333	0.041502
Chr2	123424565	123424566	0	15	0.333333	9	0.333333	0.041502
Chr2	148924639	148924640	0	7	0.666667	6	0.666667	0.020979
Chr2	154730211	154730212	0	14	0.4	10	0.4	0.0197628
Chr2	168175743	168175744	0	21	0.4	5	0.4	0.0307692
Chr2	169442326	169442327	0.0333333	30	0.375	8	0.341667	0.0237079
Chr2	170110096	170110097	0.0952381	21	0.571429	7	0.47619	0.0206986
Chr3	20893998	20893999	0	14	0.333333	12	0.333333	0.0331104
Chr3	33601669	33601670	0	9	0.5	6	0.5	0.043956
Chr3	53105030	53105031	0	21	0.5	6	0.5	0.00683761
Chr3	66389377	66389378	0.037037	27	0.6	5	0.562963	0.00764739
Chr3	67489291	67489292	0	25	0.333333	9	0.333333	0.0140374
Chr3	84287915	84287916	0	17	0.363636	11	0.363636	0.0161172
Chr3	107823125	107823126	0	16	0.375	8	0.375	0.027668
Chr4	7660884	7660885	0.3	10	1	9	0.7	0.00309598
Chr4	10964613	10964614	0	15	0.375	8	0.375	0.0316206
Chr4	20732749	20732750	0	11	0.5	6	0.5	0.0294118
Chr4	21804534	21804535	0	18	0.4	5	0.4	0.0395257
Chr4	22117389	22117390	0	22	0.363636	22	0.363636	0.00360848
Chr4	23054624	23054625	0	18	0.4	5	0.4	0.0395257
Chr4	40589865	40589866	0	10	0.5	6	0.5	0.0357143
Chr4	40805076	40805077	0	18	0.4	5	0.4	0.0395257
Chr4	48698854	48698855	0.0666667	15	0.666667	6	0.6	0.0113519
Chr4	68648893	68648894	0	12	0.375	8	0.375	0.0491228
Chr4	70952630	70952631	0	20	0.4	5	0.4	0.0333333
Chr4	81212092	81212093	0.1	20	1	6	0.9	0.000121618
Chr4	109241950	109241951	0	36	0.333333	18	0.333333	0.000718778
Chr4	116498730	116498731	0	13	0.363636	11	0.363636	0.0310559
Chr4	126661642	126661643	0	10	0.5	8	0.5	0.0228758
Chr4	131470757	131470758	0	14	0.5	8	0.5	0.00956938
Chr4	134735661	134735662	0.04	25	0.375	8	0.335	0.0359238
Chr4	140250393	140250394	0	7	0.6	5	0.6	0.0454545
Chr4	153678882	153678883	0	9	0.555556	9	0.555556	0.0294118
Chr5	33354675	33354676	0	19	0.333333	9	0.333333	0.025641
Chr5	37611421	37611422	0	17	0.428571	7	0.428571	0.0172925
Chr5	43710444	43710445	0	15	0.571429	7	0.571429	0.00478469
Chr5	51022779	51022780	0	18	0.333333	12	0.333333	0.0180624
Chr5	54784249	54784250	0	20	0.333333	9	0.333333	0.0229885
Chr5	59550700	59550701	0	26	0.333333	6	0.333333	0.0302419
Chr5	80117654	80117655	0	16	0.6	5	0.6	0.0075188
Chr5	98502708	98502709	0	8	0.454545	11	0.454545	0.0445476
Chr5	115671515	115671516	0	16	0.4	5	0.4	0.047619
Chr5	116876099	116876100	0	12	0.375	8	0.375	0.0491228
Chr5	120282128	120282129	0	18	0.428571	7	0.428571	0.0152174
Chr5	144378844	144378845	0	11	0.5	6	0.5	0.0294118
Chr6	7437360	7437361	0	18	0.333333	12	0.333333	0.0180624
Chr6	24334501	24334502	0	30	0.333333	9	0.333333	0.00919138
Chr6	42997385	42997386	0	18	0.333333	9	0.333333	0.0287179
Chr6	50904215	50904216	0.125	16	0.526316	19	0.401316	0.0298215
Chr6	51222356	51222357	0	15	0.333333	12	0.333333	0.0282051
Chr6	57283092	57283093	0	18	0.470588	17	0.470588	0.00103289
Chr6	98369328	98369329	0	22	0.333333	6	0.333333	0.0396825
Chr6	99456154	99456155	0	12	0.4	10	0.4	0.0287081
Chr6	99940189	99940190	0	14	0.363636	11	0.363636	0.026087
Chr6	112484984	112484985	0	10	0.6	5	0.6	0.021978
Chr6	114891368	114891369	0	23	0.375	8	0.375	0.0124583
Chr6	140721480	140721481	0	26	0.333333	18	0.333333	0.00262981
Chr7	10818884	10818885	0	8	0.571429	7	0.571429	0.025641
Chr7	15542965	15542966	0.0833333	12	0.555556	9	0.472222	0.0464396
Chr7	17392696	17392697	0.625	8	1	15	0.375	0.0316206
Chr7	20417200	20417201	0	16	0.333333	12	0.333333	0.0241758
Chr7	26052175	26052176	0	16	0.333333	15	0.333333	0.017674
Chr7	28597435	28597436	0	26	0.333333	6	0.333333	0.0302419
Chr7	28597452	28597453	0	26	0.333333	6	0.333333	0.0302419
Chr7	28597460	28597461	0	26	0.333333	6	0.333333	0.0302419
Chr7	36267157	36267158	0	14	0.444444	9	0.444444	0.0142292
Chr7	46609289	46609290	0	32	0.333333	6	0.333333	0.0213371
Chr7	50806339	50806340	0	10	0.5	8	0.5	0.0228758
Chr7	54137520	54137521	0	13	0.363636	11	0.363636	0.0310559
Chr7	82926690	82926691	0	31	0.333333	12	0.333333	0.00401102
Chr7	87587085	87587086	0	19	0.375	8	0.375	0.0191453
Chr7	88484538	88484539	0	12	0.5	8	0.5	0.0144479
Chr7	92434012	92434013	0.0833333	12	0.571429	7	0.488095	0.0379257
Chr7	109274068	109274069	0	10	0.5	6	0.5	0.0357143
Chr7	128732872	128732873	0	23	0.4	5	0.4	0.026455
Chr7	131683846	131683847	0	8	0.6	5	0.6	0.034965
Chr7	138631314	138631315	0.0625	16	0.5	6	0.4375	0.0457963
Chr7	149957536	149957537	0.173913	23	0.611111	18	0.437198	0.00799528
Chr8	15186498	15186499	0	13	0.5	10	0.5	0.00748908
Chr8	18452056	18452057	0	13	0.5	8	0.5	0.0116959
Chr8	48454598	48454599	0	18	0.4	10	0.4	0.0102564
Chr8	59988419	59988420	0	15	0.375	8	0.375	0.0316206
Chr8	72220490	72220491	0.142857	7	1	6	0.857143	0.004662
Chr8	72306884	72306885	0	17	0.4	5	0.4	0.04329
Chr8	80431467	80431468	0	21	0.375	8	0.375	0.0153257
Chr8	86535333	86535334	0	16	0.4	5	0.4	0.047619
Chr8	98353671	98353672	0	11	0.5	6	0.5	0.0294118
Chr8	107598963	107598964	0	25	0.333333	6	0.333333	0.0322581
Chr8	123000973	123000974	0	16	0.333333	18	0.333333	0.0197575
Chr8	128778903	128778904	0	17	0.4	5	0.4	0.04329
Chr8	130329176	130329177	0	28	0.375	8	0.375	0.00784314
Chr9	4249915	4249916	0.238095	21	0.612903	31	0.374808	0.0110535
Chr9	13515187	13515188	0.0555556	18	0.666667	6	0.611111	0.00649351
Chr9	13515192	13515193	0.0555556	18	0.5	6	0.444444	0.0352908
Chr9	13861641	13861642	0	24	0.333333	12	0.333333	0.00840336
Chr9	35920689	35920690	0	27	0.333333	6	0.333333	0.0284091
Chr9	38772472	38772473	0	20	0.333333	12	0.333333	0.0137653
Chr9	58280458	58280459	0	9	0.666667	6	0.666667	0.010989
Chr9	62013430	62013431	0	15	0.363636	11	0.363636	0.0220736
Chr9	69734042	69734043	0	21	0.333333	6	0.333333	0.042735
Chr9	91130918	91130919	0	14	0.333333	12	0.333333	0.0331104
Chr9	111326091	111326092	0.0588235	17	0.6	5	0.541176	0.0239234
Chr9	120445443	120445444	0	14	0.444444	9	0.444444	0.0142292
Chr10	11503645	11503646	0	14	0.5	6	0.5	0.0175439
Chr10	11784232	11784233	0	17	0.4	5	0.4	0.04329
Chr10	19498093	19498094	0	15	0.333333	12	0.333333	0.0282051
Chr10	36936704	36936705	0	16	0.4	10	0.4	0.0140468
Chr10	45257106	45257107	0.115385	26	0.52	25	0.404615	0.0025301
Chr10	47728340	47728341	0	16	0.4	10	0.4	0.0140468
Chr10	58703620	58703621	0	21	0.333333	6	0.333333	0.042735
Chr10	75095003	75095004	0	17	0.4	5	0.4	0.04329
Chr10	82393254	82393255	0	7	0.666667	6	0.666667	0.020979
Chr10	82393260	82393261	0	7	0.666667	6	0.666667	0.020979
Chr10	116943537	116943538	0	17	0.4	5	0.4	0.04329
Chr10	117486394	117486395	0	12	0.5	10	0.5	0.00956938
Chr10	125256431	125256432	0	19	0.4	5	0.4	0.0362319
Chr10	125256438	125256439	0	19	0.4	5	0.4	0.0362319
Chr10	125256445	125256446	0	19	0.4	5	0.4	0.0362319
Chr11	8779151	8779152	0	33	0.333333	6	0.333333	0.0202429
Chr11	18141713	18141714	0	26	0.5	12	0.5	0.0003347
Chr11	19335785	19335786	0.047619	21	0.416667	12	0.369048	0.0158509
Chr11	23820408	23820409	0.222222	18	0.636364	11	0.414141	0.0481603
Chr11	52113137	52113138	0	15	0.375	8	0.375	0.0316206
Chr11	58112614	58112615	0	23	0.333333	15	0.333333	0.00598276
Chr11	79526458	79526459	0	22	0.333333	12	0.333333	0.0106736
Chr11	79787224	79787225	0	19	0.4	5	0.4	0.0362319
Chr11	86841468	86841469	0	17	0.4	5	0.4	0.04329
Chr11	113988347	113988348	0	22	0.333333	12	0.333333	0.0106736
Chr11	120159428	120159429	0	9	0.5	6	0.5	0.043956
Chr12	17644158	17644159	0	31	0.333333	6	0.333333	0.0225225
Chr12	21834646	21834647	0	24	0.333333	12	0.333333	0.00840336
Chr12	25415291	25415292	0.461538	26	0.846154	39	0.384615	0.00206609
Chr12	27896667	27896668	0	11	0.428571	7	0.428571	0.0428922
Chr12	31904139	31904140	0	10	0.444444	9	0.444444	0.0325077
Chr12	34547411	34547412	0	20	0.333333	12	0.333333	0.0137653
Chr12	60291881	60291882	0	15	0.6	5	0.6	0.00877193
Chr13	7026813	7026814	0	18	0.333333	12	0.333333	0.0180624
Chr13	44658817	44658818	0	35	0.333333	9	0.333333	0.00634249
Chr13	48341726	48341727	0	14	0.444444	9	0.444444	0.0142292
Chr13	51162257	51162258	0	22	0.333333	6	0.333333	0.0396825
Chr13	51928970	51928971	0	15	0.375	16	0.375	0.017674
Chr13	66514185	66514186	0	25	0.4	5	0.4	0.0229885
Chr13	98477300	98477301	0	13	0.666667	6	0.666667	0.00386997
Chr13	115522168	115522169	0	26	0.4	5	0.4	0.0215054
Chr13	118336268	118336269	0.352941	17	0.761905	21	0.408964	0.0201131
Chr13	118336466	118336467	0.206897	29	0.592593	27	0.385696	0.00568187
Chr14	19235314	19235315	0	18	0.4	5	0.4	0.0395257
Chr14	33772204	33772205	0	18	0.333333	9	0.333333	0.0287179
Chr14	51533157	51533158	0.0588235	17	0.4	10	0.341176	0.047343
Chr14	66051674	66051675	0	12	0.375	8	0.375	0.0491228
Chr14	76983161	76983162	0	12	0.666667	6	0.666667	0.00490196
Chr14	88422096	88422097	0.428571	7	0.909091	11	0.480519	0.0473856
Chr14	104213718	104213719	0	14	0.363636	11	0.363636	0.026087
Chr14	105913033	105913034	0	20	0.375	16	0.375	0.00411132
Chr14	112910070	112910071	0	26	0.333333	6	0.333333	0.0302419
Chr15	3264346	3264347	0	9	0.545455	11	0.545455	0.0140867
Chr15	4634696	4634697	0	13	0.428571	7	0.428571	0.0307018
Chr15	19319517	19319518	0	15	0.333333	9	0.333333	0.041502
Chr15	68267388	68267389	0	16	0.4	10	0.4	0.0140468
Chr15	83968916	83968917	0	24	0.4	5	0.4	0.0246305
Chr15	88211427	88211428	0.05	20	0.5	6	0.45	0.0277592
Chr16	10088753	10088754	0	32	0.333333	12	0.333333	0.00364638
Chr16	22173578	22173579	0	17	0.4	5	0.4	0.04329
Chr16	22173592	22173593	0	17	0.4	5	0.4	0.04329
Chr16	46375223	46375224	0	16	0.4	10	0.4	0.0140468
Chr16	48307441	48307442	0	22	0.333333	6	0.333333	0.0396825
Chr16	88527845	88527846	0	34	0.333333	12	0.333333	0.00303337
Chr17	14221167	14221168	0	10	0.444444	9	0.444444	0.0325077
Chr17	27375770	27375771	0	16	0.333333	12	0.333333	0.0241758
Chr17	28928879	28928880	0	17	0.428571	7	0.428571	0.0172925
Chr17	75965621	75965622	0.583333	12	1	10	0.416667	0.0396446
Chr17	92824937	92824938	0	12	0.5	8	0.5	0.0144479
Chr17	92855897	92855898	0	28	0.333333	12	0.333333	0.00541635
Chr18	13325254	13325255	0	13	0.363636	11	0.363636	0.0310559
Chr18	14150564	14150565	0	22	0.5	8	0.5	0.00255428
Chr18	32211175	32211176	0	16	0.5	8	0.5	0.00658762
Chr18	32211188	32211189	0	16	0.5	8	0.5	0.00658762
Chr18	51102935	51102936	0	28	0.333333	6	0.333333	0.026738
Chr18	74977008	74977009	0	21	0.333333	9	0.333333	0.0206897
Chr18	80149804	80149805	0	26	0.333333	6	0.333333	0.0302419
Chr18	85867729	85867730	0	18	0.428571	14	0.428571	0.00331387
Chr19	5397191	5397192	0	9	0.5	6	0.5	0.043956
Chr19	44078627	44078628	0	15	0.375	8	0.375	0.0316206
Chr19	51047538	51047539	0	13	0.6	5	0.6	0.0122549
ChrX	4027326	4027327	0	28	0.333333	15	0.333333	0.00311968
ChrX	10923132	10923133	0	15	0.333333	9	0.333333	0.041502
ChrX	11848870	11848871	0	9	0.5	8	0.5	0.0294118
ChrX	11848875	11848876	0	9	0.5	8	0.5	0.0294118
ChrX	11848879	11848880	0	10	0.5	8	0.5	0.0228758
ChrX	11848889	11848890	0	9	0.5	8	0.5	0.0294118
ChrX	12044537	12044538	0	16	0.428571	7	0.428571	0.0197628
ChrX	20102807	20102808	0.625	8	1	15	0.375	0.0316206
ChrX	65985842	65985843	0	12	0.428571	7	0.428571	0.0361197
ChrX	83803971	83803972	0.352941	34	0.717647	85	0.364706	0.000346095
ChrX	105432001	105432002	0	18	0.666667	6	0.666667	0.00141163
ChrX	112115195	112115196	0	19	0.4	5	0.4	0.0362319
ChrX	155558292	155558293	0	18	0.352941	17	0.352941	0.00762463
ChrX	157985228	157985229	0	14	0.333333	12	0.333333	0.0331104
	Bold highlighted denotes methylation exclusively in the CpG islands.

## Sheet: Female-CHH-Genebody
Genes in female offspring from HMFA diet, which were enriched with methylation in the gene body in CHH contexts.
Chromosome	Chromstart	Chromend	Gene name	CH-04 Female meth_ratio	CH-04 Female total CpG	CH-4 Female meth_ratio	CH-4 Female total CpG	Meth diff	P value
Chr1	17056726	17056727	Jph1	0	5	0.833333	6	0.833333	0.0151515
Chr1	33586793	33586794	Prim2	0	9	0.571429	7	0.571429	0.0192308
Chr1	43155610	43155611	AI597479	0	15	0.571429	7	0.571429	0.00478469
Chr1	108122747	108122748	Phlpp1	0	17	0.444444	9	0.444444	0.00842809
Chr1	131484294	131484295	Thsd7b	0	9	0.428571	14	0.428571	0.0480549
Chr1	136319583	136319584	Adipor1	0	14	0.428571	7	0.428571	0.0263158
Chr1	137317726	137317727	Ipo9	0.2	10	0.642857	14	0.442857	0.04718
Chr1	137317926	137317927	Ipo9	0.2	10	0.642857	14	0.442857	0.04718
Chr1	137856456	137856457	Igfn1	0	13	0.5	8	0.5	0.0116959
Chr1	189828675	189828676	Esrrg	0.222222	9	0.833333	6	0.611111	0.0405594
Chr1	190727263	190727264	Ush2a	0	11	0.411765	17	0.411765	0.023337
Chr2	4684197	4684198	Bend7	0	15	0.444444	9	0.444444	0.0118577
Chr2	5458297	5458298	Camk1d	0.181818	11	0.666667	12	0.484848	0.0360748
Chr2	5458300	5458301	Camk1d	0.181818	11	0.666667	12	0.484848	0.0360748
Chr2	5458302	5458303	Camk1d	0.181818	11	0.666667	12	0.484848	0.0360748
Chr2	5458305	5458306	Camk1d	0.181818	11	0.666667	12	0.484848	0.0360748
Chr2	5458306	5458307	Camk1d	0.181818	11	0.666667	12	0.484848	0.0360748
Chr2	5458312	5458313	Camk1d	0.181818	11	0.666667	12	0.484848	0.0360748
Chr2	5458313	5458314	Camk1d	0.181818	11	0.666667	12	0.484848	0.0360748
Chr2	5458325	5458326	Camk1d	0.181818	11	0.666667	12	0.484848	0.0360748
Chr2	32443393	32443394	St6galnac4	0	19	0.571429	7	0.571429	0.00234114
Chr2	34600717	34600718	Gapvd1	0	12	0.5	6	0.5	0.0245098
Chr2	43957219	43957220	Arhgap15	0	9	0.428571	14	0.428571	0.0480549
Chr2	67353665	67353666	Xirp2	0	14	0.428571	14	0.428571	0.015942
Chr2	82019835	82019836	Zfp804a	0	13	0.5	6	0.5	0.0206398
Chr2	83566689	83566690	Itgav	0	10	0.666667	6	0.666667	0.00824176
Chr2	112536609	112536610	Ryr3	0	17	0.5	6	0.5	0.0112931
Chr2	126541104	126541105	Usp8	0	14	0.428571	7	0.428571	0.0263158
Chr2	158630935	158630936	Dhx35	0	21	0.428571	7	0.428571	0.0106838
Chr2	164219819	164219820	Matn4	0	8	0.666667	6	0.666667	0.014985
Chr2	165145772	165145773	Elmo2	0	12	0.428571	14	0.428571	0.0170569
Chr2	165281342	165281343	Slc13a3	0	22	0.5	8	0.5	0.00255428
Chr2	179580040	179580041	Cdh4	0	11	0.428571	14	0.428571	0.0195652
Chr3	27551138	27551139	Fndc3b	0	6	0.8	5	0.8	0.0151515
Chr3	27551140	27551141	Fndc3b	0	7	0.666667	6	0.666667	0.020979
Chr3	27551144	27551145	Fndc3b	0	7	0.666667	6	0.666667	0.020979
Chr3	27551145	27551146	Fndc3b	0	7	0.666667	6	0.666667	0.020979
Chr3	27551146	27551147	Fndc3b	0	7	0.666667	6	0.666667	0.020979
Chr3	27551149	27551150	Fndc3b	0	7	0.666667	6	0.666667	0.020979
Chr3	27551150	27551151	Fndc3b	0	7	0.666667	6	0.666667	0.020979
Chr3	27551164	27551165	Fndc3b	0	7	0.666667	6	0.666667	0.020979
Chr3	27551165	27551166	Fndc3b	0	7	0.666667	6	0.666667	0.020979
Chr3	27551170	27551171	Fndc3b	0	6	0.8	5	0.8	0.0151515
Chr3	27551174	27551175	Fndc3b	0	6	0.8	5	0.8	0.0151515
Chr3	79151190	79151191	Gm17359	0	24	0.6	10	0.6	0.000156145
Chr3	84258698	84258699	Fhdc1	0.0769231	13	0.555556	9	0.478632	0.0230791
Chr3	108964100	108964101	Slc25a24	0	14	0.5	8	0.5	0.00956938
Chr3	121215449	121215450	Slc44a3	0	16	0.6	5	0.6	0.0075188
Chr3	129988714	129988715	Col25a1	0	16	0.4	10	0.4	0.0140468
Chr3	138377119	138377120	4930425O10Rik	0	11	0.428571	7	0.428571	0.0428922
Chr3	144761654	144761655	Clca5	0	16	0.5	6	0.5	0.012987
Chr3	146312904	146312905	Gm16325	0	12	0.428571	7	0.428571	0.0361197
Chr3	157764840	157764841	Lrrc7	0.230769	13	0.8	25	0.569231	0.00125916
Chr4	46857238	46857239	Gabbr2	0	13	0.428571	7	0.428571	0.0307018
Chr4	52017137	52017138	C630028M04Rik	0	13	0.4375	16	0.4375	0.00842912
Chr4	62070823	62070824	Prpf4	0	16	0.5	8	0.5	0.00658762
Chr4	71801018	71801019	Tle1	0.0869565	23	0.513514	37	0.426557	0.000764428
Chr4	95973751	95973752	Cyp2j11	0.428571	14	0.9	10	0.471429	0.0333399
Chr4	98465230	98465231	Kank4	0.0869565	23	0.6	5	0.513043	0.0269231
Chr4	108292689	108292690	Cc2d1b	0	10	0.571429	7	0.571429	0.0147059
Chr4	116947224	116947225	Rnf220	0	18	0.444444	9	0.444444	0.00717949
Chr4	120457229	120457230	Nfyc	0	11	0.444444	9	0.444444	0.0260062
Chr4	124405108	124405109	Sf3a3	0	14	0.461538	13	0.461538	0.0057971
Chr4	124668523	124668524	Rspo1	0	12	0.5	8	0.5	0.0144479
Chr4	134710850	134710851	Runx3	0	22	0.428571	7	0.428571	0.00957854
Chr4	137350776	137350777	Alpl	0	19	0.461538	26	0.461538	0.000405884
Chr4	137585108	137585109	Eif4g3	0	5	0.6	10	0.6	0.043956
Chr4	141422165	141422166	Efhd2	0.0909091	22	0.5	12	0.409091	0.0127429
Chr4	153923498	153923499	Prdm16	0	9	0.545455	11	0.545455	0.0140867
Chr4	153928548	153928549	Prdm16	0	9	0.444444	18	0.444444	0.0257951
Chr4	153959025	153959026	Prdm16	0.235294	17	0.647059	17	0.411765	0.0366365
Chr4	155206549	155206550	Aurkaip1	0	15	0.428571	7	0.428571	0.0227273
Chr5	44959950	44959951	Ldb2	0	11	0.5	6	0.5	0.0294118
Chr5	53548809	53548810	Sel1l3	0	19	0.4	20	0.4	0.003276
Chr5	104190822	104190823	Aff1	0	9	0.533333	15	0.533333	0.00949596
Chr5	108303228	108303229	Evi5	0.142857	14	1	6	0.857143	0.000722394
Chr5	122912284	122912285	Atp2a2	0	19	0.4	10	0.4	0.00884173
Chr5	122912291	122912292	Atp2a2	0	20	0.4	10	0.4	0.00766284
Chr5	122912292	122912293	Atp2a2	0	20	0.4	10	0.4	0.00766284
Chr5	122912300	122912301	Atp2a2	0	20	0.4	10	0.4	0.00766284
Chr5	122912302	122912303	Atp2a2	0	20	0.4	10	0.4	0.00766284
Chr5	122912303	122912304	Atp2a2	0	20	0.4	10	0.4	0.00766284
Chr5	122912308	122912309	Atp2a2	0	20	0.4	10	0.4	0.00766284
Chr5	122912309	122912310	Atp2a2	0	20	0.4	10	0.4	0.00766284
Chr5	122912313	122912314	Atp2a2	0	19	0.4	10	0.4	0.00884173
Chr5	122912325	122912326	Atp2a2	0	19	0.4	10	0.4	0.00884173
Chr5	128617417	128617418	Tmem132d	0	15	0.454545	11	0.454545	0.00702341
Chr5	130687011	130687012	Rabgef1	0	16	0.5	8	0.5	0.00658762
Chr5	131074005	131074006	Caln1	0	12	0.428571	7	0.428571	0.0361197
Chr5	132965845	132965846	Auts2	0.1	20	0.625	8	0.525	0.0094659
Chr5	132991704	132991705	Auts2	0	8	0.666667	6	0.666667	0.014985
Chr5	139682457	139682458	Sun1	0	24	0.555556	9	0.555556	0.000530893
Chr5	141836361	141836362	Sdk1	0	8	0.5	12	0.5	0.0418989
Chr6	3709170	3709171	Calcr	0	14	0.473684	19	0.473684	0.00392659
Chr6	36678923	36678924	Ptn	0.454545	11	0.888889	18	0.434343	0.028086
Chr6	86337720	86337721	Pcyox1	0	15	0.5	6	0.5	0.0150376
Chr6	88725355	88725356	Mgll	0.0769231	13	0.6	5	0.523077	0.0441176
Chr6	98971704	98971705	Foxp1	0	11	0.444444	9	0.444444	0.0260062
Chr6	124655050	124655051	Emg1	0	20	0.5	6	0.5	0.00769231
Chr6	133991170	133991171	Etv6	0	18	0.666667	15	0.666667	3.24435e-05
Chr6	142864990	142864991	St8sia1	0	22	0.545455	11	0.545455	0.00041713
Chr6	142886315	142886316	St8sia1	0.25	8	0.875	8	0.625	0.0405594
Chr6	142886319	142886320	St8sia1	0.25	8	0.888889	9	0.638889	0.0152201
Chr6	142886323	142886324	St8sia1	0.25	8	0.888889	9	0.638889	0.0152201
Chr6	142886332	142886333	St8sia1	0	6	0.625	8	0.625	0.030969
Chr6	142886343	142886344	St8sia1	0.25	8	0.888889	9	0.638889	0.0152201
Chr6	142886351	142886352	St8sia1	0.25	8	0.888889	9	0.638889	0.0152201
Chr6	146353133	146353134	Itpr2	0	12	0.666667	6	0.666667	0.00490196
Chr7	53321706	53321707	Nomo1	0	20	0.4	10	0.4	0.00766284
Chr7	53354922	53354923	Kcnj11	0	9	0.545455	11	0.545455	0.0140867
Chr7	88064722	88064723	Sec11a	0	22	0.5	8	0.5	0.00255428
Chr7	111736876	111736877	Olfr654	0	12	0.5	8	0.5	0.0144479
Chr7	125756791	125756792	Tmc5	0	9	0.5	6	0.5	0.043956
Chr7	129817147	129817148	Cacng3	0	23	0.416667	12	0.416667	0.00243969
Chr7	135380521	135380522	9130023H24Rik	0.0526316	19	0.5	6	0.447368	0.0312253
Chr7	144484697	144484698	Ebf3	0	12	0.5	6	0.5	0.0245098
Chr8	9299623	9299624	Fam155a	0	5	0.8	5	0.8	0.047619
Chr8	47697991	47697992	Ccdc111	0	12	0.666667	6	0.666667	0.00490196
Chr8	59011592	59011593	BC088983	0	17	0.428571	7	0.428571	0.0172925
Chr8	64350523	64350524	Palld	0	12	0.466667	15	0.466667	0.00813824
Chr8	67071745	67071746	Cpe	0	12	0.666667	6	0.666667	0.00490196
Chr8	86748567	86748568	Zswim4	0	8	0.666667	6	0.666667	0.014985
Chr8	97536905	97536906	Gpr56	0	22	0.4	10	0.4	0.00583982
Chr8	120256047	120256048	Hsd17b2	0	22	0.6	5	0.6	0.0034188
Chr9	29256782	29256783	Ntm	0	10	0.5	6	0.5	0.0357143
Chr9	40222617	40222618	Gramd1b	0	10	0.6	5	0.6	0.021978
Chr9	42492017	42492018	Grik4	0	7	0.5	10	0.5	0.0441176
Chr9	42625869	42625870	Grik4	0	16	0.666667	6	0.666667	0.00205058
Chr9	42747993	42747994	Grik4	0.047619	21	0.5	8	0.452381	0.01285
Chr9	48616096	48616097	Zbtb16	0	12	0.444444	9	0.444444	0.0210526
Chr9	52504001	52504002	Gm1715	0	22	0.4	10	0.4	0.00583982
Chr9	56108885	56108886	C230081A13Rik	0	6	0.6	10	0.6	0.0338412
Chr9	62374994	62374995	Coro2b	0.0588235	17	0.666667	6	0.607843	0.00775655
Chr9	62628359	62628360	Itga11	0	9	0.6	10	0.6	0.0108359
Chr9	77220071	77220072	5730403I07Rik	0	17	0.6	5	0.6	0.00649351
Chr9	80152555	80152556	Myo6	0	10	0.5	8	0.5	0.0228758
Chr9	94792077	94792078	Slc9a9	0	10	0.5	6	0.5	0.0357143
Chr9	106677161	106677162	Rad54l2	0	10	0.6	10	0.6	0.0108359
Chr9	108120265	108120266	Dag1	0	8	0.6	5	0.6	0.034965
Chr9	108982622	108982623	Tma7	0	9	0.666667	6	0.666667	0.010989
Chr9	113665748	113665749	Clasp2	0.3	10	0.857143	7	0.557143	0.0497738
Chr9	116482614	116482615	Rbms3	0	15	0.6	5	0.6	0.00877193
Chr9	116482623	116482624	Rbms3	0	15	0.6	5	0.6	0.00877193
Chr9	116482625	116482626	Rbms3	0	15	0.6	5	0.6	0.00877193
Chr9	118519518	118519519	Itga9	0.166667	12	0.8	5	0.633333	0.0276341
Chr10	32175184	32175185	Nkain2	0	8	0.8	5	0.8	0.00699301
Chr10	32175188	32175189	Nkain2	0.125	8	0.8	5	0.675	0.031857
Chr10	32175198	32175199	Nkain2	0	8	0.8	5	0.8	0.00699301
Chr10	32175199	32175200	Nkain2	0	8	0.8	5	0.8	0.00699301
Chr10	32175204	32175205	Nkain2	0	8	0.8	5	0.8	0.00699301
Chr10	32175205	32175206	Nkain2	0	8	0.8	5	0.8	0.00699301
Chr10	32175207	32175208	Nkain2	0	8	0.8	5	0.8	0.00699301
Chr10	32175210	32175211	Nkain2	0	6	0.8	5	0.8	0.0151515
Chr10	32175211	32175212	Nkain2	0	6	0.8	5	0.8	0.0151515
Chr10	32175215	32175216	Nkain2	0	6	0.8	5	0.8	0.0151515
Chr10	32175219	32175220	Nkain2	0	6	0.8	5	0.8	0.0151515
Chr10	40458051	40458052	9030224M15Rik	0	18	0.4	10	0.4	0.0102564
Chr10	70117899	70117900	D630013N20Rik	0	16	0.4	10	0.4	0.0140468
Chr10	75467462	75467463	Gm5134	0	26	0.666667	6	0.666667	0.00041713
Chr10	76348263	76348264	Pcbp3	0	5	0.714286	7	0.714286	0.0277778
Chr10	80266435	80266436	Sf3a2	0	11	0.666667	6	0.666667	0.00630252
Chr10	80363219	80363220	Timm13	0	11	0.5	6	0.5	0.0294118
Chr10	84349681	84349682	Rfx4	0	6	0.6	10	0.6	0.0338412
Chr10	119488674	119488675	Grip1	0	16	0.5	10	0.5	0.00383095
Chr10	126763881	126763882	Arhgap9	0	16	0.428571	7	0.428571	0.0197628
Chr10	128193070	128193071	Wibg	0	18	0.428571	7	0.428571	0.0152174
Chr11	20635928	20635929	Aftph	0	11	0.5	6	0.5	0.0294118
Chr11	53184806	53184807	Aff4	0	22	0.4	10	0.4	0.00583982
Chr11	55334418	55334419	Glra1	0	9	0.6	5	0.6	0.0274725
Chr11	58748415	58748416	Rnf187	0	10	0.444444	9	0.444444	0.0325077
Chr11	64334756	64334757	Hs3st3a1	0.3	20	0.75	8	0.45	0.0440516
Chr11	67183152	67183153	Myh13	0	14	0.428571	14	0.428571	0.015942
Chr11	77291237	77291238	Ankrd13b	0	9	0.5	8	0.5	0.0294118
Chr11	80957610	80957611	Accn1	0	12	0.52	25	0.52	0.00228458
Chr11	96522483	96522484	Skap1	0	7	0.5	12	0.5	0.0436017
Chr11	96522484	96522485	Skap1	0	7	0.5	12	0.5	0.0436017
Chr11	96585009	96585010	Skap1	0.0769231	26	0.5	8	0.423077	0.0180191
Chr11	103035520	103035521	Fmnl1	0	16	0.666667	6	0.666667	0.00205058
Chr11	103722050	103722051	Nsf	0	11	0.428571	7	0.428571	0.0428922
Chr11	106127379	106127380	Smarcd2	0	14	0.666667	6	0.666667	0.00309598
Chr11	110029303	110029304	Abca9	0	11	0.454545	11	0.454545	0.0350877
Chr11	115670805	115670806	Caskin2	0	8	0.555556	9	0.555556	0.0294118
Chr11	120210588	120210589	0610009L18Rik	0	10	0.6	5	0.6	0.021978
Chr12	3772042	3772043	Dtnb	0	12	0.428571	7	0.428571	0.0361197
Chr12	4914121	4914122	Ubxn2a	0	16	0.4	10	0.4	0.0140468
Chr12	16562431	16562432	Lpin1	0.0526316	38	0.5	12	0.447368	0.00126688
Chr12	21372770	21372771	Adam17	0	10	0.666667	6	0.666667	0.00824176
Chr12	54858156	54858157	Npas3	0	32	0.5	16	0.5	3.41064e-05
Chr12	58544055	58544056	Mipol1	0	14	0.6	10	0.6	0.00156022
Chr12	71385863	71385864	Trim9	0	13	0.444444	9	0.444444	0.0172249
Chr12	74859447	74859448	Prkch	0	11	0.428571	7	0.428571	0.0428922
Chr12	100478530	100478531	Foxn3	0	16	0.4	10	0.4	0.0140468
Chr12	101042676	101042677	Efcab11	0	9	0.6	5	0.6	0.0274725
Chr12	111518546	111518547	Dio3	0	17	0.6	5	0.6	0.00649351
Chr12	113399139	113399140	Kif26a	0	19	0.6	5	0.6	0.00494071
Chr13	29113242	29113243	A330102I10Rik	0	11	0.666667	6	0.666667	0.00630252
Chr13	30229822	30229823	Mboat1	0	15	0.461538	13	0.461538	0.00455487
Chr13	42961834	42961835	Phactr1	0	10	0.666667	6	0.666667	0.00824176
Chr13	48592496	48592497	Zfp169	0.0666667	30	0.5	8	0.433333	0.0116486
Chr13	57681687	57681688	Spock1	0	10	0.5	6	0.5	0.0357143
Chr13	59073791	59073792	Ntrk2	0	9	0.6	5	0.6	0.0274725
Chr13	59171757	59171758	Ntrk2	0	12	0.444444	9	0.444444	0.0210526
Chr13	103883116	103883117	Mast4	0	13	0.5	6	0.5	0.0206398
Chr13	111185564	111185565	Plk2	0	22	0.428571	14	0.428571	0.00154175
Chr13	115715498	115715499	Itga2	0	10	0.714286	7	0.714286	0.00339367
Chr13	117814051	117814052	Parp8	0.166667	6	1	9	0.833333	0.001998
Chr13	117814056	117814057	Parp8	0.2	5	1	9	0.8	0.004995
Chr14	12986078	12986079	Ptprg	0	20	0.428571	7	0.428571	0.0119658
Chr14	35536008	35536009	Wapal	0	9	0.5	6	0.5	0.043956
Chr14	61965375	61965376	Ebpl	0	18	0.5	12	0.5	0.00155615
Chr14	69863304	69863305	Slc25a37	0	12	0.428571	7	0.428571	0.0361197
Chr14	115734139	115734140	Gpc5	0.0416667	24	0.444444	54	0.402778	0.000415342
Chr14	117776870	117776871	Gpc6	0	19	0.428571	7	0.428571	0.0134615
Chr15	48070118	48070119	Csmd3	0	16	0.444444	9	0.444444	0.00996047
Chr15	61923805	61923806	Pvt1	0	27	0.4	10	0.4	0.00317965
Chr15	82109731	82109732	Sept3	0	7	0.6	5	0.6	0.0454545
Chr15	96436784	96436785	Slc38a1	0	13	0.416667	12	0.416667	0.0149068
Chr15	96881165	96881166	Slc38a4	0	20	0.4	10	0.4	0.00766284
Chr16	7048908	7048909	Rbfox1	0.111111	18	0.666667	6	0.555556	0.0178609
Chr16	17104526	17104527	Ppil2	0	18	0.5	8	0.5	0.00468227
Chr16	23107657	23107658	Eif4a2	0	14	0.666667	6	0.666667	0.00309598
Chr16	23107658	23107659	Eif4a2	0	14	0.666667	6	0.666667	0.00309598
Chr16	23266675	23266676	St6gal1	0	12	0.5	8	0.5	0.0144479
Chr16	33273229	33273230	Snx4	0	17	0.428571	7	0.428571	0.0172925
Chr16	81459120	81459121	Ncam2	0	12	0.6	10	0.6	0.00281452
Chr17	45822464	45822465	Tmem63b	0	16	0.5	8	0.5	0.00658762
Chr17	49232407	49232408	Lrfn2	0	12	0.5	8	0.5	0.0144479
Chr17	66089812	66089813	Rab31	0	22	0.666667	6	0.666667	0.000732601
Chr17	66089813	66089814	Rab31	0	22	0.666667	6	0.666667	0.000732601
Chr17	67259922	67259923	Ptprm	0	26	0.4	10	0.4	0.00356506
Chr17	72578609	72578610	Alk	0	8	0.571429	7	0.571429	0.025641
Chr17	80831453	80831454	Sos1	0	15	0.5	8	0.5	0.00790514
Chr17	85094483	85094484	Abcg8	0	17	0.428571	7	0.428571	0.0172925
Chr17	85656753	85656754	Camkmt	0	10	0.5	8	0.5	0.0228758
Chr17	87724313	87724314	Ttc7	0	12	0.5	16	0.5	0.00837713
Chr18	13054368	13054369	Osbpl1a	0	8	0.666667	6	0.666667	0.014985
Chr18	52963508	52963509	Sncaip	0.0833333	24	0.5	16	0.416667	0.00683758
Chr18	62758491	62758492	Spink10	0	12	0.666667	6	0.666667	0.00490196
Chr18	65746167	65746168	Zfp532	0	11	0.5	6	0.5	0.0294118
Chr18	69594103	69594104	Tcf4	0	19	0.421053	19	0.421053	0.00309107
Chr18	70653884	70653885	Stard6	0.142857	7	1	5	0.857143	0.0151515
Chr18	74162021	74162022	Mapk4	0	22	0.5	8	0.5	0.00255428
Chr18	74162022	74162023	Mapk4	0	21	0.5	8	0.5	0.00294724
Chr18	74162024	74162025	Mapk4	0	22	0.75	8	0.75	4.71559e-05
Chr18	74162026	74162027	Mapk4	0	22	0.5	8	0.5	0.00255428
Chr18	74162031	74162032	Mapk4	0	22	0.5	8	0.5	0.00255428
Chr18	74162035	74162036	Mapk4	0	21	0.5	8	0.5	0.00294724
Chr18	74162042	74162043	Mapk4	0	20	0.5	8	0.5	0.0034188
Chr18	74162049	74162050	Mapk4	0	20	0.5	8	0.5	0.0034188
Chr18	74162051	74162052	Mapk4	0	17	0.5	8	0.5	0.0055336
Chr18	74162052	74162053	Mapk4	0.0588235	17	0.5	8	0.441176	0.0234519
Chr18	78205281	78205282	Epg5	0	24	0.6	5	0.6	0.00273673
Chr19	11053039	11053040	Ms4a15	0	14	0.5	8	0.5	0.00956938
Chr19	34237294	34237295	Ankrd22	0	16	0.4	10	0.4	0.0140468
Chr19	37175068	37175069	Cpeb3	0	12	0.666667	6	0.666667	0.00490196
Chr19	40255969	40255970	Cyp2c70	0	10	0.5	6	0.5	0.0357143
Chr19	42245470	42245471	Zfyve27	0	24	0.428571	7	0.428571	0.00778643
Chr19	47460737	47460738	Sh3pxd2a	0	34	0.421053	38	0.421053	5.93832e-06
Chr19	47523430	47523431	Sh3pxd2a	0	11	0.555556	9	0.555556	0.00812693
Chr19	58403553	58403554	Gfra1	0	10	0.533333	15	0.533333	0.0076555
ChrX	90928117	90928118	Pcyt1b	0	8	0.8	5	0.8	0.00699301
ChrX	98316626	98316627	Snx12	0.0588235	17	0.5	6	0.441176	0.0400903
ChrX	137682626	137682627	Col4a6	0.444444	9	0.9375	16	0.493056	0.0118577
ChrX	158911517	158911518	Reps2	0	10	0.444444	9	0.444444	0.0325077
ChrX	158911519	158911520	Reps2	0	10	0.444444	9	0.444444	0.0325077
ChrX	158911521	158911522	Reps2	0	10	0.444444	9	0.444444	0.0325077
ChrX	166422870	166422871	Mid1	0.111111	18	0.666667	6	0.555556	0.0178609
ChrX	166424735	166424736	Mid1	0.181818	33	0.7	10	0.518182	0.003937
	Bold highlighted denotes methylation exclusively in the CpG islands.

## Sheet: Female-CHH-Other-DMR
Sites of genomic DNA in female offspring from HMFA diet, which were enriched with methylation in other chromosomal regions in CHH contexts.
Chromosome	Chromstart	Chromend	CH-04 Female meth_ratio	CH-04 Female total CpG	CH-4 Female meth_ratio	CH-4 Female total CpG	Meth diff	P value
Chr1	13966503	13966504	0.0588235	34	0.571429	49	0.512605	7.13457e-07
Chr1	15042388	15042389	0	9	0.6	5	0.6	0.0274725
Chr1	34985885	34985886	0	9	0.5	6	0.5	0.043956
Chr1	36390950	36390951	0	16	0.428571	7	0.428571	0.0197628
Chr1	71823897	71823898	0	9	0.5	6	0.5	0.043956
Chr1	104588205	104588206	0	11	0.5	8	0.5	0.0180599
Chr1	121280643	121280644	0	10	0.444444	18	0.444444	0.0251256
Chr1	123738210	123738211	0	11	0.428571	7	0.428571	0.0428922
Chr1	127102684	127102685	0	16	0.428571	7	0.428571	0.0197628
Chr1	135474766	135474767	0	17	0.416667	12	0.416667	0.00666919
Chr1	139246806	139246807	0	9	0.555556	9	0.555556	0.0294118
Chr1	147878051	147878052	0	17	0.5	6	0.5	0.0112931
Chr1	154089491	154089492	0.0625	16	0.6	5	0.5375	0.0275689
Chr1	154645291	154645292	0	15	0.5	8	0.5	0.00790514
Chr1	155485506	155485507	0	7	0.6	5	0.6	0.0454545
Chr1	195118321	195118322	0	8	0.6	5	0.6	0.034965
Chr1	195447855	195447856	0	13	0.421053	19	0.421053	0.0104079
Chr2	17973260	17973261	0.384615	39	0.791667	24	0.407051	0.00197684
Chr2	35081846	35081847	0	27	0.4	10	0.4	0.00317965
Chr2	62538530	62538531	0	19	0.5	8	0.5	0.0039886
Chr2	69436039	69436040	0	18	0.4	10	0.4	0.0102564
Chr2	74753817	74753818	0	16	0.5	8	0.5	0.00658762
Chr2	85211209	85211210	0	12	0.444444	9	0.444444	0.0210526
Chr2	90672330	90672331	0	12	0.666667	6	0.666667	0.00490196
Chr2	101703110	101703111	0	17	0.4	10	0.4	0.0119658
Chr2	114611866	114611867	0	12	0.5	14	0.5	0.0064214
Chr2	125342651	125342652	0	28	0.461538	26	0.461538	2.8156e-05
Chr2	131217344	131217345	0	22	0.428571	7	0.428571	0.00957854
Chr2	133086082	133086083	0	24	0.444444	9	0.444444	0.00307918
Chr2	158733440	158733441	0	10	0.5	8	0.5	0.0228758
Chr2	165369456	165369457	0	7	0.6	5	0.6	0.0454545
Chr2	181646714	181646715	0	10	0.5	8	0.5	0.0228758
Chr3	8471667	8471668	0	8	0.666667	6	0.666667	0.014985
Chr3	12264059	12264060	0	12	0.428571	7	0.428571	0.0361197
Chr3	15183944	15183945	0	18	0.444444	9	0.444444	0.00717949
Chr3	30125332	30125333	0	43	0.4	30	0.4	4.70441e-06
Chr3	32557879	32557880	0	18	0.4	15	0.4	0.00451891
Chr3	33796050	33796051	0.0952381	21	0.6	5	0.504762	0.033536
Chr3	38948633	38948634	0	11	0.454545	11	0.454545	0.0350877
Chr3	52677969	52677970	0.0588235	34	0.533333	30	0.47451	4.38551e-05
Chr3	71608748	71608749	0.190476	21	0.666667	15	0.47619	0.00607297
Chr3	71608749	71608750	0.222222	18	0.75	16	0.527778	0.00509233
Chr3	101607676	101607677	0.047619	21	0.5	8	0.452381	0.01285
Chr3	130627622	130627623	0	10	0.5	8	0.5	0.0228758
Chr3	131990040	131990041	0	12	0.444444	9	0.444444	0.0210526
Chr3	148644858	148644859	0.0454545	22	0.454545	22	0.409091	0.00389385
Chr3	149024170	149024171	0.0769231	13	0.636364	11	0.559441	0.00780724
Chr4	9005055	9005056	0	14	0.5	12	0.5	0.00401338
Chr4	14084570	14084571	0	20	0.4	10	0.4	0.00766284
Chr4	28182282	28182283	0	16	0.5	10	0.5	0.00383095
Chr4	28413367	28413368	0	23	0.428571	7	0.428571	0.00862069
Chr4	35269002	35269003	0	8	0.6	5	0.6	0.034965
Chr4	79039206	79039207	0	11	0.428571	7	0.428571	0.0428922
Chr4	99100793	99100794	0	10	0.5	6	0.5	0.0357143
Chr4	123980617	123980618	0	8	0.6	5	0.6	0.034965
Chr4	128947170	128947171	0	13	0.5	8	0.5	0.0116959
Chr4	129177665	129177666	0	11	0.428571	7	0.428571	0.0428922
Chr4	130535383	130535384	0	20	0.5	8	0.5	0.0034188
Chr4	151940984	151940985	0	14	0.5	6	0.5	0.0175439
Chr4	154115003	154115004	0.111111	18	0.52	25	0.408889	0.00875763
Chr4	155295765	155295766	0.5	16	1	12	0.5	0.00837713
Chr5	34164071	34164072	0	14	0.444444	9	0.444444	0.0142292
Chr5	52136774	52136775	0	9	0.571429	7	0.571429	0.0192308
Chr5	56038418	56038419	0	25	0.8	5	0.8	0.000182448
Chr5	69449200	69449201	0	10	0.416667	12	0.416667	0.0396446
Chr5	82814478	82814479	0	7	0.6	5	0.6	0.0454545
Chr5	92538226	92538227	0.5	8	0.95	20	0.45	0.0148148
Chr5	92538234	92538235	0.2	5	0.818182	11	0.618182	0.0357143
Chr5	101078575	101078576	0	10	0.5	10	0.5	0.0325077
Chr5	107228941	107228942	0	10	0.5	8	0.5	0.0228758
Chr5	119551959	119551960	0	8	0.571429	7	0.571429	0.025641
Chr5	134079610	134079611	0.0833333	12	0.5625	16	0.479167	0.0158708
Chr5	145328484	145328485	0	18	0.416667	24	0.416667	0.00215564
Chr6	8857502	8857503	0.117647	17	0.75	12	0.632353	0.0012553
Chr6	16387939	16387940	0	11	0.5	6	0.5	0.0294118
Chr6	47864943	47864944	0	11	0.555556	9	0.555556	0.00812693
Chr6	48802290	48802291	0.0833333	12	0.8	5	0.716667	0.00985779
Chr6	48802296	48802297	0.0833333	12	0.8	5	0.716667	0.00985779
Chr6	48802304	48802305	0.0833333	12	0.8	5	0.716667	0.00985779
Chr6	48802305	48802306	0.166667	12	0.8	5	0.633333	0.0276341
Chr6	70713068	70713069	0	32	0.4	10	0.4	0.00187617
Chr6	93480789	93480790	0	14	0.428571	7	0.428571	0.0263158
Chr6	117827859	117827860	0.2	20	0.653846	26	0.453846	0.00301789
Chr6	143169702	143169703	0.230769	13	0.692308	13	0.461538	0.04718
Chr7	3205560	3205561	0	16	0.6	5	0.6	0.0075188
Chr7	12529168	12529169	0	24	0.444444	9	0.444444	0.00307918
Chr7	35607429	35607430	0	19	0.4	10	0.4	0.00884173
Chr7	54222382	54222383	0	15	0.444444	9	0.444444	0.0118577
Chr7	89177921	89177922	0	18	0.4	20	0.4	0.00347067
Chr7	112367881	112367882	0	12	0.428571	7	0.428571	0.0361197
Chr7	117247835	117247836	0	12	0.428571	7	0.428571	0.0361197
Chr7	143569794	143569795	0	27	0.428571	7	0.428571	0.00584893
Chr7	146519228	146519229	0	10	0.666667	6	0.666667	0.00824176
Chr7	148733230	148733231	0	18	0.5	8	0.5	0.00468227
Chr8	11696558	11696559	0	18	0.5	8	0.5	0.00468227
Chr8	27408476	27408477	0	28	0.461538	13	0.461538	0.00038164
Chr8	27961686	27961687	0	13	0.428571	7	0.428571	0.0307018
Chr8	29276566	29276567	0	18	0.4	10	0.4	0.0102564
Chr8	30982043	30982044	0	20	0.4	15	0.4	0.00308349
Chr8	49919495	49919496	0	9	0.555556	9	0.555556	0.0294118
Chr8	74802474	74802475	0	12	0.428571	7	0.428571	0.0361197
Chr8	75961155	75961156	0	28	0.4	10	0.4	0.00284495
Chr8	76071634	76071635	0	14	0.6	5	0.6	0.0103199
Chr8	77044170	77044171	0.333333	6	0.833333	18	0.5	0.0380695
Chr8	90915536	90915537	0	8	0.6	5	0.6	0.034965
Chr8	94992946	94992947	0	10	0.6	5	0.6	0.021978
Chr8	105331730	105331731	0	9	0.6	5	0.6	0.0274725
Chr8	114272539	114272540	0	10	0.666667	6	0.666667	0.00824176
Chr8	114728410	114728411	0	5	1	5	1	0.00793651
Chr8	118236491	118236492	0	20	0.428571	14	0.428571	0.00223287
Chr8	118456481	118456482	0.0526316	38	0.466667	30	0.414035	8.88097e-05
Chr9	3018670	3018671	0.444444	9	0.875	24	0.430556	0.0201007
Chr9	3037390	3037391	0.25	44	0.6875	16	0.4375	0.00513911
Chr9	36103892	36103893	0	9	0.833333	6	0.833333	0.001998
Chr9	55921494	55921495	0	12	0.6	5	0.6	0.0147059
Chr9	58111945	58111946	0	9	0.666667	6	0.666667	0.010989
Chr9	60912328	60912329	0	8	0.6	5	0.6	0.034965
Chr9	61008206	61008207	0.0434783	23	0.473684	19	0.430206	0.00228425
Chr9	63945444	63945445	0	20	0.4	20	0.4	0.003276
Chr9	70009792	70009793	0	22	0.5	6	0.5	0.00610501
Chr9	84940247	84940248	0.05	20	0.5	6	0.45	0.0277592
Chr9	85882185	85882186	0	14	0.5	8	0.5	0.00956938
Chr9	88340871	88340872	0	10	0.5	8	0.5	0.0228758
Chr9	90046872	90046873	0	14	0.6	10	0.6	0.00156022
Chr9	96680420	96680421	0	21	0.444444	18	0.444444	0.000711238
Chr9	100193562	100193563	0.0526316	19	0.5	6	0.447368	0.0312253
Chr9	110827914	110827915	0	8	0.6	10	0.6	0.0128205
Chr9	121753260	121753261	0	14	0.666667	6	0.666667	0.00309598
Chr10	36936713	36936714	0	16	0.4	10	0.4	0.0140468
Chr10	45257111	45257112	0.259259	27	0.76	25	0.500741	0.000701969
Chr10	66308939	66308940	0	8	0.6	5	0.6	0.034965
Chr10	72848782	72848783	0	6	0.75	8	0.75	0.00965701
Chr10	79163879	79163880	0	10	0.444444	9	0.444444	0.0325077
Chr10	83789964	83789965	0	12	0.444444	9	0.444444	0.0210526
Chr10	94794237	94794238	0	15	0.428571	7	0.428571	0.0227273
Chr10	118806471	118806472	0	12	0.416667	12	0.416667	0.0372671
Chr10	125256435	125256436	0	19	0.6	5	0.6	0.00494071
Chr10	126219211	126219212	0	10	0.666667	6	0.666667	0.00824176
Chr11	5384658	5384659	0.0810811	37	0.5	18	0.418919	0.000930223
Chr11	6359917	6359918	0	11	0.5	8	0.5	0.0180599
Chr11	17766869	17766870	0	12	0.5	12	0.5	0.01373
Chr11	18551176	18551177	0	10	0.5	6	0.5	0.0357143
Chr11	23109410	23109411	0	13	0.416667	12	0.416667	0.0149068
Chr11	40209206	40209207	0	9	0.5	6	0.5	0.043956
Chr11	40216712	40216713	0	10	0.5	6	0.5	0.0357143
Chr11	62564686	62564687	0	17	0.4	10	0.4	0.0119658
Chr11	72394517	72394518	0	23	0.5	8	0.5	0.00222469
Chr11	84605569	84605570	0.0714286	56	0.5	28	0.428571	1.6636e-05
Chr11	113988407	113988408	0	22	0.416667	12	0.416667	0.0028463
Chr11	115614542	115614543	0	23	0.5	6	0.5	0.00547345
Chr12	13163975	13163976	0	20	0.5	6	0.5	0.00769231
Chr12	25415292	25415293	0.380952	21	0.8	15	0.419048	0.0186476
Chr12	27896562	27896563	0	11	0.428571	7	0.428571	0.0428922
Chr12	29086844	29086845	0	28	0.4	10	0.4	0.00284495
Chr12	50324140	50324141	0	14	0.461538	13	0.461538	0.0057971
Chr12	84844120	84844121	0	13	0.470588	17	0.470588	0.00437337
Chr12	88283761	88283762	0	9	0.5	6	0.5	0.043956
Chr12	88821189	88821190	0	16	0.428571	7	0.428571	0.0197628
Chr12	103256196	103256197	0	16	0.4	10	0.4	0.0140468
Chr12	104172333	104172334	0	8	0.666667	6	0.666667	0.014985
Chr12	109274058	109274059	0	16	0.5	8	0.5	0.00658762
Chr13	9851231	9851232	0	22	0.4	10	0.4	0.00583982
Chr13	16308626	16308627	0	10	0.428571	28	0.428571	0.0159447
Chr13	30815716	30815717	0	9	0.555556	9	0.555556	0.0294118
Chr13	62766449	62766450	0	8	0.555556	9	0.555556	0.0294118
Chr13	72729900	72729901	0	10	0.6	5	0.6	0.021978
Chr13	79840117	79840118	0.25	16	0.833333	6	0.583333	0.0230791
Chr13	100190947	100190948	0	7	0.6	5	0.6	0.0454545
Chr13	100190977	100190978	0	11	0.428571	7	0.428571	0.0428922
Chr14	18330594	18330595	0.2	10	0.666667	12	0.466667	0.0427313
Chr14	19868414	19868415	0	21	0.428571	7	0.428571	0.0106838
Chr14	19868457	19868458	0	23	0.428571	7	0.428571	0.00862069
Chr14	32412715	32412716	0	11	0.428571	7	0.428571	0.0428922
Chr14	49417269	49417270	0	13	0.5	14	0.5	0.0057971
Chr14	49417285	49417286	0	14	0.428571	14	0.428571	0.015942
Chr14	51182518	51182519	0	7	0.6	5	0.6	0.0454545
Chr14	60762289	60762290	0	17	0.428571	7	0.428571	0.0172925
Chr14	72804085	72804086	0	14	0.5	12	0.5	0.00401338
Chr14	82443628	82443629	0	35	0.666667	6	0.666667	0.000148119
Chr14	91198837	91198838	0	12	0.428571	7	0.428571	0.0361197
Chr15	36268355	36268356	0	16	0.5	6	0.5	0.012987
Chr15	52268019	52268020	0	12	0.6	10	0.6	0.00281452
Chr15	88131403	88131404	0.125	16	0.75	32	0.625	5.0445e-05
Chr15	102106326	102106327	0	7	0.6	5	0.6	0.0454545
Chr16	18208200	18208201	0.0625	16	0.5	6	0.4375	0.0457963
Chr16	59598878	59598879	0	13	0.466667	15	0.466667	0.00688406
Chr16	61206486	61206487	0	10	0.444444	9	0.444444	0.0325077
Chr16	77978356	77978357	0.578947	19	1	14	0.421053	0.0103566
Chr16	90290707	90290708	0.0909091	22	0.5	10	0.409091	0.0187031
Chr17	3783775	3783776	0	7	0.8	5	0.8	0.010101
Chr17	10117461	10117462	0	8	0.666667	6	0.666667	0.014985
Chr17	17163654	17163655	0	16	0.4	10	0.4	0.0140468
Chr17	24010796	24010797	0	10	0.454545	11	0.454545	0.0350877
Chr17	29376843	29376844	0.0909091	22	0.529412	34	0.438503	0.00131423
Chr17	47761522	47761523	0.28	25	0.703704	27	0.423704	0.00500586
Chr17	48080478	48080479	0.0714286	14	0.571429	7	0.5	0.0251118
Chr17	80637266	80637267	0	8	0.6	5	0.6	0.034965
Chr18	14747052	14747053	0	10	0.416667	12	0.416667	0.0396446
Chr18	32211160	32211161	0	17	0.5	8	0.5	0.0055336
Chr18	32211166	32211167	0	18	0.5	8	0.5	0.00468227
Chr18	32211200	32211201	0	16	0.5	8	0.5	0.00658762
Chr18	60032964	60032965	0	11	0.411765	17	0.411765	0.023337
Chr18	67119139	67119140	0	11	0.5	6	0.5	0.0294118
Chr18	88904319	88904320	0	12	0.5	8	0.5	0.0144479
Chr19	21093027	21093028	0	11	0.571429	7	0.571429	0.0114379
Chr19	41513189	41513190	0	10	0.5	6	0.5	0.0357143
Chr19	60443455	60443456	0.166667	6	1	10	0.833333	0.00137363
ChrX	8201012	8201013	0	19	0.4	10	0.4	0.00884173
ChrX	11848869	11848870	0	9	0.5	8	0.5	0.0294118
ChrX	11848878	11848879	0	10	0.5	8	0.5	0.0228758
ChrX	11848884	11848885	0	9	0.5	8	0.5	0.0294118
ChrX	11848887	11848888	0	10	0.5	8	0.5	0.0228758
ChrX	20164878	20164879	0	8	0.666667	6	0.666667	0.014985
ChrX	28835183	28835184	0	12	0.428571	7	0.428571	0.0361197
ChrX	64486173	64486174	0.0769231	26	0.5	8	0.423077	0.0180191
ChrX	66535108	66535109	0.266667	15	0.722222	18	0.455556	0.0149192
ChrX	79727112	79727113	0	7	0.571429	14	0.571429	0.0179567
ChrX	89038391	89038392	0	8	0.625	8	0.625	0.025641
ChrX	112578508	112578509	0	10	0.444444	9	0.444444	0.0325077
ChrX	129279775	129279776	0.222222	18	0.75	8	0.527778	0.0256261
ChrX	146914306	146914307	0	16	0.5	6	0.5	0.012987
	Bold highlighted denotes methylation exclusively in the CpG islands.
