# Supplementary material for: Single-base resolution of mouse offspring brain methylome reveals epigenome modifications caused by gestational folic acid
Source: Epigenetics Chromatin. 2014 Feb 3;7:3. doi: 10.1186/1756-8935-7-3 (PMC3928622; doi:10.1186/1756-8935-7-3)
Supplement: Additional file 4: Table S5 — Genes that were hypomethylated in the CpG/CHG/CHH contexts of the male offspring from high maternal folic acid (HMFA) diet. [file 1756-8935-7-3-S4.xlsx]

## Sheet: MCH-04 vs 4 CpG-Promoter
Genes in male offspring from HMFA diet, which were hypomethylated in the promoter regions in CpG contexts.
Chromosome	Chromstart	Chromend	Promoter	CH-04 Male meth_ratio	CH-04 Male total CpG	CH-4 Male meth_ratio	CH-4 Male total CpG	Meth diff	P value
Chr2	104335383	104335384	Hipk3	1	6	0.2	10	-0.8	0.00699301
Chr2	118590048	118590049	A430105I19Rik	0.833333	6	0	7	-0.833333	0.004662
Chr2	164156736	164156737	Svs5	1	5	0.166667	6	-0.833333	0.0151515
Chr2	171789984	171789985	1700028P15Rik	1	17	0.2	5	-0.8	0.000683527
Chr4	135283630	135283631	Il22ra1	1	5	0.2	5	-0.8	0.047619
Chr5	122070856	122070857	Acad12	1	6	0.272727	11	-0.727273	0.00904977
Chr7	3219409	3219410	Mir291b	0.75	8	0	11	-0.75	0.00103199
Chr7	7253725	7253726	Clcn4-2	0.833333	6	0.111111	9	-0.722222	0.010989
Chr7	15208940	15208941	Gm18756	1	10	0.166667	12	-0.833333	0.000103612
Chr7	91836603	91836604	2610206C17Rik	0.833333	6	0	5	-0.833333	0.0151515
Chr8	34495178	34495179	Purg	0.8	5	0	5	-0.8	0.047619
Chr8	73034757	73034758	Uba52	0.833333	6	0	6	-0.833333	0.0151515
Chr8	77516944	77516945	Hmgxb4	0.833333	6	0.0666667	15	-0.766667	0.00167699
Chr9	66892554	66892555	Tpm1	0.733333	15	0	6	-0.733333	0.00386997
Chr10	53239171	53239172	Gm20597	0.75	8	0	7	-0.75	0.00699301
Chr12	3235150	3235151	1700012B15Rik	0.875	16	0	18	-0.875	8.62084e-08
Chr13	53382125	53382126	Ror2	1	6	0.2	5	-0.8	0.0151515
Chr13	53382128	53382129	Ror2	1	6	0	5	-1	0.0021645
Chr13	97839933	97839934	Fam169a	1	5	0.25	8	-0.75	0.020979
Chr13	100671338	100671339	Cartpt	0.8	5	0	5	-0.8	0.047619
Chr14	67628989	67628990	Bnip3l	1	7	0.25	8	-0.75	0.00699301
Chr19	5690281	5690282	Pcnxl3	0.8	20	0	13	-0.8	5.1294e-06
	Bold highlighted denotes methylation exclusively in the CpG islands.

## Sheet: MCH-04 vs 4-CpG-GB
Genes in male offspring from HMFA diet, which were hypomethylated in the gene body in CpG contexts.
Chromosome	Chromstart	Chromend	Gene name	CH-04 Male meth_ratio	CH-04 Male total CpG	CH-4 Male meth_ratio	CH-4 Male total CpG	Meth diff	P value
Chr1	21031844	21031845	Tram2	1	12	0.25	8	-0.75	0.000722394
Chr1	31199467	31199468	4931428L18Rik	1	6	0.2	5	-0.8	0.0151515
Chr1	52873655	52873656	Inpp1	1	7	0.142857	7	-0.857143	0.004662
Chr1	133167619	133167620	Ikbke	1	6	0.2	5	-0.8	0.0151515
Chr1	134832296	134832297	Lrrn2	1	6	0.142857	7	-0.857143	0.004662
Chr1	138770817	138770818	Nr5a2	0.888889	9	0.166667	6	-0.722222	0.010989
Chr1	164137849	164137850	Dnm3	0.857143	7	0.1	10	-0.757143	0.00365076
Chr1	182352202	182352203	Itpkb	1	5	0.2	5	-0.8	0.047619
Chr1	182625573	182625574	Mixl1	0.964286	28	0.2	10	-0.764286	7.79085e-06
Chr2	5603286	5603287	Camk1d	1	8	0	6	-1	0.000333
Chr2	6129492	6129493	Echdc3	1	5	0.2	5	-0.8	0.047619
Chr2	25376181	25376182	Traf2	0.916667	24	0.142857	14	-0.77381	2.63228e-06
Chr2	28437885	28437886	Gtf3c5	0.875	8	0.142857	7	-0.732143	0.010101
Chr2	30948027	30948028	Fnbp1	1	8	0.2	5	-0.8	0.00699301
Chr2	38422917	38422918	Nek6	1	7	0.2	5	-0.8	0.010101
Chr2	69520489	69520490	Kbtbd10	0.833333	6	0	5	-0.833333	0.0151515
Chr2	77286510	77286511	Zfp385b	1	6	0	6	-1	0.0021645
Chr2	106703292	106703293	Mpped2	1	6	0.166667	6	-0.833333	0.0151515
Chr2	127469697	127469698	Mal	1	5	0.125	8	-0.875	0.004662
Chr2	151128424	151128425	4930442J19Rik	1	13	0.25	8	-0.75	0.000515996
Chr2	155892465	155892466	Spag4	0.888889	9	0.166667	6	-0.722222	0.010989
Chr2	176583793	176583794	Gm14405	0.75	8	0	6	-0.75	0.00965701
Chr3	9536161	9536162	Zfp704	0.777778	18	0	6	-0.777778	0.00156022
Chr3	30935498	30935499	Prkci	0.8	5	0	6	-0.8	0.0151515
Chr3	34562029	34562030	Sox2ot	0.857143	7	0	6	-0.857143	0.004662
Chr3	37380649	37380650	Spata5	1	14	0.222222	18	-0.777778	7.02747e-06
Chr3	51110035	51110036	Elf2	1	6	0.25	8	-0.75	0.00965701
Chr3	54703519	54703520	Sertm1	0.909091	11	0.125	8	-0.784091	0.00117753
Chr3	54703573	54703574	Sertm1	1	11	0.166667	6	-0.833333	0.000969619
Chr3	63544710	63544711	Plch1	1	10	0.2	5	-0.8	0.003663
Chr3	86252826	86252827	Lrba	0.888889	9	0.166667	6	-0.722222	0.010989
Chr3	88204883	88204884	Pmf1	1	6	0.2	5	-0.8	0.0151515
Chr3	95306538	95306539	Ctsk	1	6	0.272727	11	-0.727273	0.00904977
Chr3	127290124	127290125	4930422G04Rik	1	7	0	6	-1	0.000582751
Chr3	129255141	129255142	Elovl6	0.8	5	0	5	-0.8	0.047619
Chr3	129491651	129491652	Lrit3	1	10	0.142857	7	-0.857143	0.000565611
Chr3	153113171	153113172	St6galnac3	1	5	0.2	5	-0.8	0.047619
Chr4	6731183	6731184	Tox	1	8	0	6	-1	0.000333
Chr4	46540207	46540208	Trim14	0.833333	6	0	5	-0.833333	0.0151515
Chr4	53157063	53157064	Abca1	0.777778	9	0	7	-0.777778	0.00323427
Chr4	59626723	59626724	Hsdl2	1	5	0	7	-1	0.00126263
Chr4	83070461	83070462	Snapc3	0.8	5	0	5	-0.8	0.047619
Chr4	87552930	87552931	Mllt3	1	6	0	5	-1	0.0021645
Chr4	116384439	116384440	Ccdc163	0.75	8	0	6	-0.75	0.00965701
Chr4	123595211	123595212	Rragc	0.75	8	0	5	-0.75	0.020979
Chr4	148897248	148897249	Ctnnbip1	0.785714	14	0	6	-0.785714	0.00216718
Chr4	153558817	153558818	Megf6	1	12	0.2	5	-0.8	0.00210084
Chr4	153615920	153615921	Megf6	0.888889	9	0.166667	6	-0.722222	0.010989
Chr5	18982502	18982503	Magi2	1	7	0.25	8	-0.75	0.00699301
Chr5	31624499	31624500	Gckr	1	6	0.111111	9	-0.888889	0.0013986
Chr5	36539104	36539105	Sorcs2	1	7	0.25	8	-0.75	0.00699301
Chr5	37300907	37300908	Ppp2r2c	0.8	10	0	6	-0.8	0.00699301
Chr5	66861238	66861239	Apbb2	1	5	0.166667	6	-0.833333	0.0151515
Chr5	66998008	66998009	Apbb2	0.8	5	0	5	-0.8	0.047619
Chr5	86790040	86790041	Tmprss11d	0.733333	15	0	10	-0.733333	0.000545161
Chr5	99962551	99962552	A930011G23Rik	1	5	0.142857	7	-0.857143	0.0151515
Chr5	118357033	118357034	Nos1	1	11	0.2	5	-0.8	0.00274725
Chr5	118636103	118636104	Hrk	1	5	0.2	5	-0.8	0.047619
Chr5	122051073	122051074	Acad12	1	8	0.25	8	-0.75	0.00699301
Chr5	124968967	124968968	Rilpl1	1	7	0.25	8	-0.75	0.00699301
Chr5	129609311	129609312	Gpr133	0.777778	9	0	6	-0.777778	0.00699301
Chr5	129609865	129609866	Gpr133	0.75	12	0	5	-0.75	0.00904977
Chr5	129652225	129652226	Gpr133	1	5	0.222222	9	-0.777778	0.020979
Chr5	129692948	129692949	Gpr133	1	6	0.2	5	-0.8	0.0151515
Chr5	132061560	132061561	Auts2	0.8	5	0	5	-0.8	0.047619
Chr5	136244489	136244490	Styxl1	1	6	0.125	8	-0.875	0.004662
Chr5	139910139	139910140	3110082I17Rik	0.916667	12	0.166667	6	-0.75	0.00393234
Chr5	140727266	140727267	Mad1l1	1	5	0.2	5	-0.8	0.047619
Chr5	143185629	143185630	Slc29a4	1	5	0.166667	6	-0.833333	0.0151515
Chr5	143535715	143535716	Tnrc18	1	15	0.2	5	-0.8	0.00103199
Chr5	144770981	144770982	Ccz1	1	10	0.2	5	-0.8	0.003663
Chr5	145038431	145038432	Baiap2l1	0.928571	28	0.2	20	-0.728571	2.54933e-07
Chr5	145038432	145038433	Baiap2l1	0.965517	58	0.1	20	-0.865517	1.79228e-11
Chr5	148062126	148062127	2210019I11Rik	0.9	10	0.142857	7	-0.757143	0.00365076
Chr6	14916495	14916496	Foxp2	0.923077	13	0	5	-0.923077	0.00070028
Chr6	39462032	39462033	Dennd2a	1	7	0.277778	18	-0.722222	0.0016476
Chr6	52785144	52785145	Jazf1	1	8	0.25	8	-0.75	0.00699301
Chr6	63336567	63336568	Grid2	0.833333	12	0	11	-0.833333	6.73038e-05
Chr6	94231734	94231735	Magi1	0.833333	6	0	6	-0.833333	0.0151515
Chr6	97257954	97257955	Frmd4b	0.75	8	0	5	-0.75	0.020979
Chr6	113445403	113445404	Prrt3	1	6	0.2	5	-0.8	0.0151515
Chr6	119766300	119766301	Erc1	1	5	0.2	5	-0.8	0.047619
Chr6	125987787	125987788	Ano2	1	9	0.166667	6	-0.833333	0.001998
Chr6	148303849	148303850	Tmtc1	0.833333	12	0	5	-0.833333	0.00339367
Chr7	3219409	3219410	D7Ertd143e	0.75	8	0	11	-0.75	0.00103199
Chr7	16999277	16999278	Zc3h4	1	6	0	8	-1	0.000333
Chr7	25901113	25901114	Pou2f2	1	9	0.166667	6	-0.833333	0.001998
Chr7	53758994	53758995	Sergef	1	6	0.25	8	-0.75	0.00965701
Chr7	73474731	73474732	Lrrk1	1	5	0.142857	7	-0.857143	0.0151515
Chr7	88202715	88202716	Alpk3	0.75	8	0	5	-0.75	0.020979
Chr7	88755244	88755245	Homer2	0.8	5	0	6	-0.8	0.0151515
Chr7	107096833	107096834	Rnf169	1	8	0.2	10	-0.8	0.00105124
Chr7	109264498	109264499	Chrna10	1	5	0.2	5	-0.8	0.047619
Chr7	128636581	128636582	Hs3st2	1	6	0.272727	11	-0.727273	0.00904977
Chr7	133834137	133834138	Slx1b	0.857143	14	0	6	-0.857143	0.000722394
Chr7	135153742	135153743	Trim72	0.909091	11	0.166667	6	-0.742424	0.0054137
Chr7	148021453	148021454	1190003J15Rik	0.75	8	0	7	-0.75	0.00699301
Chr7	148021459	148021460	1190003J15Rik	0.875	8	0.125	8	-0.75	0.010101
Chr7	151596613	151596614	Shank2	1	6	0.2	5	-0.8	0.0151515
Chr8	34495178	34495179	Wrn	0.8	5	0	5	-0.8	0.047619
Chr8	37659366	37659367	Dlc1	0.888889	9	0.166667	6	-0.722222	0.010989
Chr8	41560417	41560418	Zdhhc2	0.833333	6	0	8	-0.833333	0.002997
Chr8	48329381	48329382	Stox2	0.75	8	0	6	-0.75	0.00965701
Chr8	83155052	83155053	Frem3	1	6	0.166667	6	-0.833333	0.0151515
Chr8	105262701	105262702	Cdh11	0.777778	9	0	5	-0.777778	0.020979
Chr8	110038617	110038618	Wwp2	1	14	0.25	8	-0.75	0.00037527
Chr8	119636774	119636775	Bcmo1	0.923077	13	0.2	5	-0.723077	0.00770308
Chr8	119917212	119917213	Cmip	1	12	0.2	10	-0.8	0.000140726
Chr8	127719346	127719347	Disc1	1	7	0.166667	6	-0.833333	0.004662
Chr9	28696251	28696252	Opcml	0.8	5	0	7	-0.8	0.010101
Chr9	44496771	44496772	Phldb1	1	7	0.25	16	-0.75	0.00134608
Chr9	45076840	45076841	Il10ra	0.857143	7	0	6	-0.857143	0.004662
Chr9	49203682	49203683	Drd2	0.928571	14	0	7	-0.928571	6.87994e-05
Chr9	58151571	58151572	Loxl1	0.928571	14	0.142857	7	-0.785714	0.000851393
Chr9	60346397	60346398	Thsd4	1	7	0.166667	6	-0.833333	0.004662
Chr9	66596367	66596368	Car12	1	6	0.272727	11	-0.727273	0.00904977
Chr9	66596512	66596513	Car12	1	7	0.25	12	-0.75	0.00309598
Chr9	66892554	66892555	Tpm1	0.733333	15	0	6	-0.733333	0.00386997
Chr9	68997723	68997724	Rora	0.9	10	0.166667	6	-0.733333	0.00761738
Chr9	69159192	69159193	Rora	1	11	0.272727	11	-0.727273	0.00103199
Chr9	92443759	92443760	Plod2	0.928571	14	0.2	5	-0.728571	0.00610595
Chr9	106820967	106820968	Dock3	1	6	0.2	5	-0.8	0.0151515
Chr9	107853462	107853463	Traip	0.8	5	0	6	-0.8	0.0151515
Chr9	114424600	114424601	Trim71	0.833333	6	0	6	-0.833333	0.0151515
Chr9	118846247	118846248	Ctdspl	1	8	0	5	-1	0.000777001
Chr10	4431621	4431622	Rgs17	1	8	0.2	5	-0.8	0.00699301
Chr10	10899262	10899263	Shprh	0.8	10	0	8	-0.8	0.00105124
Chr10	63108739	63108740	Ctnna3	1	7	0.2	5	-0.8	0.010101
Chr10	77806952	77806953	Agpat3	1	9	0.25	8	-0.75	0.00226244
Chr10	78990704	78990705	Ppap2c	0.916667	12	0.1875	16	-0.729167	0.000341006
Chr10	80415582	80415583	Gng7	0.8	5	0	7	-0.8	0.010101
Chr10	85621186	85621187	Syn3	0.923077	13	0.166667	6	-0.75641	0.00291169
Chr10	86276929	86276930	Nt5dc3	0.875	8	0.125	8	-0.75	0.010101
Chr10	86298137	86298138	Nt5dc3	1	20	0.166667	6	-0.833333	9.12131e-05
Chr10	89495180	89495181	Anks1b	1	6	0.272727	11	-0.727273	0.00904977
Chr10	94768493	94768494	Cradd	1	6	0.2	5	-0.8	0.0151515
Chr10	122251352	122251353	Ppm1h	1	12	0.222222	9	-0.777778	0.000309598
Chr11	35202244	35202245	Slit3	1	8	0.2	5	-0.8	0.00699301
Chr11	88387073	88387074	Msi2	1	11	0.1	10	-0.9	3.40217e-05
Chr11	88803122	88803123	Scpep1	1	5	0.25	12	-0.75	0.00904977
Chr11	89264853	89264854	4932411E22Rik	1	12	0	8	-1	7.9384e-06
Chr11	100630484	100630485	Ghdc	1	5	0.25	8	-0.75	0.020979
Chr11	115630781	115630782	2310067B10Rik	0.8	10	0	10	-0.8	0.000714456
Chr12	73229241	73229242	Ccdc175	1	19	0.166667	6	-0.833333	0.000112931
Chr12	76993017	76993018	Syne2	1	12	0.25	8	-0.75	0.000722394
Chr12	81860024	81860025	Ccdc177	1	9	0.2	10	-0.8	0.000714456
Chr12	81860091	81860092	Ccdc177	0.727273	11	0	10	-0.727273	0.00103199
Chr12	84060375	84060376	Rgs6	1	15	0.2	5	-0.8	0.00103199
Chr12	86341613	86341614	Ylpm1	1	5	0.25	8	-0.75	0.020979
Chr12	90056740	90056741	Nrxn3	1	8	0	6	-1	0.000333
Chr12	109825016	109825017	Evl	0.8	5	0	7	-0.8	0.010101
Chr12	112251666	112251667	6030440G07Rik	1	5	0.2	5	-0.8	0.047619
Chr12	113393612	113393613	Kif26a	0.888889	9	0.166667	6	-0.722222	0.010989
Chr12	113409437	113409438	Kif26a	0.833333	6	0	7	-0.833333	0.004662
Chr13	20208040	20208041	Elmo1	1	7	0.142857	7	-0.857143	0.004662
Chr13	41414385	41414386	Nedd9	0.818182	11	0	6	-0.818182	0.00226244
Chr13	93627258	93627259	Mtx3	0.8	5	0	5	-0.8	0.047619
Chr13	97839933	97839934	Fam169a	1	5	0.25	8	-0.75	0.020979
Chr13	98972435	98972436	Rgnef	0.833333	12	0	5	-0.833333	0.00339367
Chr13	103843615	103843616	Mast4	0.75	8	0	7	-0.75	0.00699301
Chr13	113150817	113150818	Ankrd55	1	6	0.25	8	-0.75	0.00965701
Chr13	117804995	117804996	Parp8	1	12	0	6	-1	5.38677e-05
Chr14	9132265	9132266	Fam107a	1	7	0.125	8	-0.875	0.0013986
Chr14	9132275	9132276	Fam107a	0.857143	7	0.125	8	-0.732143	0.010101
Chr14	13176584	13176585	Fezf2	0.833333	6	0	5	-0.833333	0.0151515
Chr14	22361249	22361250	Myst4	1	10	0.25	8	-0.75	0.0015083
Chr14	36022110	36022111	Grid1	1	7	0	5	-1	0.00126263
Chr14	45984825	45984826	Styx	0.818182	22	0	6	-0.818182	0.000557414
Chr14	79689920	79689921	1190002H23Rik	0.8	5	0	7	-0.8	0.010101
Chr14	87315221	87315222	Diap3	0.875	8	0.142857	7	-0.732143	0.010101
Chr14	102239956	102239957	Lmo7	1	6	0.214286	14	-0.785714	0.00216718
Chr14	115515642	115515643	Gpc5	1	5	0.2	5	-0.8	0.047619
Chr14	123285465	123285466	Pcca	1	11	0.2	5	-0.8	0.00274725
Chr15	4466757	4466758	Plcxd3	1	8	0.2	5	-0.8	0.00699301
Chr15	8168226	8168227	2410089E03Rik	1	8	0.2	5	-0.8	0.00699301
Chr15	12048238	12048239	Zfr	0.8	5	0	8	-0.8	0.00699301
Chr15	34371981	34371982	Gm12191	0.75	12	0	6	-0.75	0.00904977
Chr15	35667912	35667913	Vps13b	1	7	0.2	5	-0.8	0.010101
Chr15	36066176	36066177	Rgs22	1	5	0.2	5	-0.8	0.047619
Chr15	72693148	72693149	Trappc9	1	6	0.142857	7	-0.857143	0.004662
Chr15	76511311	76511312	Ppp1r16a	0.75	8	0	5	-0.75	0.020979
Chr15	79930016	79930017	Syngr1	0.875	8	0.142857	7	-0.732143	0.010101
Chr15	87438872	87438873	Fam19a5	1	8	0.2	5	-0.8	0.00699301
Chr15	100785188	100785189	Scn8a	1	5	0.166667	6	-0.833333	0.0151515
Chr16	4341906	4341907	Adcy9	1	5	0.2	10	-0.8	0.00699301
Chr16	17143346	17143347	Ccdc116	0.75	8	0	5	-0.75	0.020979
Chr16	31063851	31063852	AI480653	0.909091	11	0.142857	7	-0.766234	0.00245098
Chr16	31066773	31066774	AI480653	1	5	0.222222	9	-0.777778	0.020979
Chr16	33198716	33198717	Osbpl11	0.75	16	0	6	-0.75	0.00281452
Chr16	34895370	34895371	Mylk	0.818182	11	0	5	-0.818182	0.00480769
Chr16	49910445	49910446	Cd47	1	8	0	10	-1	2.2853e-05
Chr16	96296259	96296260	Brwd1	0.833333	24	0	8	-0.833333	4.70608e-05
Chr16	96912758	96912759	Dscam	0.923077	13	0.2	5	-0.723077	0.00770308
Chr17	22352139	22352140	Gm4944	0.727273	11	0	5	-0.727273	0.025641
Chr17	29022037	29022038	Pnpla1	0.8	10	0	5	-0.8	0.00699301
Chr17	33699808	33699809	Myo1f	1	6	0.222222	9	-0.777778	0.00699301
Chr17	47351684	47351685	Trerf1	0.75	8	0	6	-0.75	0.00965701
Chr17	63628281	63628282	Fbxl17	1	11	0.2	5	-0.8	0.00274725
Chr17	64485735	64485736	Fert2	0.888889	9	0.0714286	14	-0.81746	0.000155411
Chr17	68642023	68642024	L3mbtl4	1	6	0.2	5	-0.8	0.0151515
Chr17	80761785	80761786	Arhgef33	0.85	20	0.0769231	13	-0.773077	1.44722e-05
Chr17	83996445	83996446	Kcng3	1	5	0.166667	6	-0.833333	0.0151515
Chr17	85329530	85329531	1110020A21Rik	1	11	0.166667	6	-0.833333	0.000969619
Chr17	85329531	85329532	1110020A21Rik	1	8	0.142857	7	-0.857143	0.0013986
Chr17	87185691	87185692	Epas1	1	9	0.142857	7	-0.857143	0.000874126
Chr17	88983381	88983382	Klraq1	0.785714	14	0	6	-0.785714	0.00216718
Chr17	89030235	89030236	Ston1	1	5	0.2	5	-0.8	0.047619
Chr17	91487875	91487876	Nrxn1	1	9	0.142857	7	-0.857143	0.000874126
Chr18	16912755	16912756	Cdh2	0.833333	6	0	5	-0.833333	0.0151515
Chr18	36751828	36751829	Ankhd1	0.9	20	0	10	-0.9	2.1967e-06
Chr18	39522956	39522957	Arhgap26	1	17	0.2	5	-0.8	0.000683527
Chr18	57729381	57729382	1700011I03Rik	0.777778	9	0	5	-0.777778	0.020979
Chr18	61160260	61160261	Slc6a7	0.933333	15	0.2	5	-0.733333	0.00490196
Chr18	80837570	80837571	Nfatc1	1	9	0.2	5	-0.8	0.004995
Chr19	3192579	3192580	1700030N03Rik	0.75	12	0	5	-0.75	0.00904977
Chr19	5690281	5690282	Map3k11	0.8	20	0	13	-0.8	5.1294e-06
Chr19	5754473	5754474	Ltbp3	0.846154	13	0	6	-0.846154	0.00103199
Chr19	32247538	32247539	Sgms1	1	8	0	6	-1	0.000333
Chr19	32712094	32712095	Papss2	1	6	0.25	8	-0.75	0.00965701
Chr19	41744893	41744894	Slit1	1	5	0.2	5	-0.8	0.047619
Chr19	55628692	55628693	Vti1a	0.833333	6	0.1	10	-0.733333	0.00761738
ChrX	98171409	98171410	Tex11	1	10	0	6	-1	0.000124875
ChrX	135874460	135874461	C330013F16Rik	1	9	0.142857	7	-0.857143	0.000874126
ChrX	153820459	153820460	Phex	1	5	0.166667	6	-0.833333	0.0151515
	Bold highlighted denotes methylation exclusively in the CpG islands.

## Sheet: MCH-04 vs 4-CpG-other-DMRs
Sites of genomic DNA in male offspring from HMFA diet, which were hypomethylated in other chromosomal regions in CpG contexts.
Chromosome	Chromstart	Chromend	CH-04 Male meth_ratio	CH-04 Male total CpG	CH-4 Male meth_ratio	CH-4 Male total CpG	Meth diff	P value
Chr1	9629239	9629240	0.8125	32	0	8	-0.8125	3.90483e-05
Chr1	18922170	18922171	0.833333	6	0	5	-0.833333	0.0151515
Chr1	27787867	27787868	1	8	0.2	5	-0.8	0.00699301
Chr1	42830932	42830933	1	5	0.2	5	-0.8	0.047619
Chr1	58685590	58685591	1	7	0	5	-1	0.00126263
Chr1	135949192	135949193	1	5	0	6	-1	0.0021645
Chr1	139532433	139532434	1	5	0	8	-1	0.000777001
Chr1	139939822	139939823	1	7	0.272727	11	-0.727273	0.00402212
Chr1	154577821	154577822	0.888889	9	0.125	8	-0.763889	0.0033731
Chr1	154577829	154577830	0.888889	9	0.125	8	-0.763889	0.0033731
Chr1	155241924	155241925	1	7	0.25	8	-0.75	0.00699301
Chr1	155593406	155593407	0.75	8	0	8	-0.75	0.00699301
Chr1	157837614	157837615	0.777778	9	0	7	-0.777778	0.00323427
Chr2	15617784	15617785	0.9	10	0.166667	6	-0.733333	0.00761738
Chr2	25345978	25345979	0.8	5	0	5	-0.8	0.047619
Chr2	27285116	27285117	0.75	8	0	8	-0.75	0.00699301
Chr2	28421359	28421360	1	5	0	5	-1	0.00793651
Chr2	47498019	47498020	1	9	0.2	5	-0.8	0.004995
Chr2	57044524	57044525	1	5	0.25	8	-0.75	0.020979
Chr2	70466746	70466747	0.857143	7	0	5	-0.857143	0.0151515
Chr2	103360349	103360350	0.909091	11	0.142857	7	-0.766234	0.00245098
Chr2	116838588	116838589	1	6	0.166667	6	-0.833333	0.0151515
Chr2	128972254	128972255	0.8	5	0	5	-0.8	0.047619
Chr2	133427175	133427176	0.727273	11	0	6	-0.727273	0.00904977
Chr2	137386195	137386196	0.8	5	0	6	-0.8	0.0151515
Chr2	157434240	157434241	1	5	0.272727	11	-0.727273	0.025641
Chr2	159764448	159764449	1	7	0.25	8	-0.75	0.00699301
Chr2	159984679	159984680	0.8	5	0	5	-0.8	0.047619
Chr2	172693433	172693434	1	5	0.222222	9	-0.777778	0.020979
Chr2	180632602	180632603	0.916667	12	0.142857	7	-0.77381	0.00168691
Chr3	6264309	6264310	1	7	0.25	8	-0.75	0.00699301
Chr3	7732908	7732909	1	5	0.2	5	-0.8	0.047619
Chr3	28125319	28125320	1	9	0.25	8	-0.75	0.00226244
Chr3	28664213	28664214	1	6	0.2	5	-0.8	0.0151515
Chr3	28664214	28664215	0.964286	28	0.210526	19	-0.753759	7.2841e-08
Chr3	29824131	29824132	0.727273	11	0	6	-0.727273	0.00904977
Chr3	51022661	51022662	0.933333	15	0.142857	14	-0.790476	2.18673e-05
Chr3	53206129	53206130	0.882353	17	0.125	8	-0.757353	0.000540878
Chr3	54614910	54614911	1	5	0.2	5	-0.8	0.047619
Chr3	73587918	73587919	1	5	0.2	5	-0.8	0.047619
Chr3	83546781	83546782	0.833333	12	0	5	-0.833333	0.00339367
Chr3	89591961	89591962	0.857143	7	0	5	-0.857143	0.0151515
Chr3	91080402	91080403	1	5	0.2	5	-0.8	0.047619
Chr3	93567076	93567077	1	6	0.25	8	-0.75	0.00965701
Chr3	94093543	94093544	1	5	0.142857	7	-0.857143	0.0151515
Chr3	120072532	120072533	0.916667	12	0.181818	11	-0.734848	0.000644194
Chr3	131146467	131146468	0.909091	11	0.142857	7	-0.766234	0.00245098
Chr4	32113890	32113891	1	10	0.2	5	-0.8	0.003663
Chr4	33362137	33362138	1	5	0.25	8	-0.75	0.020979
Chr4	34250896	34250897	0.875	8	0.125	8	-0.75	0.010101
Chr4	46361424	46361425	1	8	0.25	8	-0.75	0.00699301
Chr4	59283217	59283218	1	7	0.2	5	-0.8	0.010101
Chr4	69360174	69360175	0.857143	7	0	5	-0.857143	0.0151515
Chr4	72315548	72315549	1	10	0.2	5	-0.8	0.003663
Chr4	80200193	80200194	0.8	5	0	5	-0.8	0.047619
Chr4	90549592	90549593	1	9	0.2	5	-0.8	0.004995
Chr4	96801728	96801729	0.727273	22	0	8	-0.727273	0.000513077
Chr4	128541657	128541658	1	8	0.214286	14	-0.785714	0.00103199
Chr4	137975427	137975428	1	6	0.25	8	-0.75	0.00965701
Chr4	138902110	138902111	1	5	0.25	8	-0.75	0.020979
Chr4	140959189	140959190	0.777778	9	0	6	-0.777778	0.00699301
Chr4	145196449	145196450	1	8	0	5	-1	0.000777001
Chr4	150200205	150200206	0.8	5	0	5	-0.8	0.047619
Chr5	9843090	9843091	0.75	16	0	6	-0.75	0.00281452
Chr5	20483067	20483068	1	14	0.25	8	-0.75	0.00037527
Chr5	39353545	39353546	0.785714	14	0	6	-0.785714	0.00216718
Chr5	53785680	53785681	0.833333	6	0	5	-0.833333	0.0151515
Chr5	56256698	56256699	0.789474	19	0	9	-0.789474	0.00010352
Chr5	68903917	68903918	1	5	0.2	5	-0.8	0.047619
Chr5	73767257	73767258	1	12	0.25	8	-0.75	0.000722394
Chr5	76288671	76288672	0.909091	11	0.166667	6	-0.742424	0.0054137
Chr5	101561280	101561281	0.923077	13	0.166667	6	-0.75641	0.00291169
Chr5	101616837	101616838	1	6	0.2	5	-0.8	0.0151515
Chr5	113776569	113776570	0.833333	6	0.111111	9	-0.722222	0.010989
Chr5	115333896	115333897	1	7	0.2	5	-0.8	0.010101
Chr5	117504326	117504327	0.75	8	0	10	-0.75	0.0015083
Chr5	120462788	120462789	0.75	12	0	5	-0.75	0.00904977
Chr5	120682906	120682907	1	9	0.125	8	-0.875	0.000411353
Chr5	129154878	129154879	1	16	0.176471	17	-0.823529	9.77029e-07
Chr5	133909495	133909496	0.8	5	0	5	-0.8	0.047619
Chr5	136416523	136416524	0.8	5	0	7	-0.8	0.010101
Chr5	136541500	136541501	0.952381	21	0.2	5	-0.752381	0.00161143
Chr5	138806539	138806540	0.962963	27	0.142857	14	-0.820106	1.40238e-07
Chr5	140972372	140972373	0.923077	13	0.2	5	-0.723077	0.00770308
Chr5	146243068	146243069	0.875	8	0.142857	7	-0.732143	0.010101
Chr5	147640828	147640829	1	6	0.2	5	-0.8	0.0151515
Chr5	148236212	148236213	1	6	0.166667	6	-0.833333	0.0151515
Chr6	4329461	4329462	0.916667	12	0.2	10	-0.716667	0.00154799
Chr6	14593343	14593344	1	5	0.2	5	-0.8	0.047619
Chr6	32624205	32624206	1	5	0.2	10	-0.8	0.00699301
Chr6	48000345	48000346	1	5	0.2	5	-0.8	0.047619
Chr6	57333832	57333833	0.818182	11	0	10	-0.818182	0.000221141
Chr6	71056874	71056875	1	6	0.222222	9	-0.777778	0.00699301
Chr6	86384138	86384139	1	5	0.2	5	-0.8	0.047619
Chr6	115891074	115891075	1	7	0.25	8	-0.75	0.00699301
Chr6	124540365	124540366	0.75	8	0	5	-0.75	0.020979
Chr6	136934679	136934680	0.8	5	0	6	-0.8	0.0151515
Chr6	144895947	144895948	0.833333	6	0	6	-0.833333	0.0151515
Chr6	145729149	145729150	1	7	0.2	5	-0.8	0.010101
Chr7	3558974	3558975	1	10	0.25	8	-0.75	0.0015083
Chr7	16983028	16983029	1	6	0	5	-1	0.0021645
Chr7	18062030	18062031	0.75	8	0	6	-0.75	0.00965701
Chr7	19594080	19594081	1	7	0.142857	7	-0.857143	0.004662
Chr7	55590178	55590179	0.75	8	0	12	-0.75	0.000722394
Chr7	63292964	63292965	1	5	0.2	5	-0.8	0.047619
Chr7	93157110	93157111	1	6	0.2	5	-0.8	0.0151515
Chr7	114949836	114949837	1	5	0.2	5	-0.8	0.047619
Chr7	120569371	120569372	0.8	5	0	5	-0.8	0.047619
Chr7	126173797	126173798	0.75	8	0	5	-0.75	0.020979
Chr7	143387609	143387610	1	5	0.2	5	-0.8	0.047619
Chr7	144667086	144667087	0.75	16	0	5	-0.75	0.00619195
Chr8	5035206	5035207	1	8	0.222222	9	-0.777778	0.00226244
Chr8	10716186	10716187	0.916667	12	0	5	-0.916667	0.000969619
Chr8	10854394	10854395	1	5	0.25	8	-0.75	0.020979
Chr8	27418877	27418878	1	7	0.142857	7	-0.857143	0.004662
Chr8	27418884	27418885	1	7	0.142857	7	-0.857143	0.004662
Chr8	31822137	31822138	0.857143	14	0	6	-0.857143	0.000722394
Chr8	41899117	41899118	1	5	0.166667	6	-0.833333	0.0151515
Chr8	69127782	69127783	1	15	0.0833333	12	-0.916667	9.20394e-07
Chr8	69127802	69127803	1	18	0.0769231	13	-0.923077	9.21198e-08
Chr8	69127887	69127888	1	30	0.190476	21	-0.809524	4.05184e-10
Chr8	75080684	75080685	1	6	0.25	8	-0.75	0.00965701
Chr8	86709723	86709724	0.882353	17	0	6	-0.882353	0.000277373
Chr8	90706076	90706077	0.833333	12	0	6	-0.833333	0.0015083
Chr8	93700221	93700222	0.857143	7	0.111111	9	-0.746032	0.00874126
Chr8	98623987	98623988	1	7	0.222222	9	-0.777778	0.00323427
Chr8	106329212	106329213	1	5	0.25	8	-0.75	0.020979
Chr8	112274764	112274765	1	9	0.222222	9	-0.777778	0.00226244
Chr8	117999208	117999209	1	16	0.25	8	-0.75	0.00020803
Chr8	118994756	118994757	1	5	0.153846	13	-0.846154	0.00245098
Chr8	122601500	122601501	1	10	0.25	8	-0.75	0.0015083
Chr8	123617504	123617505	1	5	0.2	5	-0.8	0.047619
Chr9	6021173	6021174	1	6	0.2	5	-0.8	0.0151515
Chr9	24132806	24132807	1	9	0.222222	9	-0.777778	0.00226244
Chr9	32378763	32378764	0.888889	9	0.142857	7	-0.746032	0.00874126
Chr9	34210300	34210301	1	5	0.166667	6	-0.833333	0.0151515
Chr9	36207944	36207945	1	8	0.166667	6	-0.833333	0.002997
Chr9	38728914	38728915	1	5	0.2	5	-0.8	0.047619
Chr9	44368772	44368773	0.8	5	0	6	-0.8	0.0151515
Chr9	69566446	69566447	1	6	0.266667	15	-0.733333	0.00386997
Chr9	74637786	74637787	0.9	10	0.0769231	13	-0.823077	0.000114504
Chr9	79831904	79831905	0.75	8	0	7	-0.75	0.00699301
Chr9	104465076	104465077	1	10	0	8	-1	2.2853e-05
Chr9	114802710	114802711	1	7	0.166667	6	-0.833333	0.004662
Chr9	122248329	122248330	0.75	8	0	8	-0.75	0.00699301
Chr10	11211798	11211799	0.944444	36	0.222222	9	-0.722222	2.59602e-05
Chr10	25672289	25672290	0.727273	11	0	5	-0.727273	0.025641
Chr10	61455701	61455702	0.777778	9	0	6	-0.777778	0.00699301
Chr10	62204321	62204322	0.857143	14	0	6	-0.857143	0.000722394
Chr10	62820293	62820294	0.875	16	0	5	-0.875	0.00103199
Chr10	94094827	94094828	0.916667	12	0.166667	6	-0.75	0.00393234
Chr10	98713708	98713709	1	5	0.125	8	-0.875	0.004662
Chr10	116827522	116827523	1	10	0.2	5	-0.8	0.003663
Chr10	117545775	117545776	1	8	0.2	5	-0.8	0.00699301
Chr10	122646034	122646035	1	7	0.2	5	-0.8	0.010101
Chr10	124506813	124506814	1	8	0.230769	13	-0.769231	0.00103199
Chr11	8781938	8781939	1	21	0	5	-1	1.52022e-05
Chr11	41698093	41698094	1	9	0.2	5	-0.8	0.004995
Chr11	55964734	55964735	0.857143	7	0	5	-0.857143	0.0151515
Chr11	57696669	57696670	1	6	0.2	5	-0.8	0.0151515
Chr11	57897368	57897369	1	6	0.2	5	-0.8	0.0151515
Chr11	88997348	88997349	0.727273	11	0	8	-0.727273	0.00336059
Chr11	91320154	91320155	1	7	0	6	-1	0.000582751
Chr11	96869557	96869558	0.777778	9	0	8	-0.777778	0.00226244
Chr11	105026243	105026244	1	10	0.25	8	-0.75	0.0015083
Chr12	11599154	11599155	0.8	10	0	6	-0.8	0.00699301
Chr12	12676686	12676687	1	7	0.2	5	-0.8	0.010101
Chr12	26838044	26838045	1	5	0.142857	7	-0.857143	0.0151515
Chr12	73115844	73115845	0.8	10	0	6	-0.8	0.00699301
Chr12	79032733	79032734	0.75	8	0	6	-0.75	0.00965701
Chr12	85966866	85966867	1	6	0.222222	9	-0.777778	0.00699301
Chr12	93258913	93258914	0.9	10	0.166667	18	-0.733333	0.000273258
Chr12	102273232	102273233	1	6	0.25	8	-0.75	0.00965701
Chr12	114452573	114452574	1	6	0.2	5	-0.8	0.0151515
Chr13	19530894	19530895	0.733333	15	0	7	-0.733333	0.00386997
Chr13	21230662	21230663	1	5	0.25	8	-0.75	0.020979
Chr13	40713592	40713593	0.866667	15	0	6	-0.866667	0.000515996
Chr13	47353959	47353960	0.8	10	0	7	-0.8	0.00226244
Chr13	52798468	52798469	1	5	0.166667	6	-0.833333	0.0151515
Chr13	54911267	54911268	1	11	0.166667	6	-0.833333	0.000969619
Chr13	92911528	92911529	1	10	0.2	5	-0.8	0.003663
Chr13	99840014	99840015	1	6	0.222222	9	-0.777778	0.00699301
Chr13	99840153	99840154	1	6	0.111111	9	-0.888889	0.0013986
Chr13	99840161	99840162	1	5	0.222222	9	-0.777778	0.020979
Chr13	114526867	114526868	0.933333	15	0.166667	6	-0.766667	0.00167699
Chr14	10081025	10081026	1	8	0.166667	12	-0.833333	0.000714456
Chr14	13186922	13186923	1	5	0	5	-1	0.00793651
Chr14	25106100	25106101	1	10	0.2	5	-0.8	0.003663
Chr14	25886090	25886091	1	7	0.2	5	-0.8	0.010101
Chr14	27810460	27810461	1	6	0	8	-1	0.000333
Chr14	48895338	48895339	1	6	0.272727	11	-0.727273	0.00904977
Chr14	61034488	61034489	0.8	5	0	5	-0.8	0.047619
Chr14	65214313	65214314	0.777778	9	0	9	-0.777778	0.00226244
Chr14	68097940	68097941	0.833333	6	0.1	10	-0.733333	0.00761738
Chr14	73287845	73287846	1	6	0.2	5	-0.8	0.0151515
Chr14	76229679	76229680	1	6	0.2	10	-0.8	0.00699301
Chr14	108346091	108346092	1	5	0.272727	11	-0.727273	0.025641
Chr14	120553557	120553558	1	10	0.2	10	-0.8	0.000714456
Chr15	3182387	3182388	1	5	0.125	8	-0.875	0.004662
Chr15	5170206	5170207	0.8	5	0	5	-0.8	0.047619
Chr15	25758550	25758551	0.809524	21	0	6	-0.809524	0.000709435
Chr15	26896507	26896508	1	7	0.2	5	-0.8	0.010101
Chr15	39924466	39924467	0.92	25	0.2	10	-0.72	7.49049e-05
Chr15	43120046	43120047	0.75	8	0	5	-0.75	0.020979
Chr15	66491113	66491114	1	6	0.2	5	-0.8	0.0151515
Chr15	70729947	70729948	1	6	0.2	5	-0.8	0.0151515
Chr15	73294095	73294096	1	5	0.166667	6	-0.833333	0.0151515
Chr15	73714278	73714279	1	5	0.2	5	-0.8	0.047619
Chr15	78455208	78455209	0.8	5	0	7	-0.8	0.010101
Chr15	79289010	79289011	1	7	0.2	5	-0.8	0.010101
Chr15	89214569	89214570	1	7	0.142857	7	-0.857143	0.004662
Chr15	92644153	92644154	1	9	0.166667	6	-0.833333	0.001998
Chr16	14509744	14509745	0.8	5	0	5	-0.8	0.047619
Chr16	33337718	33337719	1	8	0.2	5	-0.8	0.00699301
Chr16	40536235	40536236	0.857143	7	0.125	8	-0.732143	0.010101
Chr16	62067742	62067743	1	6	0.25	8	-0.75	0.00965701
Chr16	63439209	63439210	1	5	0.25	8	-0.75	0.020979
Chr16	89775163	89775164	0.818182	22	0	9	-0.818182	3.54661e-05
Chr16	91156974	91156975	0.833333	6	0	8	-0.833333	0.002997
Chr16	93558037	93558038	1	5	0.142857	7	-0.857143	0.0151515
Chr16	96335407	96335408	0.785714	14	0	8	-0.785714	0.00103199
Chr17	8014718	8014719	1	5	0.2	5	-0.8	0.047619
Chr17	21938345	21938346	1	10	0	8	-1	2.2853e-05
Chr17	40508967	40508968	1	29	0.266667	15	-0.733333	1.77981e-07
Chr17	40508971	40508972	0.931034	29	0.133333	15	-0.797701	1.87315e-07
Chr17	40509054	40509055	0.96	25	0.21875	32	-0.74125	1.38501e-08
Chr17	40509074	40509075	0.963636	55	0.246154	65	-0.717483	6.72239e-11
Chr17	69365687	69365688	1	6	0.25	8	-0.75	0.00965701
Chr17	83255719	83255720	1	9	0.111111	9	-0.888889	0.000411353
Chr17	83597680	83597681	1	6	0.25	8	-0.75	0.00965701
Chr17	84391033	84391034	1	8	0.2	15	-0.8	0.000336519
Chr18	4059040	4059041	0.75	8	0	11	-0.75	0.00103199
Chr18	23332870	23332871	1	7	0.25	8	-0.75	0.00699301
Chr18	38743963	38743964	0.833333	12	0.1	10	-0.733333	0.00190522
Chr18	41792456	41792457	0.888889	9	0.166667	6	-0.722222	0.010989
Chr18	57088756	57088757	1	6	0.25	8	-0.75	0.00965701
Chr18	84767529	84767530	1	10	0	5	-1	0.000333
Chr19	8644608	8644609	0.857143	7	0	5	-0.857143	0.0151515
Chr19	15902650	15902651	1	5	0.2	5	-0.8	0.047619
Chr19	25282910	25282911	1	6	0.1	10	-0.9	0.000874126
Chr19	26611249	26611250	1	8	0.166667	12	-0.833333	0.000714456
Chr19	37546061	37546062	1	7	0.2	5	-0.8	0.010101
Chr19	37546064	37546065	1	8	0.2	5	-0.8	0.00699301
Chr19	38388547	38388548	1	6	0	9	-1	0.0001998
ChrX	18202607	18202608	1	5	0.2	15	-0.8	0.00361197
ChrX	22502098	22502099	0.833333	6	0	5	-0.833333	0.0151515
ChrX	26589070	26589071	1	8	0.2	5	-0.8	0.00699301
ChrX	35169136	35169137	0.8	5	0	5	-0.8	0.047619
ChrX	57182199	57182200	1	5	0.2	5	-0.8	0.047619
ChrX	69006643	69006644	1	5	0	5	-1	0.00793651
ChrX	74730237	74730238	0.75	8	0	6	-0.75	0.00965701
ChrX	91588993	91588994	0.75	8	0	6	-0.75	0.00965701
ChrX	95162958	95162959	1	20	0	5	-1	1.88218e-05
ChrX	97653071	97653072	1	6	0.25	8	-0.75	0.00965701
ChrX	108901793	108901794	1	5	0	5	-1	0.00793651
ChrX	111183944	111183945	1	5	0.222222	9	-0.777778	0.020979
ChrX	123235102	123235103	1	11	0.2	5	-0.8	0.00274725
ChrX	132505274	132505275	1	5	0.2	5	-0.8	0.047619
ChrX	147569107	147569108	1	5	0.25	8	-0.75	0.020979
	Bold highlighted denotes methylation exclusively in the CpG islands.

## Sheet: MCH-04 vs 4-CHG-Promoter
Genes in male offspring from HMFA diet, which were hypomethylated in the promoter regions in CHG contexts.
Chromosome	Chromstart	Chromend	Promoter	CH-04 Male meth_ratio	CH-04 Male total CpG	CH-4 Male meth_ratio	CH-4 Male total CpG	Meth diff	P value
Chr1	87633615	87633616	A630001G21Rik	0.5	8	0	14	-0.5	0.00956938
Chr2	151967922	151967923	Tcf15	0.5	8	0	17	-0.5	0.0055336
Chr4	34839573	34839574	Cga	0.444444	9	0	11	-0.444444	0.0260062
Chr5	31357111	31357112	Cad	0.666667	6	0	7	-0.666667	0.020979
Chr5	35731226	35731227	Hmx1	0.375	16	0	28	-0.375	0.00113443
Chr5	35731263	35731264	Hmx1	0.375	16	0	26	-0.375	0.00152656
Chr7	133935994	133935995	Ppp4c	0.4	10	0	14	-0.4	0.0197628
Chr7	139507164	139507165	Gm10584	0.5	6	0	11	-0.5	0.0294118
Chr8	127473860	127473861	Egln1	0.5	6	0	13	-0.5	0.0206398
Chr10	17514631	17514632	Txlnb	0.375	16	0	20	-0.375	0.00411132
Chr11	98561251	98561252	Csf3	0.4	10	0	12	-0.4	0.0287081
Chr11	118903044	118903045	Cbx8	0.5	6	0	16	-0.5	0.012987
Chr15	63894003	63894004	Fam49b	0.4	10	0	16	-0.4	0.0140468
Chr17	31994118	31994119	Sik1	0.428571	7	0	19	-0.428571	0.0134615
Chr17	32303841	32303842	Notch3	0.4	5	0	22	-0.4	0.02849
Chr18	34812479	34812480	Cdc23	0.6	5	0	10	-0.6	0.021978
Chr18	34812485	34812486	Cdc23	0.6	5	0	10	-0.6	0.021978
	Bold highlighted denotes methylation exclusively in the CpG islands.

## Sheet: MCH-04 vs 4-CHG-GB
Genes in male offspring from HMFA diet, which were hypomethylated in the gene body in CHG contexts.
Chromosome	Chromstart	Chromend	Gene name	CH-04 Male meth_ratio	CH-04 Male total CpG	CH-4 Male meth_ratio	CH-4 Male total CpG	Meth diff	P value
Chr1	15869016	15869017	Gm106	0.6	5	0	8	-0.6	0.034965
Chr1	20052282	20052283	Pkhd1	0.375	16	0	12	-0.375	0.0237087
Chr1	58146233	58146234	Aox1	0.5	6	0	14	-0.5	0.0175439
Chr1	72230690	72230691	Mreg	0.5	6	0	11	-0.5	0.0294118
Chr1	84824893	84824894	Trip12	0.666667	6	0	15	-0.666667	0.00250627
Chr1	95716065	95716066	Ing5	0.4	10	0	13	-0.4	0.0237154
Chr1	95716073	95716074	Ing5	0.4	10	0	13	-0.4	0.0237154
Chr1	95716078	95716079	Ing5	0.6	10	0	13	-0.6	0.0020803
Chr1	136223201	136223202	Ppfia4	0.5	6	0	11	-0.5	0.0294118
Chr1	138116420	138116421	5730559C18Rik	0.4	10	0	14	-0.4	0.0197628
Chr1	167775818	167775819	Cd247	0.444444	9	0	11	-0.444444	0.0260062
Chr1	173350318	173350319	Tstd1	0.571429	7	0	10	-0.571429	0.0147059
Chr1	173350335	173350336	Tstd1	0.666667	6	0	7	-0.666667	0.020979
Chr1	187164916	187164917	Bpnt1	0.5	8	0	12	-0.5	0.0144479
Chr2	5502666	5502667	Camk1d	0.5	6	0.0625	16	-0.4375	0.0457963
Chr2	26808554	26808555	Gm711	0.5	8	0	10	-0.5	0.0228758
Chr2	65948203	65948204	Galnt3	0.571429	7	0	12	-0.571429	0.00902993
Chr2	68802856	68802857	Lass6	0.375	16	0	16	-0.375	0.017674
Chr2	73299749	73299750	Wipf1	0.5	8	0	16	-0.5	0.00658762
Chr2	73301237	73301238	Wipf1	0.375	16	0	31	-0.375	0.000745792
Chr2	101488989	101488990	Rag1	0.571429	7	0.0526316	19	-0.518797	0.0104287
Chr2	105409848	105409849	Pax6os1	0.4	10	0	11	-0.4	0.0350877
Chr2	125026883	125026884	Slc12a1	0.4	10	0	29	-0.4	0.00255316
Chr2	126388711	126388712	Slc27a2	0.5	6	0	9	-0.5	0.043956
Chr2	150858775	150858776	Nanp	0.4	10	0	14	-0.4	0.0197628
Chr2	151692121	151692122	Rspo4	0.444444	9	0	22	-0.444444	0.00400445
Chr2	151692136	151692137	Rspo4	0.444444	9	0	22	-0.444444	0.00400445
Chr2	163691160	163691161	Rims4	0.4	10	0	11	-0.4	0.0350877
Chr2	163691188	163691189	Rims4	0.444444	9	0	10	-0.444444	0.0325077
Chr2	163691192	163691193	Rims4	0.444444	9	0	10	-0.444444	0.0325077
Chr3	37542097	37542098	Spry1	0.5	8	0.0666667	15	-0.433333	0.0328687
Chr3	58815893	58815894	Med12l	0.428571	7	0	16	-0.428571	0.0197628
Chr3	85513751	85513752	Fam160a1	0.6	5	0	7	-0.6	0.0454545
Chr3	85513763	85513764	Fam160a1	0.6	5	0	7	-0.6	0.0454545
Chr3	85513919	85513920	Fam160a1	0.6	5	0	7	-0.6	0.0454545
Chr3	85513927	85513928	Fam160a1	0.6	5	0	7	-0.6	0.0454545
Chr3	85513933	85513934	Fam160a1	0.6	5	0	7	-0.6	0.0454545
Chr3	85513955	85513956	Fam160a1	0.6	5	0	7	-0.6	0.0454545
Chr3	89951708	89951709	Nup210l	0.4	10	0	18	-0.4	0.0102564
Chr3	90077621	90077622	Dennd4b	0.4	5	0	17	-0.4	0.04329
Chr3	94649870	94649871	Pogz	0.583333	12	0	10	-0.583333	0.00534759
Chr3	94910378	94910379	Pip5k1a	0.5	16	0	9	-0.5	0.0217599
Chr3	96723652	96723653	Gja8	0.428571	7	0	11	-0.428571	0.0428922
Chr3	122503381	122503382	Pde5a	0.4	5	0	16	-0.4	0.047619
Chr3	122503530	122503531	Pde5a	0.4	5	0	16	-0.4	0.047619
Chr3	125139882	125139883	Ndst4	0.6	5	0	7	-0.6	0.0454545
Chr3	152900036	152900037	St6galnac3	0.6	10	0	16	-0.6	0.000912131
Chr4	21606899	21606900	Prdm13	1	6	0	7	-1	0.000582751
Chr4	43407579	43407580	Rusc2	0.428571	7	0	13	-0.428571	0.0307018
Chr4	43439409	43439410	Rusc2	0.666667	6	0	12	-0.666667	0.00490196
Chr4	43744421	43744422	5430416O09Rik	0.538462	39	0	33	-0.538462	1.10092e-07
Chr4	44035739	44035740	Clta	0.714286	7	0	6	-0.714286	0.020979
Chr4	57187742	57187743	Gm12530	0.5	6	0	16	-0.5	0.012987
Chr4	97485946	97485947	Nfia	0.6	5	0	9	-0.6	0.0274725
Chr4	97486014	97486015	Nfia	0.6	5	0	9	-0.6	0.0274725
Chr4	123595205	123595206	Rragc	0.75	8	0	5	-0.75	0.020979
Chr4	123595217	123595218	Rragc	0.75	8	0	5	-0.75	0.020979
Chr4	123595221	123595222	Rragc	0.75	8	0	6	-0.75	0.00965701
Chr4	123595235	123595236	Rragc	0.714286	7	0	5	-0.714286	0.0277778
Chr4	153576874	153576875	Megf6	0.444444	9	0	13	-0.444444	0.0172249
Chr5	4046714	4046715	Akap9	0.571429	7	0	8	-0.571429	0.025641
Chr5	32233808	32233809	Bre	0.5	8	0	14	-0.5	0.00956938
Chr5	74713270	74713271	Scfd2	0.6	5	0	8	-0.6	0.034965
Chr5	74713306	74713307	Scfd2	0.4	10	0	16	-0.4	0.0140468
Chr5	107902075	107902076	Btbd8	0.625	8	0	7	-0.625	0.025641
Chr5	125503558	125503559	Ncor2	0.5	6	0	16	-0.5	0.012987
Chr5	125631039	125631040	Ncor2	0.4	10	0	12	-0.4	0.0287081
Chr5	134692344	134692345	Gtf2ird2	0.4	5	0	20	-0.4	0.0333333
Chr5	143049980	143049981	Mmd2	0.375	16	0	13	-0.375	0.0204707
Chr6	50292411	50292412	Osbpl3	0.4	5	0	17	-0.4	0.04329
Chr6	97190123	97190124	Lmod3	0.375	16	0	18	-0.375	0.00595433
Chr6	115134846	115134847	Syn2	0.5	12	0	8	-0.5	0.0418989
Chr6	117128280	117128281	Cxcl12	0.428571	7	0.05	20	-0.378571	0.0418803
Chr6	121254718	121254719	Slc6a13	0.444444	18	0	9	-0.444444	0.0257951
Chr6	126662537	126662538	Kcna6	0.385542	83	0	47	-0.385542	6.26345e-08
Chr6	134474219	134474220	Lrp6	0.428571	7	0	20	-0.428571	0.0119658
Chr7	56890592	56890593	Dbx1	0.5	6	0	9	-0.5	0.043956
Chr7	83010472	83010473	Klhl25	0.5	6	0.05	20	-0.45	0.0277592
Chr7	83497964	83497965	Agbl1	0.6	5	0	9	-0.6	0.0274725
Chr7	88755225	88755226	Homer2	0.4	10	0	12	-0.4	0.0287081
Chr7	88755237	88755238	Homer2	0.4	10	0	11	-0.4	0.0350877
Chr7	88929897	88929898	3110040N11Rik	0.5	8	0.0909091	22	-0.409091	0.0293546
Chr7	88929905	88929906	3110040N11Rik	0.5	8	0.0909091	22	-0.409091	0.0293546
Chr7	98768412	98768413	Dlg2	0.5	6	0	15	-0.5	0.0150376
Chr7	103919821	103919822	Tenm4	0.454545	11	0	19	-0.454545	0.00324197
Chr7	107056375	107056376	Xrra1	0.8	5	0	5	-0.8	0.047619
Chr7	108660294	108660295	Pde2a	0.5	6	0	12	-0.5	0.0245098
Chr7	108845879	108845880	Clpb	0.4	5	0	17	-0.4	0.04329
Chr7	109173304	109173305	Rnf121	0.6	5	0	13	-0.6	0.0122549
Chr7	109173318	109173319	Rnf121	0.6	5	0	14	-0.6	0.0103199
Chr7	116636036	116636037	Trim66	0.444444	9	0	13	-0.444444	0.0172249
Chr7	139507164	139507165	Chst15	0.5	6	0	11	-0.5	0.0294118
Chr7	148268756	148268757	Pkp3	0.5	6	0	12	-0.5	0.0245098
Chr7	150769401	150769402	Cars	0.428571	7	0	17	-0.428571	0.0172925
Chr8	10609579	10609580	Myo16	0.571429	7	0	16	-0.571429	0.00395257
Chr8	26084947	26084948	Adam9	0.5	6	0	12	-0.5	0.0245098
Chr8	60599281	60599282	Galntl6	0.4	5	0	16	-0.4	0.047619
Chr8	64037151	64037152	Palld	0.4	10	0	12	-0.4	0.0287081
Chr8	67107251	67107252	Cpe	0.428571	7	0	12	-0.428571	0.0361197
Chr8	72934054	72934055	Crtc1	0.6	10	0	21	-0.6	0.000285217
Chr8	73289275	73289276	Ifi30	0.571429	14	0	9	-0.571429	0.00717091
Chr8	87534994	87534995	Best2	0.470588	17	0	12	-0.470588	0.00891605
Chr8	90751959	90751960	Papd5	0.6	5	0	7	-0.6	0.0454545
Chr8	91100490	91100491	Nkd1	0.6	5	0	9	-0.6	0.0274725
Chr8	93791583	93791584	Rpgrip1l	0.590909	22	0	20	-0.590909	2.25301e-05
Chr8	93912976	93912977	Fto	0.545455	33	0.0487805	41	-0.496674	1.95885e-06
Chr8	94042510	94042511	Fto	0.384615	13	0	14	-0.384615	0.015942
Chr8	108678112	108678113	Pla2g15	0.8	5	0	6	-0.8	0.0151515
Chr8	113328459	113328460	Il34	0.375	8	0	23	-0.375	0.0124583
Chr8	124814335	124814336	Zfpm1	0.5	8	0.0714286	14	-0.428571	0.0393408
Chr9	3532871	3532872	Gucy1a2	0.454545	11	0	10	-0.454545	0.0350877
Chr9	15046303	15046304	Vstm5	0.571429	7	0	11	-0.571429	0.0114379
Chr9	15046308	15046309	Vstm5	0.5	8	0	11	-0.5	0.0180599
Chr9	15046322	15046323	Vstm5	0.5	8	0	12	-0.5	0.0144479
Chr9	15046329	15046330	Vstm5	0.5	8	0	12	-0.5	0.0144479
Chr9	27113116	27113117	Igsf9b	0.5	6	0	13	-0.5	0.0206398
Chr9	44050362	44050363	Ccdc153	0.571429	7	0	8	-0.571429	0.025641
Chr9	44050376	44050377	Ccdc153	0.571429	7	0	8	-0.571429	0.025641
Chr9	53805181	53805182	Elmod1	0.5	6	0	9	-0.5	0.043956
Chr9	57424144	57424145	Scamp2	0.666667	6	0	8	-0.666667	0.014985
Chr9	64072372	64072373	Map2k1	0.428571	14	0	20	-0.428571	0.00223287
Chr9	74125520	74125521	Wdr72	0.6	10	0	6	-0.6	0.0338412
Chr9	74125532	74125533	Wdr72	0.461538	13	0	13	-0.461538	0.0149068
Chr9	102134506	102134507	Ephb1	0.555556	9	0	6	-0.555556	0.043956
Chr9	102740946	102740947	Ryk	0.5	6	0	13	-0.5	0.0206398
Chr9	102740950	102740951	Ryk	0.5	6	0	13	-0.5	0.0206398
Chr9	102741063	102741064	Ryk	0.5	6	0	13	-0.5	0.0206398
Chr9	102741067	102741068	Ryk	0.666667	6	0	13	-0.666667	0.00386997
Chr9	102741076	102741077	Ryk	0.5	6	0	13	-0.5	0.0206398
Chr9	102741083	102741084	Ryk	0.5	6	0	13	-0.5	0.0206398
Chr9	102741088	102741089	Ryk	0.5	6	0	13	-0.5	0.0206398
Chr9	102741097	102741098	Ryk	0.5	6	0	12	-0.5	0.0245098
Chr9	103033308	103033309	Rab6b	0.473684	19	0	13	-0.473684	0.00419077
Chr9	104021165	104021166	Acad11	0.458333	48	0.0357143	28	-0.422619	6.36036e-05
Chr9	106385391	106385392	Rrp9	0.590909	22	0	8	-0.590909	0.00437337
Chr9	107230355	107230356	Hemk1	0.588235	34	0	45	-0.588235	5.24979e-10
Chr9	108849836	108849837	Uqcrc1	0.4375	16	0	9	-0.4375	0.0266694
Chr9	110626855	110626856	Pth1r	0.4	5	0	20	-0.4	0.0333333
Chr10	5265280	5265281	Syne1	0.6	5	0.0714286	14	-0.528571	0.0374097
Chr10	13776369	13776370	Hivep2	0.5	8	0	15	-0.5	0.00790514
Chr10	52096588	52096589	Gopc	0.5	8	0	14	-0.5	0.00956938
Chr10	59280155	59280156	Micu1	0.6	5	0	8	-0.6	0.034965
Chr10	67725922	67725923	Arid5b	0.6	5	0	10	-0.6	0.021978
Chr10	77055635	77055636	Pttg1ip	0.4	10	0	14	-0.4	0.0197628
Chr10	77055643	77055644	Pttg1ip	0.4	10	0	13	-0.4	0.0237154
Chr10	79529215	79529216	Sbno2	0.428571	7	0	11	-0.428571	0.0428922
Chr10	79529283	79529284	Sbno2	0.428571	7	0	11	-0.428571	0.0428922
Chr10	80012080	80012081	Rexo1	0.466667	15	0.0833333	12	-0.383333	0.0432553
Chr10	108024923	108024924	Syt1	0.6	5	0	8	-0.6	0.034965
Chr10	114113156	114113157	Trhde	0.375	8	0	16	-0.375	0.027668
Chr10	115856783	115856784	Kcnmb4	0.4	10	0	12	-0.4	0.0287081
Chr11	49642842	49642843	Gfpt2	0.6	5	0	8	-0.6	0.034965
Chr11	94366967	94366968	Mycbpap	0.384615	13	0	16	-0.384615	0.0108374
Chr11	95014977	95014978	A730090H04Rik	0.4	5	0	18	-0.4	0.0395257
Chr11	95308546	95308547	Spop	0.5	8	0	13	-0.5	0.0116959
Chr11	98286934	98286935	Erbb2	0.666667	9	0	9	-0.666667	0.00904977
Chr11	103994574	103994575	Crhr1	0.6	5	0	9	-0.6	0.0274725
Chr11	115021116	115021117	Rab37	0.5	6	0	10	-0.5	0.0357143
Chr11	115713541	115713542	Llgl2	0.555556	9	0.0833333	12	-0.472222	0.0464396
Chr11	116304343	116304344	Qrich2	0.6	5	0	10	-0.6	0.021978
Chr11	116725115	116725116	Mfsd11	0.714286	7	0	12	-0.714286	0.00180599
Chr11	118130307	118130308	Usp36	0.380952	42	0	45	-0.380952	1.40573e-06
Chr11	118491813	118491814	Rbfox3	0.888889	9	0	8	-0.888889	0.000411353
Chr11	118727350	118727351	Rbfox3	0.428571	7	0	16	-0.428571	0.0197628
Chr11	119589695	119589696	Rptor	0.5	16	0	23	-0.5	0.000209188
Chr11	120133115	120133116	Bahcc1	0.555556	18	0	12	-0.555556	0.00159041
Chr11	120741736	120741737	Ccdc57	0.393939	33	0	39	-0.393939	8.0833e-06
Chr11	120741780	120741781	Ccdc57	0.37931	29	0	42	-0.37931	1.35117e-05
Chr12	30698835	30698836	Pxdn	0.666667	6	0	11	-0.666667	0.00630252
Chr12	30698853	30698854	Pxdn	0.666667	6	0	11	-0.666667	0.00630252
Chr12	30698859	30698860	Pxdn	0.666667	6	0.0909091	11	-0.575758	0.0276341
Chr12	30871176	30871177	Sntg2	0.416667	12	0	12	-0.416667	0.0372671
Chr12	36748379	36748380	Tspan13	0.428571	7	0	13	-0.428571	0.0307018
Chr12	80392761	80392762	Zfyve26	0.833333	6	0	7	-0.833333	0.004662
Chr13	24695352	24695353	Gm11346	0.4	10	0	16	-0.4	0.0140468
Chr13	30007145	30007146	E2f3	0.428571	7	0	11	-0.428571	0.0428922
Chr13	49550185	49550186	Ippk	0.428571	7	0	19	-0.428571	0.0134615
Chr13	58303867	58303868	Ubqln1	0.4	10	0	18	-0.4	0.0102564
Chr13	73406871	73406872	Irx4	0.454545	11	0	8	-0.454545	0.0445476
Chr13	76222520	76222521	Arsk	0.5	10	0	12	-0.5	0.00956938
Chr13	81314347	81314348	Gpr98	0.45	40	0	26	-0.45	2.83232e-05
Chr13	93054789	93054790	Msh3	0.5	10	0	7	-0.5	0.0441176
Chr14	22003686	22003687	Adk	0.428571	14	0	10	-0.428571	0.0238714
Chr14	26429847	26429848	Zmiz1	0.444444	9	0	13	-0.444444	0.0172249
Chr14	32337510	32337511	Colq	0.4	15	0	14	-0.4	0.0168582
Chr14	70559214	70559215	9930012K11Rik	0.5	8	0	13	-0.5	0.0116959
Chr14	76906378	76906379	Tsc22d1	0.375	8	0	16	-0.375	0.027668
Chr14	76906394	76906395	Tsc22d1	0.5	8	0	16	-0.5	0.00658762
Chr14	77952139	77952140	Enox1	0.428571	7	0	11	-0.428571	0.0428922
Chr14	122658383	122658384	Clybl	0.5	8	0	13	-0.5	0.0116959
Chr15	12197293	12197294	Mtmr12	0.444444	9	0	18	-0.444444	0.00717949
Chr15	57644162	57644163	Zhx2	0.4	5	0	16	-0.4	0.047619
Chr16	11254223	11254224	Gspt1	0.454545	11	0	17	-0.454545	0.00470085
Chr16	13334253	13334254	Mkl2	0.384615	13	0	12	-0.384615	0.0391304
Chr16	15642183	15642184	Prkdc	0.736842	19	0.352941	17	-0.383901	0.0424665
Chr16	16885496	16885497	Top3b	0.428571	7	0	12	-0.428571	0.0361197
Chr16	22074493	22074494	Igf2bp2	1	6	0.375	8	-0.625	0.030969
Chr16	25060526	25060527	A230028O05Rik	0.391304	23	0	38	-0.391304	4.71227e-05
Chr16	32824408	32824409	1700021K19Rik	0.444444	18	0	14	-0.444444	0.00444568
Chr16	33684658	33684659	Heg1	0.4	5	0	19	-0.4	0.0362319
Chr16	48516960	48516961	Morc1	0.48	25	0	20	-0.48	0.000331198
Chr16	65547070	65547071	Chmp2b	0.4	10	0	15	-0.4	0.0166008
Chr16	90250774	90250775	Scaf4	0.4	5	0	16	-0.4	0.047619
Chr16	94444060	94444061	Hlcs	0.4	10	0	15	-0.4	0.0166008
Chr17	56459073	56459074	Uhrf1	0.428571	7	0	17	-0.428571	0.0172925
Chr17	56459083	56459084	Uhrf1	0.428571	7	0	17	-0.428571	0.0172925
Chr17	56459229	56459230	Uhrf1	0.5	6	0	15	-0.5	0.0150376
Chr17	56459236	56459237	Uhrf1	0.5	6	0	15	-0.5	0.0150376
Chr17	56459248	56459249	Uhrf1	0.5	6	0	15	-0.5	0.0150376
Chr17	63213586	63213587	Efna5	0.444444	9	0	17	-0.444444	0.00842809
Chr17	66412078	66412079	Ankrd12	0.4	10	0	12	-0.4	0.0287081
Chr17	78678010	78678011	Crim1	0.666667	9	0	5	-0.666667	0.030969
Chr18	37882259	37882260	Pcdha4-g	0.777778	9	0	9	-0.777778	0.00226244
Chr18	47128087	47128088	Commd10	0.6	10	0	7	-0.6	0.0345023
Chr18	50183569	50183570	Tnfaip8	0.5625	16	0	7	-0.5625	0.018943
Chr18	68137319	68137320	D18Ertd653e	0.5	6	0	10	-0.5	0.0357143
Chr19	8905433	8905434	Hnrnpul2	0.5	6	0	15	-0.5	0.0150376
Chr19	10131412	10131413	Fads3	0.428571	14	0	27	-0.428571	0.000667869
Chr19	22377625	22377626	Trpm3	0.5	6	0	15	-0.5	0.0150376
Chr19	25617928	25617929	Dmrt1	0.5	8	0	10	-0.5	0.0228758
Chr19	28911406	28911407	Slc1a1	0.4	15	0	12	-0.4	0.0200297
Chr19	53533802	53533803	5830416P10Rik	0.6	5	0	8	-0.6	0.034965
Chr19	54121175	54121176	Adra2a	0.4	10	0	16	-0.4	0.0140468
ChrX	11648549	11648550	Bcor	0.5	8	0	10	-0.5	0.0228758
ChrX	33535405	33535406	Dock11	0.454545	11	0	14	-0.454545	0.00869565
ChrX	70510567	70510568	Xlr3c	0.4	10	0	11	-0.4	0.0350877
ChrX	90948963	90948964	Pcyt1b	0.5	8	0	17	-0.5	0.0055336
ChrX	157396518	157396519	Cdkl5	0.5	8	0	10	-0.5	0.0228758
ChrX	157425661	157425662	Cdkl5	1	7	0.333333	12	-0.666667	0.0128205
ChrX	162948090	162948091	Tceanc	0.6	10	0	29	-0.6	6.43654e-05
ChrX	166227908	166227909	Mid1	0.5	8	0	12	-0.5	0.0144479
	Bold highlighted denotes methylation exclusively in the CpG islands.

## Sheet: MCH-04 vs 4-CHG-DMRs
Sites of genomic DNA in male offspring from HMFA diet, which were hypomethylated in other chromosomal regions in CHG contexts.
Chromosome	Chromstart	Chromend	CH-04 Male meth_ratio	CH-04 Male total CpG	CH-4 Male meth_ratio	CH-4 Male total CpG	Meth diff	P value
Chr1	10294575	10294576	0.428571	7	0	13	-0.428571	0.0307018
Chr1	10294607	10294608	0.428571	7	0	12	-0.428571	0.0361197
Chr1	96207060	96207061	0.666667	6	0	16	-0.666667	0.00205058
Chr1	118671507	118671508	0.428571	7	0	14	-0.428571	0.0263158
Chr1	147409079	147409080	0.714286	7	0	6	-0.714286	0.020979
Chr1	167994815	167994816	0.428571	14	0	13	-0.428571	0.015942
Chr1	168686401	168686402	0.4	5	0	20	-0.4	0.0333333
Chr1	197067821	197067822	0.727273	11	0.2	10	-0.527273	0.0299731
Chr1	197067863	197067864	0.75	12	0.181818	11	-0.568182	0.0122781
Chr1	197067871	197067872	0.666667	12	0.181818	11	-0.484848	0.0360748
Chr2	24149798	24149799	0.6	5	0	7	-0.6	0.0454545
Chr2	24149805	24149806	0.6	5	0	7	-0.6	0.0454545
Chr2	24149812	24149813	0.6	5	0	7	-0.6	0.0454545
Chr2	24149830	24149831	0.6	5	0	7	-0.6	0.0454545
Chr2	24149854	24149855	0.6	5	0	7	-0.6	0.0454545
Chr2	24149862	24149863	0.6	5	0	7	-0.6	0.0454545
Chr2	28336391	28336392	0.4	10	0	15	-0.4	0.0166008
Chr2	63619804	63619805	0.882353	17	0.5	16	-0.382353	0.0255098
Chr2	159019352	159019353	0.375	16	0	12	-0.375	0.0237087
Chr2	172688321	172688322	0.5	6	0	14	-0.5	0.0175439
Chr3	10851909	10851910	0.4	10	0	12	-0.4	0.0287081
Chr3	10851917	10851918	0.4	10	0	12	-0.4	0.0287081
Chr3	11055516	11055517	0.5	8	0.0952381	21	-0.404762	0.0334807
Chr3	11055521	11055522	0.5	8	0.0952381	21	-0.404762	0.0334807
Chr3	49313794	49313795	0.4	10	0	14	-0.4	0.0197628
Chr3	78715741	78715742	0.5	8	0	12	-0.5	0.0144479
Chr3	79687809	79687810	0.5	10	0	9	-0.5	0.0325077
Chr3	87581785	87581786	0.6	5	0	7	-0.6	0.0454545
Chr3	87581814	87581815	0.6	5	0	7	-0.6	0.0454545
Chr3	87581900	87581901	0.6	5	0	7	-0.6	0.0454545
Chr3	87581910	87581911	0.6	5	0	7	-0.6	0.0454545
Chr3	87581913	87581914	0.6	5	0	7	-0.6	0.0454545
Chr3	87581919	87581920	0.6	5	0	7	-0.6	0.0454545
Chr3	87581922	87581923	0.6	5	0	7	-0.6	0.0454545
Chr3	93843434	93843435	0.666667	6	0	13	-0.666667	0.00386997
Chr3	93970145	93970146	0.4	5	0	16	-0.4	0.047619
Chr3	103195431	103195432	0.5	6	0	15	-0.5	0.0150376
Chr3	122408040	122408041	0.714286	7	0	7	-0.714286	0.020979
Chr3	122408166	122408167	0.625	8	0	7	-0.625	0.025641
Chr3	127365352	127365353	0.5	16	0	12	-0.5	0.00837713
Chr3	127365361	127365362	0.5	16	0	12	-0.5	0.00837713
Chr3	127365367	127365368	0.5	16	0	12	-0.5	0.00837713
Chr3	127365371	127365372	0.5	16	0	12	-0.5	0.00837713
Chr3	127365374	127365375	0.5	16	0	12	-0.5	0.00837713
Chr3	127365378	127365379	0.5	16	0	12	-0.5	0.00837713
Chr4	5044647	5044648	0.571429	7	0	8	-0.571429	0.025641
Chr4	56736891	56736892	0.555556	9	0	6	-0.555556	0.043956
Chr4	57012984	57012985	0.8	5	0	12	-0.8	0.00210084
Chr4	61580141	61580142	0.666667	9	0	11	-0.666667	0.00216718
Chr4	77145547	77145548	0.636364	11	0	8	-0.636364	0.0128205
Chr4	92377366	92377367	0.666667	6	0	15	-0.666667	0.00250627
Chr4	97019269	97019270	0.4	10	0	21	-0.4	0.00667408
Chr4	112029304	112029305	0.5	6	0	10	-0.5	0.0357143
Chr4	114354693	114354694	0.454545	11	0	8	-0.454545	0.0445476
Chr4	122976273	122976274	0.6	10	0	12	-0.6	0.00281452
Chr4	127406539	127406540	0.4	10	0	24	-0.4	0.0045282
Chr4	130672440	130672441	0.666667	6	0.0645161	31	-0.602151	0.00308072
Chr4	141283685	141283686	0.6	5	0	17	-0.6	0.00649351
Chr4	152977166	152977167	0.4	10	0	12	-0.4	0.0287081
Chr5	4173965	4173966	0.428571	14	0	21	-0.428571	0.00185009
Chr5	4173979	4173980	0.428571	14	0	22	-0.428571	0.00154175
Chr5	4174004	4174005	0.428571	7	0	11	-0.428571	0.0428922
Chr5	43195516	43195517	0.666667	6	0	8	-0.666667	0.014985
Chr5	51407333	51407334	0.666667	6	0	8	-0.666667	0.014985
Chr5	51407341	51407342	0.8	5	0	8	-0.8	0.00699301
Chr5	52896120	52896121	0.444444	9	0	12	-0.444444	0.0210526
Chr5	52992563	52992564	0.461538	13	0	12	-0.461538	0.0149068
Chr5	64949142	64949143	0.444444	9	0	14	-0.444444	0.0142292
Chr5	64949163	64949164	0.444444	18	0	28	-0.444444	0.000167698
Chr5	64949193	64949194	0.444444	9	0	14	-0.444444	0.0142292
Chr5	96749417	96749418	0.428571	7	0	12	-0.428571	0.0361197
Chr5	149815651	149815652	0.6	5	0	12	-0.6	0.0147059
Chr6	6456626	6456627	0.375	24	0	24	-0.375	0.00155924
Chr6	15919871	15919872	0.5	6	0	11	-0.5	0.0294118
Chr6	15960480	15960481	0.375	16	0	13	-0.375	0.0204707
Chr6	30677267	30677268	0.5	6	0	14	-0.5	0.0175439
Chr6	31158339	31158340	0.4	5	0	18	-0.4	0.0395257
Chr6	38603309	38603310	0.4	10	0	22	-0.4	0.00583982
Chr6	62624697	62624698	0.666667	6	0	8	-0.666667	0.014985
Chr6	98646464	98646465	0.4	10	0	19	-0.4	0.00884173
Chr6	101620224	101620225	0.428571	7	0	12	-0.428571	0.0361197
Chr6	119508679	119508680	0.529412	17	0	13	-0.529412	0.00327836
Chr6	123768042	123768043	0.545455	11	0	8	-0.545455	0.0180599
Chr6	124902953	124902954	0.45	20	0	13	-0.45	0.00504095
Chr6	131918974	131918975	0.4	10	0	12	-0.4	0.0287081
Chr6	143754995	143754996	0.5	6	0	15	-0.5	0.0150376
Chr7	17760426	17760427	0.4	15	0	14	-0.4	0.0168582
Chr7	31415077	31415078	0.384615	26	0	15	-0.384615	0.00672219
Chr7	95553375	95553376	0.75	8	0	16	-0.75	0.00020803
Chr7	95553397	95553398	0.5	8	0	16	-0.5	0.00658762
Chr8	31950300	31950301	0.5	6	0	16	-0.5	0.012987
Chr8	36220604	36220605	0.5	8	0	14	-0.5	0.00956938
Chr8	41899077	41899078	0.666667	6	0	12	-0.666667	0.00490196
Chr8	55057705	55057706	0.545455	11	0.047619	42	-0.497835	0.000464624
Chr8	63614045	63614046	0.6	5	0	12	-0.6	0.0147059
Chr8	73162992	73162993	0.5	6	0	11	-0.5	0.0294118
Chr8	73688499	73688500	0.4	10	0	20	-0.4	0.00766284
Chr8	73703329	73703330	0.705882	17	0.0625	16	-0.643382	0.000231849
Chr8	73969549	73969550	0.513514	37	0.03125	32	-0.482264	7.8567e-06
Chr8	91367262	91367263	0.533333	45	0	34	-0.533333	3.81232e-08
Chr8	91671069	91671070	0.375	16	0	16	-0.375	0.017674
Chr8	91772071	91772072	0.611111	18	0	16	-0.611111	0.000126502
Chr8	92201570	92201571	0.428571	7	0	11	-0.428571	0.0428922
Chr8	93131682	93131683	0.4	5	0	16	-0.4	0.047619
Chr8	97707113	97707114	0.52	50	0	20	-0.52	1.55975e-05
Chr8	124600246	124600247	0.428571	7	0	11	-0.428571	0.0428922
Chr8	124603408	124603409	0.5	6	0	10	-0.5	0.0357143
Chr8	124699448	124699449	0.666667	15	0.111111	9	-0.555556	0.0130569
Chr8	124786749	124786750	0.444444	18	0	19	-0.444444	0.00113339
Chr8	125953462	125953463	0.5	6	0	16	-0.5	0.012987
Chr8	128080659	128080660	0.470588	17	0	10	-0.470588	0.0118892
Chr9	3238031	3238032	0.421053	19	0	17	-0.421053	0.00330109
Chr9	46975444	46975445	0.4	15	0	12	-0.4	0.0200297
Chr9	67964046	67964047	0.5	12	0	10	-0.5	0.0151984
Chr9	82485930	82485931	0.615385	13	0	7	-0.615385	0.0146543
Chr9	82744835	82744836	0.727273	11	0.166667	6	-0.560606	0.0497738
Chr9	85882155	85882156	0.555556	9	0	6	-0.555556	0.043956
Chr9	86152448	86152449	0.555556	9	0	16	-0.555556	0.00237154
Chr9	90840376	90840377	0.5	8	0	19	-0.5	0.0039886
Chr9	91983716	91983717	0.5	8	0	18	-0.5	0.00468227
Chr9	96229415	96229416	0.444444	9	0	12	-0.444444	0.0210526
Chr9	102812273	102812274	0.5	8	0	11	-0.5	0.0180599
Chr9	105451082	105451083	0.461538	13	0	21	-0.461538	0.00127593
Chr9	106387962	106387963	0.615385	13	0	12	-0.615385	0.0016476
Chr9	106434890	106434891	0.5	28	0.0714286	28	-0.428571	0.00077999
Chr9	107208134	107208135	0.6	5	0	7	-0.6	0.0454545
Chr9	111742719	111742720	0.5625	16	0.111111	9	-0.451389	0.0404508
Chr10	25617357	25617358	0.4	5	0	23	-0.4	0.026455
Chr10	41191435	41191436	0.6	5	0	13	-0.6	0.0122549
Chr10	58273573	58273574	0.533333	15	0	6	-0.533333	0.0455551
Chr10	58273579	58273580	0.533333	15	0	6	-0.533333	0.0455551
Chr10	58273586	58273587	0.666667	15	0	6	-0.666667	0.0123839
Chr10	83771838	83771839	0.833333	6	0	6	-0.833333	0.0151515
Chr10	96054015	96054016	0.666667	6	0	8	-0.666667	0.014985
Chr10	99015427	99015428	0.4	10	0	12	-0.4	0.0287081
Chr10	99015441	99015442	0.4	10	0	12	-0.4	0.0287081
Chr10	99015450	99015451	0.4	10	0	12	-0.4	0.0287081
Chr11	4595932	4595933	0.8	5	0	6	-0.8	0.0151515
Chr11	9076681	9076682	0.375	16	0	24	-0.375	0.0020863
Chr11	15372040	15372041	0.8	5	0	6	-0.8	0.0151515
Chr11	45474487	45474488	0.5	8	0	16	-0.5	0.00658762
Chr11	58333478	58333479	0.6	5	0	8	-0.6	0.034965
Chr11	58333502	58333503	0.6	5	0	8	-0.6	0.034965
Chr11	58333516	58333517	0.6	5	0	8	-0.6	0.034965
Chr11	58333568	58333569	0.6	5	0	8	-0.6	0.034965
Chr11	59293089	59293090	0.428571	7	0	18	-0.428571	0.0152174
Chr11	72158148	72158149	0.428571	7	0	13	-0.428571	0.0307018
Chr11	99385039	99385040	0.428571	14	0	25	-0.428571	0.000920425
Chr11	99385049	99385050	0.428571	7	0	13	-0.428571	0.0307018
Chr11	102163008	102163009	0.428571	7	0	15	-0.428571	0.0227273
Chr11	108873250	108873251	0.565217	46	0.182692	208	-0.382525	7.16989e-07
Chr11	114047516	114047517	0.481481	27	0	22	-0.481481	0.000144766
Chr11	115957363	115957364	0.444444	9	0	13	-0.444444	0.0172249
Chr11	117384569	117384570	0.4	10	0	12	-0.4	0.0287081
Chr11	118157369	118157370	0.666667	6	0.111111	18	-0.555556	0.0178609
Chr11	118284011	118284012	0.461538	13	0	16	-0.461538	0.00361248
Chr11	121640764	121640765	0.5	10	0	10	-0.5	0.0325077
Chr12	4595747	4595748	0.5	6	0	13	-0.5	0.0206398
Chr12	18515279	18515280	0.4	10	0	14	-0.4	0.0197628
Chr12	70603721	70603722	0.6	5	0	9	-0.6	0.0274725
Chr12	73302448	73302449	0.571429	7	0.0909091	22	-0.480519	0.0180077
Chr12	81546111	81546112	0.5	8	0	17	-0.5	0.0055336
Chr12	94627259	94627260	0.4	5	0	18	-0.4	0.0395257
Chr12	111428748	111428749	0.4	5	0	23	-0.4	0.026455
Chr12	113710590	113710591	0.428571	7	0	12	-0.428571	0.0361197
Chr12	116704286	116704287	0.375	16	0	12	-0.375	0.0237087
Chr13	13509518	13509519	0.714286	7	0	6	-0.714286	0.020979
Chr13	13509525	13509526	0.714286	7	0	6	-0.714286	0.020979
Chr13	13509538	13509539	0.714286	7	0	6	-0.714286	0.020979
Chr13	24090269	24090270	0.428571	7	0	11	-0.428571	0.0428922
Chr13	31079074	31079075	0.5	8	0	12	-0.5	0.0144479
Chr13	31079092	31079093	0.5	8	0	12	-0.5	0.0144479
Chr13	31079095	31079096	0.5	8	0	12	-0.5	0.0144479
Chr13	31079103	31079104	0.5	8	0	11	-0.5	0.0180599
Chr13	31079204	31079205	0.625	8	0	12	-0.625	0.00361197
Chr13	31079213	31079214	0.5	8	0	12	-0.5	0.0144479
Chr13	31079225	31079226	0.5	8	0	12	-0.5	0.0144479
Chr13	44780389	44780390	0.5	8	0	10	-0.5	0.0228758
Chr13	51344984	51344985	0.428571	14	0	12	-0.428571	0.0170569
Chr13	65342901	65342902	0.5	10	0	7	-0.5	0.0441176
Chr13	65342932	65342933	0.5	10	0	7	-0.5	0.0441176
Chr13	73285133	73285134	0.571429	7	0	8	-0.571429	0.025641
Chr13	84663642	84663643	0.375	16	0	19	-0.375	0.00493359
Chr13	88762087	88762088	0.5	8	0	10	-0.5	0.0228758
Chr13	100387097	100387098	0.5	18	0	12	-0.5	0.00403644
Chr13	115957359	115957360	0.5	12	0	11	-0.5	0.01373
Chr14	19959927	19959928	0.4	10	0	16	-0.4	0.0140468
Chr14	28222251	28222252	0.4	10	0	12	-0.4	0.0287081
Chr14	28222282	28222283	0.4	10	0	11	-0.4	0.0350877
Chr14	31389445	31389446	0.666667	12	0	14	-0.666667	0.000316846
Chr14	36663376	36663377	0.8	5	0	10	-0.8	0.003663
Chr14	36663383	36663384	0.8	5	0	10	-0.8	0.003663
Chr14	36663390	36663391	0.8	5	0	10	-0.8	0.003663
Chr14	70139754	70139755	0.5	8	0	10	-0.5	0.0228758
Chr14	73192727	73192728	0.8	5	0	10	-0.8	0.003663
Chr14	75758648	75758649	0.444444	9	0	19	-0.444444	0.00615385
Chr14	80244498	80244499	0.6	5	0	9	-0.6	0.0274725
Chr14	86283027	86283028	0.4	5	0	29	-0.4	0.0178253
Chr14	87700636	87700637	0.5	8	0.0769231	13	-0.423077	0.0474716
Chr14	87700663	87700664	0.428571	7	0	13	-0.428571	0.0307018
Chr14	91566037	91566038	0.428571	7	0	11	-0.428571	0.0428922
Chr15	23706298	23706299	0.692308	13	0.222222	18	-0.470085	0.01301
Chr15	45379756	45379757	0.4	10	0	14	-0.4	0.0197628
Chr15	75253185	75253186	0.5	12	0	20	-0.5	0.00101965
Chr15	78881828	78881829	0.6	5	0	7	-0.6	0.0454545
Chr15	78881833	78881834	0.6	5	0	7	-0.6	0.0454545
Chr15	78881962	78881963	0.6	5	0	7	-0.6	0.0454545
Chr15	78881979	78881980	0.6	5	0	7	-0.6	0.0454545
Chr15	83346907	83346908	0.5	8	0	32	-0.5	0.000765948
Chr15	83346912	83346913	0.5	8	0.0625	32	-0.4375	0.00951964
Chr15	83346930	83346931	0.5	8	0	28	-0.5	0.00118835
Chr15	87708899	87708900	0.428571	7	0	11	-0.428571	0.0428922
Chr15	96617176	96617177	0.5	8	0	10	-0.5	0.0228758
Chr15	96617182	96617183	0.5	8	0	10	-0.5	0.0228758
Chr15	96617189	96617190	0.5	8	0	10	-0.5	0.0228758
Chr15	96617196	96617197	0.5	8	0	10	-0.5	0.0228758
Chr15	102577792	102577793	0.444444	9	0	11	-0.444444	0.0260062
Chr16	20668377	20668378	0.625	8	0	18	-0.625	0.000851323
Chr16	28985666	28985667	0.428571	7	0	11	-0.428571	0.0428922
Chr16	45533273	45533274	0.44	25	0	14	-0.44	0.00303295
Chr16	46843468	46843469	0.428571	7	0	11	-0.428571	0.0428922
Chr16	47040948	47040949	0.647059	17	0	9	-0.647059	0.00241155
Chr16	47111001	47111002	0.533333	15	0.047619	21	-0.485714	0.00148858
Chr16	48022326	48022327	0.777778	9	0	6	-0.777778	0.00699301
Chr16	73384401	73384402	0.666667	6	0	9	-0.666667	0.010989
Chr16	88802304	88802305	0.4	10	0	22	-0.4	0.00583982
Chr17	10022980	10022981	0.4	10	0	18	-0.4	0.0102564
Chr17	29087576	29087577	0.428571	7	0	11	-0.428571	0.0428922
Chr17	94089701	94089702	0.5	8	0	12	-0.5	0.0144479
Chr18	32515714	32515715	0.5	8	0	20	-0.5	0.0034188
Chr18	33523866	33523867	0.5	8	0	25	-0.5	0.00171065
Chr18	33839097	33839098	0.4	5	0	32	-0.4	0.015015
Chr18	66920817	66920818	0.555556	36	0	20	-0.555556	1.71158e-05
Chr18	68687346	68687347	0.538462	26	0	31	-0.538462	1.25512e-06
Chr18	88376376	88376377	0.5	10	0	14	-0.5	0.00592885
Chr19	14288147	14288148	0.428571	14	0	12	-0.428571	0.0170569
Chr19	14288150	14288151	0.428571	14	0	12	-0.428571	0.0170569
Chr19	15162503	15162504	0.4	20	0	16	-0.4	0.00458818
Chr19	36199656	36199657	0.428571	14	0	14	-0.428571	0.015942
Chr19	54967518	54967519	0.428571	7	0	11	-0.428571	0.0428922
Chr19	56122540	56122541	0.666667	6	0	12	-0.666667	0.00490196
Chr19	56517469	56517470	0.5	6	0	11	-0.5	0.0294118
Chr19	56517510	56517511	0.6	5	0	11	-0.6	0.0178571
Chr19	56517517	56517518	0.5	6	0	11	-0.5	0.0294118
Chr19	56834762	56834763	0.384615	13	0	16	-0.384615	0.0108374
ChrX	13628067	13628068	0.4	15	0	16	-0.4	0.00679768
ChrX	14147644	14147645	0.4	5	0	17	-0.4	0.04329
ChrX	20851992	20851993	0.666667	6	0	9	-0.666667	0.010989
ChrX	38583843	38583844	0.5	8	0	11	-0.5	0.0180599
ChrX	38583866	38583867	0.375	16	0	22	-0.375	0.00290073
ChrX	68806336	68806337	0.4	20	0	10	-0.4	0.0287574
ChrX	88568676	88568677	0.666667	6	0	16	-0.666667	0.00205058
ChrX	97069579	97069580	0.4	10	0	16	-0.4	0.0140468
	Bold highlighted denotes methylation exclusively in the CpG islands.

## Sheet: MCH-04 vs 4-CHH-Promoter
Genes in male offspring from HMFA diet, which were hypomethylated in the promoter regions in CHH contexts.
Chromosome	Chromstart	Chromend	Promoter	CH-04 Male meth_ratio	CH-04 Male total CpG	CH-4 Male meth_ratio	CH-4 Male total CpG	Meth diff	P value
Chr4	101518280	101518281	B020004J07Rik	0.666667	6	0	9	-0.666667	0.010989
Chr4	101518281	101518282	B020004J07Rik	0.666667	6	0	9	-0.666667	0.010989
Chr6	90760134	90760135	Iqsec1	0.545455	11	0	6	-0.545455	0.042744
Chr8	108137907	108137908	Mir1966	0.5	8	0	21	-0.5	0.00294724
Chr14	71167888	71167889	Xpo7	0.666667	6	0	8	-0.666667	0.014985
Chr18	34812488	34812489	Cdc23	0.6	5	0	10	-0.6	0.021978
Chr19	4617608	4617609	Lrfn4	0.6	5	0	12	-0.6	0.0147059
Chr19	11025017	11025018	Ccdc86	0.75	8	0.125	8	-0.625	0.0405594
Chr19	11025027	11025028	Ccdc86	0.75	8	0.125	8	-0.625	0.0405594
	Bold highlighted denotes methylation exclusively in the CpG islands.

## Sheet: MCH-04 vs 4-CHH-GB
Genes in male offspring from HMFA diet, which were hypomethylated in the gene body in CHH contexts.
Chromosome	Chromstart	Chromend	Gene name	CH-04 Male meth_ratio	CH-04 Male total CpG	CH-4 Male meth_ratio	CH-4 Male total CpG	Meth diff	P value
Chr1	14870375	14870376	Trpa1	0.8	5	0	5	-0.8	0.047619
Chr1	14870380	14870381	Trpa1	0.8	5	0	5	-0.8	0.047619
Chr1	14870388	14870389	Trpa1	0.8	5	0	5	-0.8	0.047619
Chr1	14870396	14870397	Trpa1	0.8	5	0	5	-0.8	0.047619
Chr1	14870397	14870398	Trpa1	0.8	5	0	5	-0.8	0.047619
Chr1	14870400	14870401	Trpa1	0.8	5	0	5	-0.8	0.047619
Chr1	14870401	14870402	Trpa1	0.8	5	0	5	-0.8	0.047619
Chr1	111981513	111981514	Cdh7	0.666667	6	0	30	-0.666667	0.000254647
Chr1	133029139	133029140	Dyrk3	0.6	5	0	7	-0.6	0.0454545
Chr1	135798543	135798544	Optc	0.571429	7	0	8	-0.571429	0.025641
Chr1	155604493	155604494	Rnasel	0.6	5	0	7	-0.6	0.0454545
Chr1	163888935	163888936	4930558K02Rik	0.6	5	0	9	-0.6	0.0274725
Chr1	173350323	173350324	Tstd1	0.571429	7	0	10	-0.571429	0.0147059
Chr1	173350330	173350331	Tstd1	0.666667	6	0	8	-0.666667	0.014985
Chr2	28709407	28709408	Ddx31	0.6	5	0	9	-0.6	0.0274725
Chr2	65948050	65948051	Galnt3	0.571429	7	0	12	-0.571429	0.00902993
Chr2	65948056	65948057	Galnt3	0.571429	7	0	12	-0.571429	0.00902993
Chr2	65948068	65948069	Galnt3	0.571429	7	0	12	-0.571429	0.00902993
Chr2	65948069	65948070	Galnt3	0.571429	7	0	12	-0.571429	0.00902993
Chr2	65948070	65948071	Galnt3	0.571429	7	0	12	-0.571429	0.00902993
Chr2	65948083	65948084	Galnt3	0.714286	7	0	11	-0.714286	0.00245098
Chr2	65948087	65948088	Galnt3	0.571429	7	0	11	-0.571429	0.0114379
Chr2	65948170	65948171	Galnt3	0.571429	7	0	11	-0.571429	0.0114379
Chr2	65948184	65948185	Galnt3	0.571429	7	0	12	-0.571429	0.00902993
Chr2	65948197	65948198	Galnt3	0.571429	7	0	12	-0.571429	0.00902993
Chr2	65948200	65948201	Galnt3	0.571429	7	0	12	-0.571429	0.00902993
Chr2	65948205	65948206	Galnt3	0.571429	7	0	12	-0.571429	0.00902993
Chr2	65948209	65948210	Galnt3	0.571429	7	0	12	-0.571429	0.00902993
Chr2	68802848	68802849	Lass6	0.5	16	0	16	-0.5	0.00244716
Chr2	104529006	104529007	Tcp11l1	0.6	5	0	11	-0.6	0.0178571
Chr2	105089806	105089807	0610012H03Rik	0.6	5	0	7	-0.6	0.0454545
Chr2	118424211	118424212	Bub1b	0.8	5	0	7	-0.8	0.010101
Chr2	132403960	132403961	Gpcpd1	0.5	8	0	24	-0.5	0.00194661
Chr2	151692117	151692118	Rspo4	0.555556	9	0	23	-0.555556	0.000625695
Chr2	151692119	151692120	Rspo4	0.555556	9	0	23	-0.555556	0.000625695
Chr2	152177043	152177044	Gm14164	0.666667	6	0	12	-0.666667	0.00490196
Chr2	152177045	152177046	Gm14164	0.666667	6	0	12	-0.666667	0.00490196
Chr2	152177046	152177047	Gm14164	0.666667	6	0	12	-0.666667	0.00490196
Chr3	58565422	58565423	4930593A02Rik	1	12	0.4	5	-0.6	0.0147059
Chr3	85513736	85513737	Fam160a1	0.6	5	0	7	-0.6	0.0454545
Chr3	85513744	85513745	Fam160a1	0.6	5	0	7	-0.6	0.0454545
Chr3	85513746	85513747	Fam160a1	0.6	5	0	7	-0.6	0.0454545
Chr3	85513758	85513759	Fam160a1	0.6	5	0	7	-0.6	0.0454545
Chr3	85513761	85513762	Fam160a1	0.6	5	0	7	-0.6	0.0454545
Chr3	85513909	85513910	Fam160a1	0.6	5	0	7	-0.6	0.0454545
Chr3	85513918	85513919	Fam160a1	0.6	5	0	7	-0.6	0.0454545
Chr3	85513926	85513927	Fam160a1	0.6	5	0	7	-0.6	0.0454545
Chr3	85513941	85513942	Fam160a1	0.6	5	0	7	-0.6	0.0454545
Chr3	85513942	85513943	Fam160a1	0.6	5	0	7	-0.6	0.0454545
Chr3	85513953	85513954	Fam160a1	0.6	5	0	7	-0.6	0.0454545
Chr3	94910370	94910371	Pip5k1a	0.538462	13	0	9	-0.538462	0.016676
Chr3	100634683	100634684	Vtcn1	0.545455	11	0	7	-0.545455	0.0377074
Chr3	125139800	125139801	Ndst4	0.6	5	0	7	-0.6	0.0454545
Chr4	35165775	35165776	3110043O21Rik	1	5	0	5	-1	0.00793651
Chr4	35864369	35864370	Lingo2	0.6	5	0	12	-0.6	0.0147059
Chr4	43407726	43407727	Rusc2	0.571429	7	0	13	-0.571429	0.00722394
Chr4	43429082	43429083	Rusc2	0.555556	9	0	6	-0.555556	0.043956
Chr4	43436957	43436958	Rusc2	0.666667	24	0.077	26	-0.589744	1.79861e-05
Chr4	43438106	43438107	Rusc2	0.6	20	0	13	-0.6	0.00051261
Chr4	43740425	43740426	Hrct1	0.55	80	0	67	-0.55	1.18319e-10
Chr4	55081684	55081685	Zfp462	0.6	20	0	15	-0.6	0.000184223
Chr4	75958792	75958793	Ptprd	0.5	12	0	20	-0.5	0.00101965
Chr4	81979616	81979617	Nfib	0.6	5	0	8	-0.6	0.034965
Chr4	97486031	97486032	Nfia	0.6	5	0	9	-0.6	0.0274725
Chr4	110945003	110945004	Agbl4	0.666667	6	0	7	-0.666667	0.020979
Chr4	123595198	123595199	Rragc	0.75	8	0	5	-0.75	0.020979
Chr4	123595199	123595200	Rragc	0.75	8	0	5	-0.75	0.020979
Chr4	123595200	123595201	Rragc	0.75	8	0	5	-0.75	0.020979
Chr4	123595201	123595202	Rragc	0.75	8	0	5	-0.75	0.020979
Chr4	123595206	123595207	Rragc	0.75	8	0	5	-0.75	0.020979
Chr4	123595208	123595209	Rragc	0.75	8	0	5	-0.75	0.020979
Chr4	123595209	123595210	Rragc	0.75	8	0	5	-0.75	0.020979
Chr4	123595218	123595219	Rragc	0.75	8	0	5	-0.75	0.020979
Chr4	123595222	123595223	Rragc	0.75	8	0	6	-0.75	0.00965701
Chr4	123595225	123595226	Rragc	0.75	8	0	6	-0.75	0.00965701
Chr4	123595226	123595227	Rragc	0.75	8	0	6	-0.75	0.00965701
Chr4	123595228	123595229	Rragc	0.75	8	0	6	-0.75	0.00965701
Chr4	123595232	123595233	Rragc	0.857143	7	0	5	-0.857143	0.0151515
Chr4	133134209	133134210	Gpatch3	0.6	5	0	8	-0.6	0.034965
Chr4	137095376	137095377	Hspg2	0.6	5	0	7	-0.6	0.0454545
Chr4	148232032	148232033	Casz1	0.571429	7	0	10	-0.571429	0.0147059
Chr5	30683825	30683826	Otof	0.882353	17	0.31	26	-0.574661	0.000405637
Chr5	148066678	148066679	2210019I11Rik	0.666667	6	0	12	-0.666667	0.00490196
Chr6	12307781	12307782	Thsd7a	0.6	5	0	11	-0.6	0.0178571
Chr6	28800841	28800842	Snd1	0.6	5	0	7	-0.6	0.0454545
Chr6	120051267	120051268	Ninj2	1	5	0	8	-1	0.000777001
Chr6	120051298	120051299	Ninj2	1	5	0	8	-1	0.000777001
Chr6	127079830	127079831	Ccnd2	0.833333	6	0	6	-0.833333	0.0151515
Chr6	127124564	127124565	9330179D12Rik	0.615385	13	0	10	-0.615385	0.00271663
Chr6	127937804	127937805	Tspan9	0.666667	9	0	5	-0.666667	0.030969
Chr6	137527893	137527894	Eps8	0.555556	9	0	16	-0.555556	0.00237154
Chr7	26345077	26345078	4732471J01Rik	0.6	5	0	11	-0.6	0.0178571
Chr7	87794680	87794681	Crtc3	0.6	5	0	7	-0.6	0.0454545
Chr7	98240077	98240078	Dlg2	0.6	5	0	8	-0.6	0.034965
Chr7	109173310	109173311	Rnf121	0.6	5	0	14	-0.6	0.0103199
Chr7	109173312	109173313	Rnf121	0.6	5	0	14	-0.6	0.0103199
Chr7	109173314	109173315	Rnf121	0.6	5	0	14	-0.6	0.0103199
Chr7	109173315	109173316	Rnf121	0.6	5	0	14	-0.6	0.0103199
Chr7	109173320	109173321	Rnf121	0.6	5	0	14	-0.6	0.0103199
Chr7	109173321	109173322	Rnf121	0.6	5	0	14	-0.6	0.0103199
Chr8	67071721	67071722	Cpe	0.9	20	0	6	-0.9	0.000121618
Chr8	71320674	71320675	Ints10	0.7	10	0	9	-0.7	0.00309598
Chr8	72380794	72380795	Pbx4	0.625	8	0.08	12	-0.541667	0.0180599
Chr8	72990812	72990813	Klhl26	0.714286	14	0	10	-0.714286	0.00058228
Chr8	73338835	73338836	Il12rb1	0.517241	29	0	13	-0.517241	0.00114949
Chr8	74060751	74060752	Bst2	0.583333	12	0	14	-0.583333	0.00120401
Chr8	74223389	74223390	B3gnt3	0.533333	15	0	6	-0.533333	0.0455551
Chr8	74675080	74675081	Tpm4	0.666667	6	0	14	-0.666667	0.00309598
Chr8	74979116	74979117	1700030K09Rik	0.533333	15	0	11	-0.533333	0.00739306
Chr8	80001888	80001889	Arhgap10	0.555556	36	0	31	-0.555556	2.15184e-07
Chr8	94132043	94132044	Fto	0.538462	13	0	19	-0.538462	0.000509826
Chr8	108137907	108137908	Fam65a	0.5	8	0	21	-0.5	0.00294724
Chr8	111369587	111369588	Zfhx3	0.666667	9	0	9	-0.666667	0.00904977
Chr8	119483959	119483960	Atmin	0.583333	12	0	12	-0.583333	0.00457666
Chr8	119552293	119552294	Pkd1l2	0.5	28	0	12	-0.5	0.00272028
Chr8	119716576	119716577	Gan	0.65	20	0.08	12	-0.566667	0.00276313
Chr8	124434619	124434620	BC048644	0.666667	12	0.07	27	-0.592593	0.000282741
Chr8	124497944	124497945	Banp	0.666667	12	0	17	-0.666667	0.000115327
Chr8	127251430	127251431	Arv1	0.6	5	0	7	-0.6	0.0454545
Chr8	127252595	127252596	Arv1	0.666667	6	0	18	-0.666667	0.00141163
Chr8	127434745	127434746	Egln1	0.5	26	0	17	-0.5	0.000398779
Chr8	127437906	127437907	Egln1	0.692308	13	0	11	-0.692308	0.000588908
Chr9	14124839	14124840	Sesn3	0.571429	7	0	10	-0.571429	0.0147059
Chr9	15046300	15046301	Vstm5	0.571429	7	0	10	-0.571429	0.0147059
Chr9	15046339	15046340	Vstm5	0.75	8	0	11	-0.75	0.00103199
Chr9	36757352	36757353	Pknox2	0.666667	6	0	8	-0.666667	0.014985
Chr9	44050359	44050360	Ccdc153	0.571429	7	0	8	-0.571429	0.025641
Chr9	44050360	44050361	Ccdc153	0.571429	7	0	8	-0.571429	0.025641
Chr9	44050365	44050366	Ccdc153	0.571429	7	0	8	-0.571429	0.025641
Chr9	44050366	44050367	Ccdc153	0.571429	7	0	8	-0.571429	0.025641
Chr9	44050368	44050369	Ccdc153	0.571429	7	0	8	-0.571429	0.025641
Chr9	44050369	44050370	Ccdc153	0.571429	7	0	8	-0.571429	0.025641
Chr9	44050370	44050371	Ccdc153	0.571429	7	0	8	-0.571429	0.025641
Chr9	56208884	56208885	C230081A13Rik	0.75	8	0	10	-0.75	0.0015083
Chr9	102741078	102741079	Ryk	0.666667	6	0	13	-0.666667	0.00386997
Chr9	103067159	103067160	Rab6b	0.8	5	0	12	-0.8	0.00210084
Chr9	103100993	103100994	Srprb	0.571429	14	0	5	-0.571429	0.0445476
Chr9	106148732	106148733	Alas1	0.714286	14	0	14	-0.714286	0.000152555
Chr9	107106840	107106841	Dock3	0.625	8	0	10	-0.625	0.00653595
Chr9	107387233	107387234	Cacna2d2	0.6	5	0.06	16	-0.5375	0.0275689
Chr9	107387234	107387235	Cacna2d2	0.6	5	0.06	16	-0.5375	0.0275689
Chr9	107463236	107463237	Rassf1	0.578947	19	0	18	-0.578947	0.000125622
Chr10	20729787	20729788	Ahi1	0.6	5	0	10	-0.6	0.021978
Chr10	42733129	42733130	Sobp	0.6	5	0	12	-0.6	0.0147059
Chr10	99078754	99078755	Gm20110	0.666667	6	0	8	-0.666667	0.014985
Chr10	107648745	107648746	Ppp1r12a	0.666667	6	0	8	-0.666667	0.014985
Chr11	35438400	35438401	Slit3	0.5	14	0	18	-0.5	0.00101965
Chr11	55031997	55031998	Slc36a1	0.6	5	0	8	-0.6	0.034965
Chr11	76139121	76139122	Nxn	0.666667	6	0	7	-0.666667	0.020979
Chr11	95014910	95014911	A730090H04Rik	0.555556	9	0	9	-0.555556	0.0294118
Chr11	96897120	96897121	Lrrc46	0.857143	7	0	7	-0.857143	0.004662
Chr11	100648644	100648645	Stat5b	0.6	5	0	10	-0.6	0.021978
Chr11	101237911	101237912	G6pc	0.571429	7	0.056	18	-0.515873	0.012253
Chr11	115021119	115021120	Rab37	0.571429	7	0	8	-0.571429	0.025641
Chr11	115021121	115021122	Rab37	0.571429	7	0	8	-0.571429	0.025641
Chr11	115130800	115130801	Fdxr	0.666667	42	0	38	-0.666667	3.56913e-11
Chr11	115449844	115449845	Gga3	0.647059	17	0.11	9	-0.535948	0.0144622
Chr11	117916780	117916781	Dnahc17	0.571429	7	0	9	-0.571429	0.0192308
Chr11	120310040	120310041	Pde6g	0.55	20	0	19	-0.55	0.000145307
Chr11	120340620	120340621	Hgs	0.548387	31	0	20	-0.548387	3.02462e-05
Chr11	120429968	120429969	P4hb	0.714286	7	0	18	-0.714286	0.000395257
Chr11	120579000	120579001	Lrrc45	0.571429	7	0	15	-0.571429	0.00478469
Chr12	30698836	30698837	Pxdn	0.666667	6	0	11	-0.666667	0.00630252
Chr12	30698837	30698838	Pxdn	0.666667	6	0	11	-0.666667	0.00630252
Chr12	30698842	30698843	Pxdn	0.666667	6	0	11	-0.666667	0.00630252
Chr12	30698844	30698845	Pxdn	0.666667	6	0	11	-0.666667	0.00630252
Chr12	30698855	30698856	Pxdn	0.666667	6	0	11	-0.666667	0.00630252
Chr12	41568613	41568614	Dock4	0.666667	6	0	14	-0.666667	0.00309598
Chr12	42032424	42032425	Immp2l	0.6	5	0	8	-0.6	0.034965
Chr12	55488973	55488974	Gm7550	0.666667	6	0	18	-0.666667	0.00141163
Chr12	71416522	71416523	Trim9	0.666667	6	0.14	14	-0.52381	0.0374097
Chr12	73344442	73344443	Rtn1	0.588235	17	0	9	-0.588235	0.00389496
Chr12	77206002	77206003	Syne2	0.8	5	0.1	10	-0.7	0.016983
Chr12	77317724	77317725	Tex21	0.833333	6	0	6	-0.833333	0.0151515
Chr12	92887062	92887063	Ston2	0.666667	15	0.1	10	-0.566667	0.0118758
Chr12	103874854	103874855	Itpk1	0.5	8	0	32	-0.5	0.000765948
Chr13	77578256	77578257	2210408I21Rik	0.916667	12	0	7	-0.916667	0.000158768
Chr14	22560271	22560272	Dusp13	1	5	0.3	10	-0.7	0.025641
Chr14	70348362	70348363	Pebp4	0.8	5	0	6	-0.8	0.0151515
Chr14	98568502	98568503	Dach1	0.6	5	0	8	-0.6	0.034965
Chr15	9088598	9088599	Lmbrd2	0.8	5	0	5	-0.8	0.047619
Chr15	12769640	12769641	Drosha	0.6	5	0	7	-0.6	0.0454545
Chr15	35643372	35643373	Vps13b	0.6	5	0	7	-0.6	0.0454545
Chr15	66646556	66646557	Tg	0.5	12	0	16	-0.5	0.00245262
Chr15	75939814	75939815	Eppk1	0.6	5	0	8	-0.6	0.034965
Chr15	94460446	94460447	Tmem117	0.666667	6	0.1	10	-0.566667	0.0357143
Chr16	6208464	6208465	Rbfox1	1	6	0.44	9	-0.555556	0.043956
Chr16	6736334	6736335	Rbfox1	0.6	30	0	24	-0.6	1.00087e-06
Chr16	7067343	7067344	Rbfox1	0.7	10	0	7	-0.7	0.00982106
Chr16	23016157	23016158	Kng2	0.6	5	0	12	-0.6	0.0147059
Chr16	35825174	35825175	Hspbap1	0.8	5	0	5	-0.8	0.047619
Chr16	38916732	38916733	Igsf11	0.533333	15	0	7	-0.533333	0.0224693
Chr16	45639917	45639918	BC016579	0.666667	12	0	7	-0.666667	0.0128205
Chr17	5959830	5959831	Synj2	0.666667	6	0	14	-0.666667	0.00309598
Chr17	6944357	6944358	Ezr	0.5	16	0	17	-0.5	0.000926956
Chr17	27196578	27196579	Itpr3	0.5	16	0	20	-0.5	0.000425309
Chr17	27244463	27244464	Itpr3	0.6	5	0	9	-0.6	0.0274725
Chr17	33020047	33020048	Zfp870	0.6	5	0	9	-0.6	0.0274725
Chr17	34068849	34068850	Rgl2	0.666667	6	0	8	-0.666667	0.014985
Chr17	78677976	78677977	Crim1	0.6	10	0	6	-0.6	0.0338412
Chr17	78677982	78677983	Crim1	0.6	10	0	6	-0.6	0.0338412
Chr17	78677984	78677985	Crim1	0.6	10	0	6	-0.6	0.0338412
Chr17	78677985	78677986	Crim1	0.6	10	0	6	-0.6	0.0338412
Chr17	78677986	78677987	Crim1	0.8	10	0	6	-0.8	0.00699301
Chr17	78677988	78677989	Crim1	0.6	10	0	6	-0.6	0.0338412
Chr17	78677989	78677990	Crim1	0.6	10	0	6	-0.6	0.0338412
Chr17	78677990	78677991	Crim1	0.6	10	0	6	-0.6	0.0338412
Chr17	78677991	78677992	Crim1	0.6	10	0	6	-0.6	0.0338412
Chr17	78677994	78677995	Crim1	0.6	10	0	6	-0.6	0.0338412
Chr17	78677995	78677996	Crim1	0.6	10	0	6	-0.6	0.0338412
Chr17	78677996	78677997	Crim1	0.6	10	0	6	-0.6	0.0338412
Chr17	78678004	78678005	Crim1	0.666667	9	0	5	-0.666667	0.030969
Chr17	78678006	78678007	Crim1	0.666667	9	0	5	-0.666667	0.030969
Chr17	78678007	78678008	Crim1	0.666667	9	0	5	-0.666667	0.030969
Chr17	78678013	78678014	Crim1	0.666667	9	0	5	-0.666667	0.030969
Chr17	78678014	78678015	Crim1	0.666667	9	0	5	-0.666667	0.030969
Chr17	85746338	85746339	Camkmt	0.5	12	0	16	-0.5	0.00245262
Chr18	20717021	20717022	Dsg2	0.666667	6	0	8	-0.666667	0.014985
Chr18	37396435	37396436	Pcdha4-g	0.8	5	0	6	-0.8	0.0151515
Chr18	48206014	48206015	G630055G22Rik	0.636364	11	0	9	-0.636364	0.00472136
Chr18	56642043	56642044	Gramd3	0.545455	11	0	11	-0.545455	0.0123839
Chr18	56642150	56642151	Gramd3	0.7	10	0	8	-0.7	0.00402212
Chr18	56642156	56642157	Gramd3	0.7	10	0	8	-0.7	0.00402212
Chr18	56708073	56708074	Aldh7a1	0.833333	6	0	11	-0.833333	0.000969619
Chr18	58184796	58184797	Fbn2	0.5625	16	0	14	-0.5625	0.00093953
Chr18	61912919	61912920	Afap1l1	0.833333	6	0	11	-0.833333	0.000969619
Chr18	64398947	64398948	1700091E21Rik	0.6	5	0	11	-0.6	0.0178571
Chr18	65357127	65357128	Nedd4l	0.636364	11	0	14	-0.636364	0.000686499
Chr19	4617608	4617609	Pcx	0.6	5	0	12	-0.6	0.0147059
Chr19	38267874	38267875	Fra10ac1	0.6	10	0	12	-0.6	0.00281452
Chr19	39404314	39404315	Cyp2c29	0.666667	6	0	20	-0.666667	0.00100334
Chr19	53226923	53226924	Add3	0.666667	6	0	9	-0.666667	0.010989
Chr19	53533801	53533802	5830416P10Rik	0.6	5	0	8	-0.6	0.034965
Chr19	53533820	53533821	5830416P10Rik	0.6	5	0	8	-0.6	0.034965
ChrX	141521060	141521061	Zcchc16	0.5	12	0	24	-0.5	0.000474383
ChrX	148621322	148621323	Iqsec2	0.666667	6	0	8	-0.666667	0.014985
ChrX	162948131	162948132	Tceanc	0.6	5	0	15	-0.6	0.00877193
ChrX	166427855	166427856	Mid1	0.583333	36	0	36	-0.583333	1.44117e-08
ChrX	166428011	166428012	Mid1	0.514286	35	0	36	-0.514286	1.46024e-07
	Bold highlighted denotes methylation exclusively in the CpG islands.

## Sheet: MCH-04 vs 4-CHH-DMRs
Sites of genomic DNA in male offspring from HMFA diet, which were hypomethylated in other chromosomal regions in CHH contexts.
Chromosome	Chromstart	Chromend	CH-04 Male meth_ratio	CH-04 Male total CpG	CH-4 Male meth_ratio	CH-4 Male total CpG	Meth diff	P value
Chr1	151958314	151958315	0.545455	11	0	6	-0.545455	0.042744
Chr1	197067803	197067804	0.75	12	0.181818	11	-0.568182	0.0122781
Chr1	197067806	197067807	0.75	12	0.181818	11	-0.568182	0.0122781
Chr1	197067807	197067808	0.75	12	0.181818	11	-0.568182	0.0122781
Chr1	197067811	197067812	0.75	12	0.181818	11	-0.568182	0.0122781
Chr1	197067815	197067816	0.75	12	0.181818	11	-0.568182	0.0122781
Chr1	197067816	197067817	0.75	12	0.0909091	11	-0.659091	0.00275946
Chr1	197067830	197067831	0.6	10	0.0588235	17	-0.541176	0.00415527
Chr1	197067851	197067852	0.75	12	0.181818	11	-0.568182	0.0122781
Chr1	197067853	197067854	0.75	12	0.181818	11	-0.568182	0.0122781
Chr1	197067855	197067856	0.818182	11	0.181818	11	-0.636364	0.00892219
Chr1	197067857	197067858	0.75	12	0.181818	11	-0.568182	0.0122781
Chr1	197067867	197067868	0.75	12	0.181818	11	-0.568182	0.0122781
Chr1	197067869	197067870	0.75	12	0.181818	11	-0.568182	0.0122781
Chr2	24149773	24149774	0.6	5	0	7	-0.6	0.0454545
Chr2	24149783	24149784	0.6	5	0	7	-0.6	0.0454545
Chr2	24149786	24149787	0.6	5	0	7	-0.6	0.0454545
Chr2	24149795	24149796	0.6	5	0	7	-0.6	0.0454545
Chr2	24149797	24149798	0.6	5	0	7	-0.6	0.0454545
Chr2	24149811	24149812	0.6	5	0	7	-0.6	0.0454545
Chr2	24149828	24149829	0.6	5	0	7	-0.6	0.0454545
Chr2	24149829	24149830	0.6	5	0	7	-0.6	0.0454545
Chr2	24149847	24149848	0.6	5	0	7	-0.6	0.0454545
Chr2	24149849	24149850	0.6	5	0	7	-0.6	0.0454545
Chr2	24149852	24149853	0.6	5	0	7	-0.6	0.0454545
Chr2	24149853	24149854	0.6	5	0	7	-0.6	0.0454545
Chr2	24149859	24149860	0.6	5	0	7	-0.6	0.0454545
Chr2	24149866	24149867	0.6	5	0	7	-0.6	0.0454545
Chr2	47312633	47312634	0.6	10	0	6	-0.6	0.0338412
Chr2	97851615	97851616	0.6	5	0	8	-0.6	0.034965
Chr2	97851663	97851664	0.6	5	0	8	-0.6	0.034965
Chr2	97851665	97851666	0.6	5	0	8	-0.6	0.034965
Chr2	165065447	165065448	0.5	20	0	18	-0.5	0.000483388
Chr2	167749999	167750000	0.6	5	0	10	-0.6	0.021978
Chr3	7777868	7777869	0.6	5	0	7	-0.6	0.0454545
Chr3	22917856	22917857	0.555556	9	0	6	-0.555556	0.043956
Chr3	87581804	87581805	0.6	5	0	7	-0.6	0.0454545
Chr3	87581805	87581806	0.6	5	0	7	-0.6	0.0454545
Chr3	87581807	87581808	0.6	5	0	7	-0.6	0.0454545
Chr3	87581823	87581824	0.6	5	0	7	-0.6	0.0454545
Chr3	87581827	87581828	0.6	5	0	7	-0.6	0.0454545
Chr3	87581903	87581904	0.6	5	0	7	-0.6	0.0454545
Chr3	87581905	87581906	0.6	5	0	7	-0.6	0.0454545
Chr3	87581906	87581907	0.6	5	0	7	-0.6	0.0454545
Chr3	87581907	87581908	0.6	5	0	7	-0.6	0.0454545
Chr3	87581909	87581910	0.6	5	0	7	-0.6	0.0454545
Chr3	87581927	87581928	0.6	5	0	7	-0.6	0.0454545
Chr3	87581928	87581929	0.6	5	0	7	-0.6	0.0454545
Chr4	10846270	10846271	0.6	5	0	7	-0.6	0.0454545
Chr4	44452937	44452938	0.538462	13	0	11	-0.538462	0.00591152
Chr4	54437707	54437708	0.571429	7	0	9	-0.571429	0.0192308
Chr4	59003571	59003572	0.545455	11	0	10	-0.545455	0.0123839
Chr4	59003581	59003582	0.545455	11	0	10	-0.545455	0.0123839
Chr4	62532417	62532418	0.666667	30	0.0666667	30	-0.6	1.90821e-06
Chr4	127148119	127148120	0.6	10	0	20	-0.6	0.000353669
Chr4	127148131	127148132	0.6	10	0	20	-0.6	0.000353669
Chr4	127353269	127353270	0.666667	6	0	7	-0.666667	0.020979
Chr4	127406564	127406565	0.6	5	0	12	-0.6	0.0147059
Chr4	129124263	129124264	0.6	5	0	9	-0.6	0.0274725
Chr4	142490540	142490541	0.6	5	0	9	-0.6	0.0274725
Chr5	5799080	5799081	0.714286	7	0	5	-0.714286	0.0277778
Chr5	43195505	43195506	0.666667	6	0	7	-0.666667	0.020979
Chr5	43195508	43195509	0.666667	6	0	7	-0.666667	0.020979
Chr5	43195515	43195516	0.666667	6	0	8	-0.666667	0.014985
Chr5	51407339	51407340	0.8	5	0	8	-0.8	0.00699301
Chr5	89830648	89830649	0.692308	13	0	14	-0.692308	0.000152555
Chr5	103808759	103808760	0.5	8	0	24	-0.5	0.00194661
Chr5	120530867	120530868	0.6	5	0	11	-0.6	0.0178571
Chr6	28950475	28950476	0.555556	9	0	8	-0.555556	0.0294118
Chr6	56533061	56533062	0.6	5	0.0769231	13	-0.523077	0.0441176
Chr6	68775767	68775768	0.8	5	0	6	-0.8	0.0151515
Chr6	98475199	98475200	0.666667	6	0	7	-0.666667	0.020979
Chr6	119517737	119517738	0.555556	18	0	11	-0.555556	0.00349496
Chr6	122521661	122521662	0.571429	14	0	8	-0.571429	0.0177127
Chr7	34702459	34702460	0.6	5	0	8	-0.6	0.034965
Chr7	77174096	77174097	0.666667	18	0	15	-0.666667	5.36022e-05
Chr7	77871549	77871550	0.583333	12	0	11	-0.583333	0.00457666
Chr7	86169276	86169277	0.6	5	0	8	-0.6	0.034965
Chr7	111869541	111869542	0.8	10	0	5	-0.8	0.00699301
Chr7	131984137	131984138	0.666667	6	0	8	-0.666667	0.014985
Chr8	22469082	22469083	0.777778	9	0	5	-0.777778	0.020979
Chr8	40503800	40503801	0.555556	9	0	16	-0.555556	0.00237154
Chr8	40503829	40503830	0.571429	7	0	15	-0.571429	0.00478469
Chr8	55678448	55678449	0.6	5	0	9	-0.6	0.0274725
Chr8	59981532	59981533	0.5625	16	0	7	-0.5625	0.018943
Chr8	63236001	63236002	0.6	5	0	7	-0.6	0.0454545
Chr8	63307293	63307294	0.6	5	0	8	-0.6	0.034965
Chr8	70537704	70537705	0.833333	6	0	12	-0.833333	0.00070028
Chr8	72534751	72534752	0.583333	12	0	7	-0.583333	0.0174049
Chr8	73688506	73688507	0.545455	11	0	20	-0.545455	0.000627478
Chr8	76284247	76284248	0.625	8	0	8	-0.625	0.025641
Chr8	83905122	83905123	0.75	12	0	15	-0.75	4.69401e-05
Chr8	86346406	86346407	0.846154	13	0.1	10	-0.746154	0.000644194
Chr8	86816200	86816201	0.533333	15	0	9	-0.533333	0.00949596
Chr8	92945295	92945296	0.666667	18	0	8	-0.666667	0.00223904
Chr8	94215437	94215438	0.5	16	0	15	-0.5	0.00244716
Chr8	94662874	94662875	0.647059	17	0	14	-0.647059	0.000150462
Chr8	94682975	94682976	0.75	8	0	5	-0.75	0.020979
Chr8	111029720	111029721	0.588235	34	0	32	-0.588235	3.97866e-08
Chr8	119376625	119376626	0.666667	18	0	10	-0.666667	0.00088348
Chr8	119608842	119608843	0.8	5	0	8	-0.8	0.00699301
Chr9	3030140	3030141	0.823529	17	0.272727	11	-0.550802	0.00615828
Chr9	20667897	20667898	0.6	10	0	8	-0.6	0.0128205
Chr9	70051554	70051555	0.5	8	0	28	-0.5	0.00118835
Chr9	80427485	80427486	0.545455	22	0	20	-0.545455	6.98687e-05
Chr9	82658830	82658831	0.5	8	0	20	-0.5	0.0034188
Chr9	84869924	84869925	0.666667	9	0	7	-0.666667	0.0113636
Chr9	87274980	87274981	0.6	10	0	6	-0.6	0.0338412
Chr9	88050375	88050376	0.555556	9	0	15	-0.555556	0.00296443
Chr9	89979516	89979517	0.625	8	0	12	-0.625	0.00361197
Chr9	90504046	90504047	0.714286	7	0	7	-0.714286	0.020979
Chr9	100267102	100267103	0.538462	13	0	7	-0.538462	0.044453
Chr9	102486878	102486879	0.8	5	0	10	-0.8	0.003663
Chr9	105043797	105043798	0.642857	14	0	7	-0.642857	0.00712074
Chr9	106414281	106414282	0.6	5	0	9	-0.6	0.0274725
Chr10	54137684	54137685	0.6	10	0	7	-0.6	0.0345023
Chr10	54137686	54137687	0.6	10	0	7	-0.6	0.0345023
Chr10	54137689	54137690	0.6	10	0	7	-0.6	0.0345023
Chr10	54137691	54137692	0.6	10	0	7	-0.6	0.0345023
Chr10	54137694	54137695	0.6	10	0	7	-0.6	0.0345023
Chr10	54137695	54137696	0.6	10	0	7	-0.6	0.0345023
Chr10	54137700	54137701	0.6	10	0	7	-0.6	0.0345023
Chr10	54137704	54137705	0.6	10	0	7	-0.6	0.0345023
Chr10	54137705	54137706	0.6	10	0	7	-0.6	0.0345023
Chr10	58273574	58273575	0.533333	15	0	6	-0.533333	0.0455551
Chr10	58273575	58273576	0.571429	14	0	6	-0.571429	0.0418989
Chr10	58273576	58273577	0.533333	15	0	6	-0.533333	0.0455551
Chr10	58273588	58273589	0.533333	15	0	6	-0.533333	0.0455551
Chr10	58273589	58273590	0.571429	14	0	6	-0.571429	0.0418989
Chr10	87224669	87224670	0.666667	6	0	12	-0.666667	0.00490196
Chr10	89308027	89308028	0.586207	29	0	9	-0.586207	0.00195225
Chr10	120943328	120943329	0.75	8	0	10	-0.75	0.0015083
Chr11	17366171	17366172	0.666667	6	0	15	-0.666667	0.00250627
Chr11	57744013	57744014	0.666667	6	0	15	-0.666667	0.00250627
Chr11	58333480	58333481	0.6	5	0	8	-0.6	0.034965
Chr11	58333486	58333487	0.6	5	0	8	-0.6	0.034965
Chr11	58333488	58333489	0.6	5	0	8	-0.6	0.034965
Chr11	58333493	58333494	0.6	5	0	8	-0.6	0.034965
Chr11	58333505	58333506	0.6	5	0	8	-0.6	0.034965
Chr11	58333506	58333507	0.6	5	0	8	-0.6	0.034965
Chr11	58333517	58333518	0.6	5	0	8	-0.6	0.034965
Chr11	58333519	58333520	0.6	5	0	8	-0.6	0.034965
Chr11	58333523	58333524	0.6	5	0	8	-0.6	0.034965
Chr11	58333526	58333527	0.6	5	0	8	-0.6	0.034965
Chr11	58333531	58333532	0.6	5	0	8	-0.6	0.034965
Chr11	58333532	58333533	0.6	5	0	8	-0.6	0.034965
Chr11	58333547	58333548	0.6	5	0	8	-0.6	0.034965
Chr11	58333548	58333549	0.6	5	0	8	-0.6	0.034965
Chr11	58333553	58333554	0.6	5	0	8	-0.6	0.034965
Chr11	58333569	58333570	0.6	5	0	8	-0.6	0.034965
Chr11	58333571	58333572	0.6	5	0	8	-0.6	0.034965
Chr11	110396021	110396022	0.727273	22	0	18	-0.727273	1.47518e-06
Chr11	112444142	112444143	0.6	10	0	11	-0.6	0.00386997
Chr11	116324016	116324017	0.6	15	0	9	-0.6	0.00682292
Chr11	116568055	116568056	0.571429	7	0	8	-0.571429	0.025641
Chr11	118157356	118157357	0.666667	6	0.111111	18	-0.555556	0.0178609
Chr11	119327265	119327266	0.571429	14	0	26	-0.571429	3.90483e-05
Chr12	75785197	75785198	0.8	5	0	6	-0.8	0.0151515
Chr12	77603233	77603234	0.636364	11	0	6	-0.636364	0.0345023
Chr12	85324460	85324461	0.6	5	0	18	-0.6	0.00564653
Chr12	91883150	91883151	0.714286	14	0	8	-0.714286	0.00168871
Chr12	95361849	95361850	0.533333	15	0	13	-0.533333	0.00248447
Chr13	11288001	11288002	0.666667	9	0.1	10	-0.566667	0.0197666
Chr13	13509526	13509527	0.714286	7	0	6	-0.714286	0.020979
Chr13	13509528	13509529	0.714286	7	0	6	-0.714286	0.020979
Chr13	13509529	13509530	0.714286	7	0	6	-0.714286	0.020979
Chr13	13509534	13509535	0.714286	7	0	6	-0.714286	0.020979
Chr13	31079117	31079118	0.625	8	0	11	-0.625	0.00481596
Chr13	31079203	31079204	0.571429	7	0	12	-0.571429	0.00902993
Chr13	40074664	40074665	0.666667	6	0	13	-0.666667	0.00386997
Chr13	47456085	47456086	0.555556	9	0	10	-0.555556	0.0108359
Chr13	73285158	73285159	0.571429	7	0	8	-0.571429	0.025641
Chr13	78997999	78998000	0.75	8	0	5	-0.75	0.020979
Chr13	87267953	87267954	0.6	5	0	7	-0.6	0.0454545
Chr13	88762082	88762083	0.571429	7	0	10	-0.571429	0.0147059
Chr13	100342500	100342501	0.666667	6	0	9	-0.666667	0.010989
Chr13	100357680	100357681	0.578947	19	0	12	-0.578947	0.00135189
Chr14	13183638	13183639	0.5	20	0	26	-0.5	4.53239e-05
Chr14	36663373	36663374	0.8	5	0	10	-0.8	0.003663
Chr14	36663374	36663375	0.8	5	0	10	-0.8	0.003663
Chr14	36663379	36663380	0.8	5	0	10	-0.8	0.003663
Chr14	36663380	36663381	0.8	5	0	10	-0.8	0.003663
Chr14	36663382	36663383	0.8	5	0	10	-0.8	0.003663
Chr14	75948299	75948300	0.5	12	0	16	-0.5	0.00245262
Chr15	5383558	5383559	0.5	12	0	15	-0.5	0.00312152
Chr15	78881819	78881820	0.6	5	0	7	-0.6	0.0454545
Chr15	78881822	78881823	0.6	5	0	7	-0.6	0.0454545
Chr15	78881823	78881824	0.6	5	0	7	-0.6	0.0454545
Chr15	78881824	78881825	0.6	5	0	7	-0.6	0.0454545
Chr15	78881825	78881826	0.6	5	0	7	-0.6	0.0454545
Chr15	78881827	78881828	0.6	5	0	7	-0.6	0.0454545
Chr15	78881831	78881832	0.6	5	0	7	-0.6	0.0454545
Chr15	78881836	78881837	0.6	5	0	7	-0.6	0.0454545
Chr15	78881837	78881838	0.6	5	0	7	-0.6	0.0454545
Chr15	78881838	78881839	0.6	5	0	7	-0.6	0.0454545
Chr15	78881843	78881844	0.6	5	0	7	-0.6	0.0454545
Chr15	78881845	78881846	0.6	5	0	7	-0.6	0.0454545
Chr15	78881948	78881949	0.6	5	0	7	-0.6	0.0454545
Chr15	78881949	78881950	0.6	5	0	7	-0.6	0.0454545
Chr15	78881950	78881951	0.8	5	0	7	-0.8	0.010101
Chr15	78881952	78881953	0.6	5	0	7	-0.6	0.0454545
Chr15	78881968	78881969	0.6	5	0	7	-0.6	0.0454545
Chr15	78881970	78881971	0.6	5	0	7	-0.6	0.0454545
Chr15	78881972	78881973	0.6	5	0	7	-0.6	0.0454545
Chr15	78881985	78881986	0.6	5	0	7	-0.6	0.0454545
Chr15	83346901	83346902	0.5	8	0	32	-0.5	0.000765948
Chr15	83346902	83346903	0.5	8	0	32	-0.5	0.000765948
Chr15	83346915	83346916	0.5	8	0	31	-0.5	0.000851053
Chr15	83346935	83346936	0.5	8	0	28	-0.5	0.00118835
Chr15	87357274	87357275	0.5	12	0	26	-0.5	0.0003347
Chr16	5765937	5765938	0.545455	11	0	7	-0.545455	0.0377074
Chr16	7416890	7416891	1	5	0	12	-1	0.000161603
Chr16	32723380	32723381	0.518519	27	0	21	-0.518519	5.32194e-05
Chr16	38490942	38490943	0.6	5	0	7	-0.6	0.0454545
Chr17	3235579	3235580	0.666667	6	0.1	20	-0.566667	0.0129045
Chr17	46008902	46008903	0.6	10	0	6	-0.6	0.0338412
Chr17	46008904	46008905	0.6	10	0	6	-0.6	0.0338412
Chr17	46008905	46008906	0.6	10	0	6	-0.6	0.0338412
Chr17	46008908	46008909	0.6	10	0	6	-0.6	0.0338412
Chr17	46008909	46008910	0.6	10	0	6	-0.6	0.0338412
Chr17	46008910	46008911	0.6	10	0	6	-0.6	0.0338412
Chr17	46008915	46008916	0.6	10	0	6	-0.6	0.0338412
Chr17	46008918	46008919	0.6	10	0	6	-0.6	0.0338412
Chr18	12477718	12477719	0.625	8	0	6	-0.625	0.030969
Chr18	32515716	32515717	0.5	8	0	20	-0.5	0.0034188
Chr18	32515717	32515718	0.5	8	0	20	-0.5	0.0034188
Chr18	32515718	32515719	0.5	8	0	20	-0.5	0.0034188
Chr18	32515719	32515720	0.5	8	0	20	-0.5	0.0034188
Chr18	32515721	32515722	0.5	8	0	20	-0.5	0.0034188
Chr18	32515722	32515723	0.5	8	0	19	-0.5	0.0039886
Chr18	46292086	46292087	0.5	26	0	23	-0.5	4.39635e-05
Chr18	48305234	48305235	0.714286	7	0	10	-0.714286	0.00339367
Chr18	53268170	53268171	0.793103	29	0	32	-0.793103	1.26538e-11
Chr18	54005545	54005546	0.6	5	0	11	-0.6	0.0178571
Chr18	54005690	54005691	0.6	5	0	11	-0.6	0.0178571
Chr18	58978678	58978679	0.714286	7	0	6	-0.714286	0.020979
Chr18	60292664	60292665	0.708333	48	0	32	-0.708333	2.11599e-11
Chr18	65380467	65380468	0.545455	11	0	14	-0.545455	0.0026087
Chr18	84912667	84912668	0.666667	6	0	8	-0.666667	0.014985
Chr18	85867394	85867395	0.808511	47	0.1875	16	-0.621011	1.5207e-05
Chr19	14514529	14514530	0.857143	14	0.25	16	-0.607143	0.00127026
Chr19	44538770	44538771	0.666667	6	0	11	-0.666667	0.00630252
Chr19	56517502	56517503	0.6	5	0	11	-0.6	0.0178571
ChrX	35220443	35220444	0.666667	6	0	8	-0.666667	0.014985
ChrX	50257190	50257191	0.666667	6	0	8	-0.666667	0.014985
ChrX	88568644	88568645	0.666667	6	0	16	-0.666667	0.00205058
ChrX	88568647	88568648	0.666667	6	0	16	-0.666667	0.00205058
ChrX	88568653	88568654	0.666667	6	0	16	-0.666667	0.00205058
ChrX	88568654	88568655	0.666667	6	0	16	-0.666667	0.00205058
ChrX	88568659	88568660	0.666667	6	0	16	-0.666667	0.00205058
ChrX	88568671	88568672	0.666667	6	0	16	-0.666667	0.00205058
ChrX	96656629	96656630	0.6	5	0	8	-0.6	0.034965
ChrX	123665483	123665484	0.846154	13	0.181818	11	-0.664336	0.00306793
ChrX	148979720	148979721	0.6	5	0	8	-0.6	0.034965
	Bold highlighted denotes methylation exclusively in the CpG islands.
