# Supplementary material for: Single-base resolution of mouse offspring brain methylome reveals epigenome modifications caused by gestational folic acid
Source: Epigenetics Chromatin. 2014 Feb 3;7:3. doi: 10.1186/1756-8935-7-3 (PMC3928622; doi:10.1186/1756-8935-7-3)
Supplement: Additional file 5: Table S6 — Genes that were hypomethylated in the CpG/CHG/CHH region of the female offspring from high maternal folic acid (HMFA) diet. [file 1756-8935-7-3-S5.xlsx]

## Sheet: FCH-04 vs 4-CpG-Promoters
Genes in female offspring from HMFA diet, which were hypomethylated in the promoter regions in CpG contexts.
Chromosome	Chromstart	Chromend	Promoter	CH-04 Female meth_ratio	CH-04 Female total CpG	CH-4 Female meth_ratio	CH-4 Female total CpG	Meth diff	P value
Chr2	127618583	127618584	1500011K16Rik	1	11	0.15	20	-0.85	4.29893e-06
Chr5	100468191	100468192	Enoph1	0.909091	11	0.2	5	-0.709091	0.0128205
Chr6	52196197	52196198	Hoxa11	1	5	0.2	5	-0.8	0.047619
Chr6	100476908	100476909	1700049E22Rik	1	10	0.2	5	-0.8	0.003663
Chr7	26326796	26326797	Ceacam2	0.833333	6	0.0666667	15	-0.766667	0.00167699
Chr7	29528469	29528470	Mrps12	1	16	0.2	5	-0.8	0.000835422
Chr7	86988105	86988106	Anpep	0.833333	12	0	5	-0.833333	0.00339367
Chr8	87469964	87469965	Rtbdn	0.857143	7	0	6	-0.857143	0.004662
Chr8	116657191	116657192	Nudt7	0.714286	14	0	5	-0.714286	0.0108359
Chr9	109833746	109833747	Mtap4	1	8	0.285714	14	-0.714286	0.00168871
Chr10	76992742	76992743	Itgb2	1	8	0.285714	7	-0.714286	0.00699301
Chr10	80846466	80846467	Dohh	1	8	0.307692	13	-0.692308	0.00459973
Chr11	88727116	88727117	Akap1	1	6	0.2	5	-0.8	0.0151515
Chr11	115184397	115184398	Ush1g	0.75	12	0	5	-0.75	0.00904977
Chr11	118204319	118204320	BC100451	0.95	20	0.142857	7	-0.807143	0.000158778
Chr11	119909421	119909422	Aatk	0.714286	7	0	5	-0.714286	0.0277778
Chr11	120051942	120051943	2810410L24Rik	0.9	10	0.2	5	-0.7	0.016983
Chr12	52447904	52447905	G2e3	0.75	8	0	5	-0.75	0.020979
Chr14	63380523	63380524	Ints6	0.8	5	0	6	-0.8	0.0151515
Chr15	81561248	81561249	Rangap1	0.923077	13	0.2	5	-0.723077	0.00770308
Chr17	52020946	52020947	Gm20098	1	9	0.285714	7	-0.714286	0.00480769
Chr18	38762241	38762242	Spry4	0.833333	6	0	5	-0.833333	0.0151515
Chr18	60933042	60933043	Rps14	0.888889	9	0.125	8	-0.763889	0.0033731
Chr19	7070128	7070129	Trpt1	0.875	8	0.166667	6	-0.708333	0.025641
	Bold highlighted denotes methylation exclusively in the CpG islands.

## Sheet: FCH-04 vs 4-CpG-GB
Genes in female offspring from HMFA diet, which were hypomethylated in the gene body in CpG contexts.
Chromosome	Chromstart	Chromend	Gene name	CH-04 Female meth_ratio	CH-04 Female total CpG	CH-4 Female meth_ratio	CH-4 Female total CpG	Meth diff	P value
Chr1	11534957	11534958	A830018L16Rik	1	5	0	6	-1	0.0021645
Chr1	64106715	64106716	Klf7	1	6	0	5	-1	0.0021645
Chr1	89050996	89050997	Ecel1	0.9	10	0.166667	6	-0.733333	0.00761738
Chr1	106890569	106890570	Cdh20	0.733333	15	0	14	-0.733333	4.9975e-05
Chr1	135152852	135152853	Plekha6	1	9	0.166667	6	-0.833333	0.001998
Chr1	145587785	145587786	Glrx2	1	6	0.25	8	-0.75	0.00965701
Chr1	161756560	161756561	Tnr	1	6	0.166667	6	-0.833333	0.0151515
Chr1	164212317	164212318	Dnm3	0.772727	22	0	5	-0.772727	0.00312152
Chr1	167609551	167609552	Rcsd1	0.888889	9	0	8	-0.888889	0.000411353
Chr1	169379070	169379071	Lrrc52	0.8	5	0	11	-0.8	0.00274725
Chr1	177662457	177662458	Wdr64	1	6	0	6	-1	0.0021645
Chr1	191164921	191164922	Kcnk2	1	14	0.285714	7	-0.714286	0.00103199
Chr1	191484538	191484539	Cenpf	1	5	0.2	5	-0.8	0.047619
Chr1	191591424	191591425	Ptpn14	0.857143	7	0	5	-0.857143	0.0151515
Chr2	4433987	4433988	Frmd4a	0.7	20	0	5	-0.7	0.00869565
Chr2	23047233	23047234	Yme1l1	0.833333	12	0	5	-0.833333	0.00339367
Chr2	33444023	33444024	Lmx1b	1	6	0.25	8	-0.75	0.00965701
Chr2	59707983	59707984	Wdsub1	1	6	0.166667	6	-0.833333	0.0151515
Chr2	83584052	83584053	Itgav	0.692308	13	0	6	-0.692308	0.0108359
Chr2	118494135	118494136	Pak6	0.714286	7	0	6	-0.714286	0.020979
Chr2	144322442	144322443	6330439K17Rik	1	7	0.230769	13	-0.769231	0.00309598
Chr2	150297016	150297017	Zfp345	1	6	0	6	-1	0.0021645
Chr2	161625808	161625809	Ptprt	0.866667	15	0.142857	7	-0.72381	0.00234544
Chr2	165660763	165660764	Zmynd8	0.75	8	0	10	-0.75	0.0015083
Chr2	170413489	170413490	4930470P17Rik	0.888889	9	0.142857	7	-0.746032	0.00874126
Chr2	172812550	172812551	Spo11	1	5	0.142857	7	-0.857143	0.0151515
Chr2	177632250	177632251	Gm14327	0.875	8	0.153846	13	-0.721154	0.00216718
Chr3	53010469	53010470	Lhfp	0.916667	12	0	10	-0.916667	3.40217e-05
Chr3	53363016	53363017	Frem2	0.75	8	0	5	-0.75	0.020979
Chr3	68717623	68717624	Ift80	0.714286	7	0	5	-0.714286	0.0277778
Chr3	89020379	89020380	Thbs3	1	5	0.285714	7	-0.714286	0.0277778
Chr3	95604825	95604826	Rprd2	1	6	0.25	8	-0.75	0.00965701
Chr3	96529326	96529327	Polr3c	1	6	0.285714	14	-0.714286	0.0108359
Chr3	102632535	102632536	Sycp1	1	5	0.2	5	-0.8	0.047619
Chr3	109412506	109412507	Vav3	1	8	0.2	5	-0.8	0.00699301
Chr3	153386647	153386648	St6galnac3	0.777778	9	0	6	-0.777778	0.00699301
Chr3	157232616	157232617	Ptger3	0.857143	7	0	5	-0.857143	0.0151515
Chr4	21913537	21913538	6230409E13Rik	1	5	0	6	-1	0.0021645
Chr4	45262785	45262786	Frmpd1	1	6	0	6	-1	0.0021645
Chr4	111208063	111208064	Agbl4	1	5	0	5	-1	0.00793651
Chr4	137849617	137849618	Kif17	1	9	0.142857	14	-0.857143	6.73038e-05
Chr4	117003265	117003266	Rnf220	1	16	0.166667	6	-0.833333	0.000227842
Chr4	102887438	102887439	Slc35d1	1	6	0.166667	6	-0.833333	0.0151515
Chr4	101231087	101231088	Dnajc6	0.818182	11	0	6	-0.818182	0.00226244
Chr4	141498320	141498321	Fhad1	0.8	5	0	5	-0.8	0.047619
Chr4	45930264	45930265	E230008N13Rik	0.909091	11	0.125	8	-0.784091	0.00117753
Chr4	116955918	116955919	Rnf220	0.777778	9	0	7	-0.777778	0.00323427
Chr4	128978526	128978527	Sync	0.777778	9	0	6	-0.777778	0.00699301
Chr4	46546442	46546443	Trim14	0.75	16	0	11	-0.75	0.000181548
Chr4	111294969	111294970	Agbl4	0.833333	6	0.0909091	11	-0.742424	0.0054137
Chr4	142704605	142704606	Prdm2	1	15	0.272727	11	-0.727273	0.000105615
Chr4	99994599	99994600	Ror1	0.714286	7	0	5	-0.714286	0.0277778
Chr4	21913536	21913537	6230409E13Rik	0.913043	23	0.2	10	-0.713043	0.000125496
Chr4	150837855	150837856	Camta1	0.875	8	0.166667	6	-0.708333	0.025641
Chr4	59209281	59209282	Ugcg	0.8	10	0.1	10	-0.7	0.00547749
Chr4	36640744	36640745	Lingo2	0.7	10	0	6	-0.7	0.0113636
Chr4	106689477	106689478	Ssbp3	0.857143	28	0.166667	6	-0.690476	0.00240463
Chr5	37274842	37274843	Ppp2r2c	0.928571	14	0.176471	17	-0.752101	3.85206e-05
Chr5	44225859	44225860	Bst1	0.857143	7	0.142857	7	-0.714286	0.0291375
Chr5	46094394	46094395	Lcorl	1	8	0.307692	13	-0.692308	0.00459973
Chr5	48831109	48831110	Kcnip4	1	15	0.2	5	-0.8	0.00103199
Chr5	67145959	67145960	Limch1	1	11	0.222222	9	-0.777778	0.000464396
Chr5	67242597	67242598	Limch1	0.875	8	0.142857	7	-0.732143	0.010101
Chr5	73473271	73473272	Fryl	1	5	0.285714	7	-0.714286	0.0277778
Chr5	99294733	99294734	Bmp3	1	6	0	5	-1	0.0021645
Chr5	100468191	100468192	Hnrpdl	0.909091	11	0.2	5	-0.709091	0.0128205
Chr5	106188980	106188981	Lrrc8d	1	5	0.2	5	-0.8	0.047619
Chr5	115605456	115605457	Mlec	1	8	0.2	5	-0.8	0.00699301
Chr5	117650761	117650762	Taok3	0.875	8	0.142857	7	-0.732143	0.010101
Chr5	123125078	123125079	P2rx7	0.777778	9	0	8	-0.777778	0.00226244
Chr5	124902197	124902198	Setd8	0.857143	7	0	8	-0.857143	0.0013986
Chr5	132760354	132760355	Auts2	1	6	0	6	-1	0.0021645
Chr5	143858627	143858628	Rnf216	1	5	0.285714	7	-0.714286	0.0277778
Chr5	148775977	148775978	Mtus2	0.9	20	0.142857	14	-0.757143	1.26231e-05
Chr6	34817474	34817475	Tmem140	1	13	0.285714	7	-0.714286	0.00135449
Chr6	38364581	38364582	Ttc26	1	5	0.307692	13	-0.692308	0.0294118
Chr6	50124488	50124489	Mpp6	0.777778	9	0	6	-0.777778	0.00699301
Chr6	52196197	52196198	Hoxa11as	1	5	0.2	5	-0.8	0.047619
Chr6	113630012	113630013	Irak2	0.857143	7	0	6	-0.857143	0.004662
Chr7	26326796	26326797	4732471J01Rik	0.833333	6	0.0666667	15	-0.766667	0.00167699
Chr7	29163241	29163242	Zfp36	1	13	0.2	5	-0.8	0.00163399
Chr7	29528469	29528470	Sars2	1	16	0.2	5	-0.8	0.000835422
Chr7	69608970	69608971	Peg12	0.714286	14	0	5	-0.714286	0.0108359
Chr7	72840648	72840649	Tm2d3	0.909091	11	0.2	10	-0.709091	0.00190522
Chr7	88846734	88846735	Homer2	0.888889	9	0.166667	6	-0.722222	0.010989
Chr7	106606173	106606174	Gdpd5	1	7	0.285714	7	-0.714286	0.020979
Chr7	107952030	107952031	Fam168a	1	8	0	6	-1	0.000333
Chr7	116649441	116649442	Trim66	1	6	0.285714	14	-0.714286	0.0108359
Chr7	124686553	124686554	Xylt1	1	5	0.263158	19	-0.736842	0.00592885
Chr7	133961656	133961657	Fam57b	1	5	0	5	-1	0.00793651
Chr7	134722693	134722694	Phkg2	1	6	0.166667	12	-0.833333	0.0015083
Chr7	144461162	144461163	Ebf3	0.8	5	0	15	-0.8	0.00103199
Chr7	150661026	150661027	Slc22a18	0.714286	7	0	8	-0.714286	0.00699301
Chr8	12758488	12758489	Atp11a	0.888889	9	0	5	-0.888889	0.002997
Chr8	14967424	14967425	Arhgef10	1	5	0.2	5	-0.8	0.047619
Chr8	42170573	42170574	Mtus1	0.888889	9	0	5	-0.888889	0.002997
Chr8	66556754	66556755	Tll1	1	8	0.142857	7	-0.857143	0.0013986
Chr8	109519958	109519959	Sntb2	0.857143	7	0.142857	7	-0.714286	0.0291375
Chr8	111412456	111412457	Zfhx3	0.857143	14	0.125	8	-0.732143	0.0014917
Chr8	111412465	111412466	Zfhx3	1	13	0.285714	7	-0.714286	0.00135449
Chr8	113090499	113090500	Hydin	1	5	0.285714	7	-0.714286	0.0277778
Chr8	121359642	121359643	Cdh13	0.941176	17	0.2	10	-0.741176	0.000165357
Chr8	125071225	125071226	Fam38a	1	10	0.272727	11	-0.727273	0.00103199
Chr8	127683279	127683280	Disc1	1	6	0.291667	24	-0.708333	0.00288998
Chr9	3199317	3199318	4930433N12Rik	1	8	0.2	10	-0.8	0.00105124
Chr9	21466242	21466243	Smarca4	1	5	0.25	8	-0.75	0.020979
Chr9	21909321	21909322	Cnn1	1	10	0	6	-1	0.000124875
Chr9	21962464	21962465	Pigyl	0.933333	15	0.2	5	-0.733333	0.00490196
Chr9	21962545	21962546	Pigyl	0.928571	14	0.2	5	-0.728571	0.00610595
Chr9	36594371	36594372	Ei24	0.9	10	0.111111	9	-0.788889	0.00109333
Chr9	44605440	44605441	Tmem25	0.75	16	0	10	-0.75	0.000200876
Chr9	63013154	63013155	Map2k5	0.857143	7	0.1	10	-0.757143	0.00365076
Chr9	78224954	78224955	Ooep	1	10	0.3	20	-0.7	0.00029985
Chr9	88287501	88287502	Snx14	1	6	0.25	8	-0.75	0.00965701
Chr9	106470858	106470859	Iqcf4	0.909091	11	0.2	5	-0.709091	0.0128205
Chr9	110584372	110584373	Ccdc12	1	6	0.111111	9	-0.888889	0.0013986
Chr10	6058614	6058615	Akap12	1	9	0.2	5	-0.8	0.004995
Chr10	63279356	63279357	Ctnna3	0.8	5	0	6	-0.8	0.0151515
Chr10	79327874	79327875	BC005764	1	5	0.285714	7	-0.714286	0.0277778
Chr10	80764463	80764464	Pip5k1c	1	5	0.285714	7	-0.714286	0.0277778
Chr10	89121102	89121103	Scyl2	1	6	0.166667	12	-0.833333	0.0015083
Chr10	89895250	89895251	Anks1b	1	8	0.266667	15	-0.733333	0.00134608
Chr10	93521119	93521120	Fgd6	0.875	8	0.142857	7	-0.732143	0.010101
Chr10	112364888	112364889	Atxn7l3b	0.909091	11	0.2	5	-0.709091	0.0128205
Chr10	113941167	113941168	Trhde	1	7	0.2	5	-0.8	0.010101
Chr10	126979295	126979296	Lrp1	1	8	0.285714	7	-0.714286	0.00699301
Chr10	127019811	127019812	Lrp1	1	11	0.3	10	-0.7	0.00103199
Chr11	20105023	20105024	Rab1	1	13	0.166667	6	-0.833333	0.000515996
Chr11	20512425	20512426	Sertad2	1	5	0.166667	6	-0.833333	0.0151515
Chr11	35924731	35924732	Tenm2	0.714286	14	0	5	-0.714286	0.0108359
Chr11	50221008	50221009	Rufy1	1	14	0.3	10	-0.7	0.000346717
Chr11	74691942	74691943	Sgsm2	0.703704	27	0	6	-0.703704	0.00271135
Chr11	77989203	77989204	Nek8	0.888889	9	0	7	-0.888889	0.0013986
Chr11	95758491	95758492	B4galnt2	0.722222	18	0	5	-0.722222	0.00748908
Chr11	96309521	96309522	Gm11529	0.88	25	0	10	-0.88	1.55791e-06
Chr11	96608405	96608406	Skap1	0.727273	11	0	7	-0.727273	0.00402212
Chr11	96608427	96608428	Skap1	0.9	10	0.142857	7	-0.757143	0.00365076
Chr11	98189707	98189708	Neurod2	0.8	5	0.047619	21	-0.752381	0.00161143
Chr11	98399650	98399651	Ikzf3	0.75	16	0	5	-0.75	0.00619195
Chr11	98634354	98634355	Nr1d1	1	7	0.133333	15	-0.866667	0.000211089
Chr11	98727228	98727229	Wipf2	0.875	8	0.166667	6	-0.708333	0.025641
Chr11	106065709	106065710	Ccdc47	1	8	0.2	10	-0.8	0.00105124
Chr11	107885552	107885553	Prkca	1	5	0.142857	7	-0.857143	0.0151515
Chr11	115184397	115184398	Otop2	0.75	12	0	5	-0.75	0.00904977
Chr11	116481007	116481008	Rhbdf2	0.7	10	0	5	-0.7	0.025641
Chr11	118204319	118204320	Timp2	0.95	20	0.142857	7	-0.807143	0.000158778
Chr12	3584229	3584230	Dtnb	1	8	0.25	8	-0.75	0.00699301
Chr12	62689023	62689024	Lrfn5	0.833333	6	0	5	-0.833333	0.0151515
Chr12	74800377	74800378	Prkch	0.952381	21	0.2	5	-0.752381	0.00161143
Chr12	81777789	81777790	Slc39a9	1	8	0	6	-1	0.000333
Chr12	87255070	87255071	Ttll5	1	5	0.166667	6	-0.833333	0.0151515
Chr12	107303250	107303251	Vrk1	0.764706	17	0	7	-0.764706	0.000953471
Chr12	109812151	109812152	Evl	1	6	0.2	5	-0.8	0.0151515
Chr12	118940969	118940970	Rapgef5	1	6	0.285714	7	-0.714286	0.020979
Chr13	43103041	43103042	Phactr1	0.9	10	0.2	10	-0.7	0.00547749
Chr13	59048363	59048364	Ntrk2	1	7	0.166667	6	-0.833333	0.004662
Chr13	89822952	89822953	Vcan	1	5	0.166667	6	-0.833333	0.0151515
Chr13	93097712	93097713	Msh3	1	7	0.285714	7	-0.714286	0.020979
Chr13	93958012	93958013	Papd4	1	9	0.2	5	-0.8	0.004995
Chr13	105123253	105123254	Adamts6	0.909091	11	0.166667	6	-0.742424	0.0054137
Chr13	105943111	105943112	Rnf180	0.875	8	0	5	-0.875	0.004662
Chr13	118533934	118533935	Hcn1	1	6	0	8	-1	0.000333
Chr14	23602550	23602551	1700112E06Rik	1	5	0.294118	17	-0.705882	0.00956938
Chr14	34260202	34260203	Mapk8	1	5	0.2	5	-0.8	0.047619
Chr14	35404321	35404322	Opn4	1	8	0.285714	14	-0.714286	0.00168871
Chr14	63380523	63380524	4931440J10Rik	0.8	5	0	6	-0.8	0.0151515
Chr14	68481127	68481128	Dock5	0.833333	6	0.0833333	12	-0.75	0.00393234
Chr14	71032324	71032325	Epb4.9	0.8	5	0	5	-0.8	0.047619
Chr14	115642989	115642990	Gpc5	1	6	0.142857	14	-0.857143	0.000722394
Chr14	118329055	118329056	Gpc6	1	6	0.142857	7	-0.857143	0.004662
Chr14	125039900	125039901	Fgf14	0.714286	14	0	6	-0.714286	0.0108359
Chr15	11219034	11219035	Adamts12	0.714286	7	0	6	-0.714286	0.020979
Chr15	36127550	36127551	Spag1	1	5	0.2	5	-0.8	0.047619
Chr15	37668352	37668353	Ncald	1	6	0.222222	9	-0.777778	0.00699301
Chr15	59165162	59165163	E430025E21Rik	0.818182	11	0	5	-0.818182	0.00480769
Chr15	59208541	59208542	Nsmce2	1	9	0	6	-1	0.0001998
Chr15	59222084	59222085	Nsmce2	1	5	0.25	8	-0.75	0.020979
Chr15	79483156	79483157	4933432B09Rik	0.769231	26	0	5	-0.769231	0.00271907
Chr15	80946536	80946537	Mkl1	0.777778	9	0.0588235	17	-0.718954	0.000397497
Chr15	86239508	86239509	Tbc1d22a	0.866667	30	0.166667	6	-0.7	0.00178972
Chr15	99627500	99627501	Lima1	0.92	25	0.181818	22	-0.738182	2.34199e-07
Chr15	100724182	100724183	Scn8a	1	6	0.2	10	-0.8	0.00699301
Chr16	13898067	13898068	Pdxdc1	1	6	0.111111	9	-0.888889	0.0013986
Chr16	22431386	22431387	Etv5	1	7	0.2	5	-0.8	0.010101
Chr16	30565156	30565157	Lsg1	1	17	0.2	5	-0.8	0.000683527
Chr16	33751334	33751335	Heg1	0.875	8	0.166667	6	-0.708333	0.025641
Chr16	38675185	38675186	Arhgap31	1	8	0.2	5	-0.8	0.00699301
Chr16	43478305	43478306	Zbtb20	0.692308	13	0	5	-0.692308	0.0294118
Chr16	49910445	49910446	Cd47	1	10	0.166667	12	-0.833333	0.000103612
Chr16	72679013	72679014	Robo1	0.75	8	0	13	-0.75	0.000515996
Chr16	93982048	93982049	Cldn14	1	8	0.285714	14	-0.714286	0.00168871
Chr17	3516661	3516662	Tiam2	1	9	0.25	8	-0.75	0.00226244
Chr17	15057689	15057690	Wdr27	1	5	0.25	12	-0.75	0.00904977
Chr17	23318086	23318087	Zfp40	1	6	0.285714	7	-0.714286	0.020979
Chr17	26016873	26016874	Wfikkn1	0.833333	36	0.1	20	-0.733333	8.67225e-08
Chr17	28437426	28437427	Ppard	0.875	8	0.0454545	22	-0.829545	3.02413e-05
Chr17	30818826	30818827	Dnahc8	0.818182	11	0.1	10	-0.718182	0.00190522
Chr17	34735390	34735391	Ager	0.8	5	0	6	-0.8	0.0151515
Chr17	35910541	35910542	4833427F10Rik	1	5	0.142857	7	-0.857143	0.0151515
Chr17	35993581	35993582	Mdc1	0.8	5	0	5	-0.8	0.047619
Chr17	44773142	44773143	Runx2	0.909091	11	0.181818	11	-0.727273	0.00190522
Chr17	46848802	46848803	Pex6	1	5	0.2	5	-0.8	0.047619
Chr17	48227497	48227498	1700067P10Rik	0.8	10	0	7	-0.8	0.00226244
Chr17	66388802	66388803	Ankrd12	1	5	0.2	5	-0.8	0.047619
Chr17	85340527	85340528	1110020A21Rik	0.8	10	0	10	-0.8	0.000714456
Chr17	86813989	86813990	Prkce	0.923077	13	0.2	5	-0.723077	0.00770308
Chr18	33278968	33278969	Camk4	1	10	0.3	10	-0.7	0.00309598
Chr18	33278991	33278992	Camk4	0.9	10	0.181818	11	-0.718182	0.00190522
Chr18	37845713	37845714	Pcdha4-g	1	8	0.272727	11	-0.727273	0.00336059
Chr18	37916257	37916258	Pcdha4-g	1	5	0.294118	17	-0.705882	0.00956938
Chr18	38012968	38012969	Diap1	1	7	0.285714	7	-0.714286	0.020979
Chr18	43464669	43464670	Stk32a	0.857143	7	0	5	-0.857143	0.0151515
Chr18	50068014	50068015	Dmxl1	0.777778	9	0	5	-0.777778	0.020979
Chr19	7070128	7070129	Nudt22	0.875	8	0.166667	6	-0.708333	0.025641
Chr19	8928146	8928147	Lrrn4cl	0.727273	11	0	8	-0.727273	0.00336059
Chr19	24453342	24453343	Pip5k1b	1	8	0.307692	13	-0.692308	0.00459973
Chr19	36809218	36809219	Ppp1r3c	0.909091	11	0.2	5	-0.709091	0.0128205
Chr19	36809346	36809347	Ppp1r3c	1	11	0.166667	6	-0.833333	0.000969619
ChrX	20481957	20481958	Syn1	1	5	0	6	-1	0.0021645
ChrX	33428831	33428832	Dock11	0.75	8	0	12	-0.75	0.000722394
ChrX	117584056	117584057	Pcdh11x	1	5	0.2	5	-0.8	0.047619
ChrX	132147615	132147616	Prame	0.772727	22	0	5	-0.772727	0.00312152
ChrX	155894501	155894502	Mtap7d2	0.909091	11	0	6	-0.909091	0.000565611
	Bold highlighted denotes methylation exclusively in the CpG islands.

## Sheet: FCH-04 vs 4-CpG-DMRs
Sites of genomic DNA in female offspring from HMFA diet, which were hypomethylated in other chromosomal regions in CpG contexts.
Chromosome	Chromstart	Chromend	CH-04 Female meth_ratio	CH-04 Female total CpG	CH-4 Female meth_ratio	CH-4 Female total CpG	Meth diff	P value
Chr1	7024868	7024869	1	12	0	6	-1	5.38677e-05
Chr1	62980129	62980130	0.875	8	0.166667	6	-0.708333	0.025641
Chr1	93661763	93661764	1	5	0.2	5	-0.8	0.047619
Chr1	99216322	99216323	1	6	0.166667	6	-0.833333	0.0151515
Chr1	105316150	105316151	0.818182	11	0.125	8	-0.693182	0.00547749
Chr1	142692712	142692713	1	5	0.2	5	-0.8	0.047619
Chr1	169059438	169059439	1	6	0.222222	9	-0.777778	0.00699301
Chr1	169808778	169808779	1	6	0	5	-1	0.0021645
Chr1	173823770	173823771	1	6	0	6	-1	0.0021645
Chr1	181627390	181627391	1	6	0	10	-1	0.000124875
Chr1	194660169	194660170	0.9	10	0.2	10	-0.7	0.00547749
Chr2	10218439	10218440	0.8	5	0.0714286	14	-0.728571	0.00610595
Chr2	10631120	10631121	1	12	0.266667	15	-0.733333	0.000181548
Chr2	11928444	11928445	1	5	0.2	5	-0.8	0.047619
Chr2	35839316	35839317	1	5	0.285714	7	-0.714286	0.0277778
Chr2	36516372	36516373	1	6	0.2	5	-0.8	0.0151515
Chr2	68337762	68337763	0.846154	13	0.125	8	-0.721154	0.00216718
Chr2	74057876	74057877	0.933333	15	0.2	5	-0.733333	0.00490196
Chr2	95211284	95211285	0.833333	6	0.125	8	-0.708333	0.025641
Chr2	110963056	110963057	1	7	0.2	5	-0.8	0.010101
Chr2	116598119	116598120	0.727273	11	0	7	-0.727273	0.00402212
Chr2	116764055	116764056	1	7	0	12	-1	1.9846e-05
Chr2	128373876	128373877	0.7	10	0	5	-0.7	0.025641
Chr2	128786130	128786131	1	5	0.125	8	-0.875	0.004662
Chr2	168452390	168452391	1	9	0.2	10	-0.8	0.000714456
Chr2	168684555	168684556	0.916667	12	0.142857	7	-0.77381	0.00168691
Chr2	168959497	168959498	1	7	0.166667	6	-0.833333	0.004662
Chr2	171498792	171498793	0.928571	14	0.2	5	-0.728571	0.00610595
Chr3	29667724	29667725	0.857143	7	0.0909091	11	-0.766234	0.00245098
Chr3	31676413	31676414	0.857143	7	0	5	-0.857143	0.0151515
Chr3	87621453	87621454	1	5	0.272727	11	-0.727273	0.025641
Chr3	92919414	92919415	1	5	0.166667	6	-0.833333	0.0151515
Chr3	120784754	120784755	0.826087	23	0	5	-0.826087	0.00128205
Chr3	120784798	120784799	0.952381	21	0.2	5	-0.752381	0.00161143
Chr3	147520790	147520791	1	7	0.166667	6	-0.833333	0.004662
Chr3	28659854	28659855	0.9	10	0.2	5	-0.7	0.016983
Chr4	37171957	37171958	1	5	0	5	-1	0.00793651
Chr4	123653212	123653213	1	11	0.142857	7	-0.857143	0.000377074
Chr4	61820781	61820782	0.8	10	0	6	-0.8	0.00699301
Chr4	119170816	119170817	0.8	10	0	5	-0.8	0.00699301
Chr4	129535041	129535042	1	5	0.2	5	-0.8	0.047619
Chr4	116879757	116879758	0.888889	9	0.125	8	-0.763889	0.0033731
Chr4	134668893	134668894	0.875	8	0.125	8	-0.75	0.010101
Chr4	79911380	79911381	1	5	0.25	8	-0.75	0.020979
Chr4	79911397	79911398	1	5	0.25	8	-0.75	0.020979
Chr4	128531146	128531147	0.933333	15	0.2	5	-0.733333	0.00490196
Chr4	152427026	152427027	1	8	0.285714	14	-0.714286	0.00168871
Chr4	154287747	154287748	1	6	0.285714	7	-0.714286	0.020979
Chr4	45111602	45111603	0.714286	7	0	6	-0.714286	0.020979
Chr4	40247023	40247024	0.909091	11	0.2	5	-0.709091	0.0128205
Chr4	87013602	87013603	1	10	0.307692	13	-0.692308	0.00160305
Chr5	12684305	12684306	1	8	0.166667	6	-0.833333	0.002997
Chr5	13057843	13057844	1	17	0.285714	14	-0.714286	2.25694e-05
Chr5	24174720	24174721	1	5	0	5	-1	0.00793651
Chr5	33823417	33823418	0.833333	6	0	9	-0.833333	0.001998
Chr5	33823419	33823420	0.833333	6	0.111111	9	-0.722222	0.010989
Chr5	37415847	37415848	0.8	5	0	7	-0.8	0.010101
Chr5	44199885	44199886	1	6	0.142857	7	-0.857143	0.004662
Chr5	45259342	45259343	0.75	8	0	6	-0.75	0.00965701
Chr5	56038402	56038403	0.88	25	0	5	-0.88	0.000392966
Chr5	57733120	57733121	1	5	0.2	5	-0.8	0.047619
Chr5	64464008	64464009	1	8	0.25	8	-0.75	0.00699301
Chr5	67931388	67931389	0.9	10	0.2	5	-0.7	0.016983
Chr5	75101232	75101233	1	9	0.125	8	-0.875	0.000411353
Chr5	76231716	76231717	1	5	0.25	8	-0.75	0.020979
Chr5	76231775	76231776	1	6	0.25	8	-0.75	0.00965701
Chr5	78124652	78124653	0.833333	12	0	8	-0.833333	0.000714456
Chr5	114971041	114971042	0.933333	15	0.2	5	-0.733333	0.00490196
Chr5	119633434	119633435	1	7	0.2	5	-0.8	0.010101
Chr5	120117181	120117182	1	5	0.142857	7	-0.857143	0.0151515
Chr5	143699844	143699845	0.714286	7	0	10	-0.714286	0.00339367
Chr5	145158588	145158589	0.875	24	0.181818	11	-0.693182	0.000137072
Chr6	20138241	20138242	1	5	0	7	-1	0.00126263
Chr6	29926680	29926681	1	5	0.166667	6	-0.833333	0.0151515
Chr6	49183185	49183186	1	8	0.2	5	-0.8	0.00699301
Chr6	49313905	49313906	1	8	0.25	8	-0.75	0.00699301
Chr6	54945601	54945602	0.75	8	0	10	-0.75	0.0015083
Chr6	70003271	70003272	1	9	0.222222	9	-0.777778	0.00226244
Chr6	70454900	70454901	1	9	0.142857	7	-0.857143	0.000874126
Chr6	78475059	78475060	1	6	0.2	5	-0.8	0.0151515
Chr6	78475074	78475075	1	6	0.2	5	-0.8	0.0151515
Chr6	86384156	86384157	1	5	0	5	-1	0.00793651
Chr6	93342355	93342356	1	19	0.230769	13	-0.769231	4.43327e-06
Chr6	103684136	103684137	0.857143	14	0.153846	13	-0.703297	0.000422668
Chr6	114044544	114044545	0.857143	14	0	7	-0.857143	0.000309598
Chr6	121646422	121646423	0.9	10	0.2	5	-0.7	0.016983
Chr6	127004914	127004915	1	5	0.142857	7	-0.857143	0.0151515
Chr6	130761121	130761122	0.8	25	0.0833333	24	-0.716667	3.66368e-07
Chr6	131081987	131081988	1	6	0.2	5	-0.8	0.0151515
Chr6	131112394	131112395	0.909091	11	0.2	5	-0.709091	0.0128205
Chr7	11395512	11395513	1	5	0.272727	11	-0.727273	0.025641
Chr7	21614637	21614638	0.777778	9	0	6	-0.777778	0.00699301
Chr7	30749202	30749203	1	10	0	6	-1	0.000124875
Chr7	49071366	49071367	1	6	0.2	5	-0.8	0.0151515
Chr7	50725808	50725809	0.833333	12	0	6	-0.833333	0.0015083
Chr7	54455482	54455483	1	6	0.25	12	-0.75	0.00904977
Chr7	55668040	55668041	1	12	0.272727	11	-0.727273	0.000336519
Chr7	66860393	66860394	1	7	0.285714	7	-0.714286	0.020979
Chr7	69573221	69573222	0.928571	14	0.2	5	-0.728571	0.00610595
Chr7	85133540	85133541	1	8	0.2	5	-0.8	0.00699301
Chr7	86988105	86988106	0.833333	12	0	5	-0.833333	0.00339367
Chr7	112876425	112876426	0.833333	6	0	6	-0.833333	0.0151515
Chr7	117311774	117311775	1	8	0.166667	6	-0.833333	0.002997
Chr7	122456288	122456289	0.95	20	0.25	8	-0.7	0.000479714
Chr7	132298399	132298400	1	8	0.272727	11	-0.727273	0.00336059
Chr7	137040202	137040203	0.857143	14	0	5	-0.857143	0.00180599
Chr7	138004047	138004048	1	10	0.166667	12	-0.833333	0.000103612
Chr8	6902811	6902812	0.75	16	0	12	-0.75	6.61698e-05
Chr8	18032537	18032538	0.8	5	0	5	-0.8	0.047619
Chr8	25507770	25507771	1	8	0.2	10	-0.8	0.00105124
Chr8	48030510	48030511	1	7	0.2	5	-0.8	0.010101
Chr8	48639703	48639704	1	8	0	5	-1	0.000777001
Chr8	59982942	59982943	0.909091	22	0.166667	12	-0.742424	2.82865e-05
Chr8	87540788	87540789	0.875	8	0.142857	7	-0.732143	0.010101
Chr8	110718831	110718832	0.904762	21	0.125	8	-0.779762	0.000169845
Chr8	112283280	112283281	1	6	0.285714	7	-0.714286	0.020979
Chr8	115428357	115428358	1	8	0.166667	6	-0.833333	0.002997
Chr8	118668352	118668353	0.9	10	0.115385	26	-0.784615	2.10318e-05
Chr8	118935507	118935508	1	8	0.307692	13	-0.692308	0.00459973
Chr8	127806616	127806617	0.8125	16	0	6	-0.8125	0.00112581
Chr9	3017208	3017209	0.909091	11	0.1	10	-0.809091	0.000345887
Chr9	10937686	10937687	1	5	0.2	10	-0.8	0.00699301
Chr9	19073386	19073387	0.714286	7	0	11	-0.714286	0.00245098
Chr9	24880889	24880890	1	5	0.285714	7	-0.714286	0.0277778
Chr9	36293366	36293367	0.75	8	0	6	-0.75	0.00965701
Chr9	39693873	39693874	1	9	0.166667	6	-0.833333	0.001998
Chr9	41612511	41612512	1	5	0.3	10	-0.7	0.025641
Chr9	46318786	46318787	1	6	0.285714	7	-0.714286	0.020979
Chr9	52101208	52101209	0.8	5	0	6	-0.8	0.0151515
Chr9	56366423	56366424	1	17	0.285714	7	-0.714286	0.000494071
Chr9	56757422	56757423	1	8	0.307692	13	-0.692308	0.00459973
Chr9	83366128	83366129	1	5	0.2	5	-0.8	0.047619
Chr9	86069373	86069374	1	5	0.2	5	-0.8	0.047619
Chr9	104939384	104939385	0.8	5	0	6	-0.8	0.0151515
Chr10	9249270	9249271	0.894737	19	0.2	5	-0.694737	0.00649351
Chr10	14923428	14923429	1	7	0.272727	11	-0.727273	0.00402212
Chr10	24212456	24212457	1	5	0.2	5	-0.8	0.047619
Chr10	35394807	35394808	1	7	0.285714	7	-0.714286	0.020979
Chr10	40871099	40871100	0.875	8	0	5	-0.875	0.004662
Chr10	68357903	68357904	1	5	0.25	8	-0.75	0.020979
Chr10	69750847	69750848	0.818182	11	0.0666667	30	-0.751515	7.67726e-06
Chr10	76885152	76885153	0.75	8	0	5	-0.75	0.020979
Chr10	77545733	77545734	1	12	0.285714	7	-0.714286	0.00180599
Chr10	83118926	83118927	1	5	0.25	8	-0.75	0.020979
Chr10	98830712	98830713	0.857143	7	0.142857	7	-0.714286	0.0291375
Chr10	99036796	99036797	0.9	10	0.2	5	-0.7	0.016983
Chr10	100144041	100144042	1	6	0	6	-1	0.0021645
Chr10	104477516	104477517	1	7	0.25	8	-0.75	0.00699301
Chr10	129428205	129428206	0.833333	12	0.142857	14	-0.690476	0.00110109
Chr11	10099611	10099612	0.857143	7	0.142857	7	-0.714286	0.0291375
Chr11	40771596	40771597	1	7	0.166667	6	-0.833333	0.004662
Chr11	44313981	44313982	0.875	8	0.166667	6	-0.708333	0.025641
Chr11	45026351	45026352	1	5	0.285714	14	-0.714286	0.0108359
Chr11	50838031	50838032	0.7	10	0	7	-0.7	0.00982106
Chr11	58095940	58095941	1	7	0.285714	7	-0.714286	0.020979
Chr11	58561866	58561867	1	5	0.2	5	-0.8	0.047619
Chr11	79596955	79596956	1	9	0.2	5	-0.8	0.004995
Chr11	95105713	95105714	1	5	0.2	5	-0.8	0.047619
Chr12	4240416	4240417	0.75	8	0	6	-0.75	0.00965701
Chr12	57746128	57746129	1	6	0.166667	6	-0.833333	0.0151515
Chr12	63139113	63139114	1	5	0.285714	7	-0.714286	0.0277778
Chr12	74456664	74456665	0.875	8	0	5	-0.875	0.004662
Chr12	78669078	78669079	0.857143	7	0.142857	7	-0.714286	0.0291375
Chr12	86253134	86253135	0.933333	15	0.2	5	-0.733333	0.00490196
Chr12	88907697	88907698	0.9	10	0.2	5	-0.7	0.016983
Chr12	106118641	106118642	0.777778	9	0	10	-0.777778	0.000714456
Chr12	107911228	107911229	0.8	5	0.0714286	14	-0.728571	0.00610595
Chr12	111164337	111164338	0.727273	11	0	7	-0.727273	0.00402212
Chr12	111585933	111585934	0.888889	9	0	8	-0.888889	0.000411353
Chr12	115106203	115106204	1	5	0.222222	9	-0.777778	0.020979
Chr13	3626243	3626244	1	6	0.111111	18	-0.888889	0.00020803
Chr13	6760893	6760894	0.8	5	0	6	-0.8	0.0151515
Chr13	22124403	22124404	1	5	0.285714	7	-0.714286	0.0277778
Chr13	44266226	44266227	0.75	8	0	6	-0.75	0.00965701
Chr13	44775177	44775178	1	6	0.285714	7	-0.714286	0.020979
Chr13	46069796	46069797	1	8	0.25	20	-0.75	0.000414079
Chr13	58020632	58020633	1	15	0.3	20	-0.7	1.76188e-05
Chr13	59967761	59967762	1	5	0.2	5	-0.8	0.047619
Chr13	60400419	60400420	1	6	0.2	5	-0.8	0.0151515
Chr13	61633595	61633596	0.866667	15	0.166667	6	-0.7	0.00554696
Chr13	61720598	61720599	0.833333	6	0.0833333	12	-0.75	0.00393234
Chr13	99766073	99766074	1	8	0.2	5	-0.8	0.00699301
Chr13	103248777	103248778	0.857143	7	0.142857	7	-0.714286	0.0291375
Chr14	20093574	20093575	0.875	8	0.166667	6	-0.708333	0.025641
Chr14	33323112	33323113	1	8	0.25	8	-0.75	0.00699301
Chr14	42650621	42650622	1	5	0.142857	7	-0.857143	0.0151515
Chr14	51524935	51524936	1	6	0.25	8	-0.75	0.00965701
Chr14	56814598	56814599	1	5	0.2	5	-0.8	0.047619
Chr14	59433056	59433057	1	7	0.125	8	-0.875	0.0013986
Chr14	64182752	64182753	1	7	0	8	-1	0.0001554
Chr14	77522040	77522041	1	6	0.0909091	11	-0.909091	0.000565611
Chr14	78661149	78661150	0.8	10	0	7	-0.8	0.00226244
Chr14	99860975	99860976	1	10	0	12	-1	1.54644e-06
Chr14	118762361	118762362	0.714286	7	0	8	-0.714286	0.00699301
Chr15	6176573	6176574	0.909091	11	0.2	5	-0.709091	0.0128205
Chr15	36550402	36550403	0.692308	13	0	7	-0.692308	0.00472136
Chr15	40279492	40279493	0.777778	9	0	5	-0.777778	0.020979
Chr15	79867695	79867696	0.909091	11	0.2	5	-0.709091	0.0128205
Chr15	93837716	93837717	1	8	0.285714	7	-0.714286	0.00699301
Chr15	93837722	93837723	1	8	0.285714	7	-0.714286	0.00699301
Chr15	96980027	96980028	1	5	0.25	8	-0.75	0.020979
Chr15	97218188	97218189	1	8	0	6	-1	0.000333
Chr15	98806794	98806795	0.8	5	0	5	-0.8	0.047619
Chr16	9130860	9130861	0.928571	14	0	5	-0.928571	0.000515996
Chr16	17726915	17726916	0.7	10	0	7	-0.7	0.00982106
Chr16	26408301	26408302	1	6	0.2	5	-0.8	0.0151515
Chr16	27212356	27212357	1	20	0.25	8	-0.75	7.43218e-05
Chr16	38844764	38844765	1	6	0.272727	11	-0.727273	0.00904977
Chr16	40491520	40491521	1	6	0.307692	13	-0.692308	0.0108359
Chr16	47250706	47250707	1	6	0.285714	7	-0.714286	0.020979
Chr16	52927827	52927828	1	7	0.111111	9	-0.888889	0.0013986
Chr16	54503634	54503635	1	7	0.25	8	-0.75	0.00699301
Chr16	60649651	60649652	0.75	8	0	6	-0.75	0.00965701
Chr16	64180747	64180748	0.714286	7	0	7	-0.714286	0.020979
Chr16	64530878	64530879	1	8	0.2	5	-0.8	0.00699301
Chr16	70989105	70989106	1	5	0	5	-1	0.00793651
Chr16	72634296	72634297	0.857143	7	0	5	-0.857143	0.0151515
Chr16	90053491	90053492	0.761905	21	0	7	-0.761905	0.000668896
Chr17	10379861	10379862	1	14	0.222222	9	-0.777778	0.000146845
Chr17	20881216	20881217	1	6	0.25	8	-0.75	0.00965701
Chr17	25450494	25450495	1	5	0.25	8	-0.75	0.020979
Chr17	27388364	27388365	1	10	0.166667	6	-0.833333	0.00137363
Chr17	28528146	28528147	1	6	0.2	5	-0.8	0.0151515
Chr17	29070535	29070536	1	5	0.1	10	-0.9	0.001998
Chr17	44251775	44251776	1	5	0.166667	6	-0.833333	0.0151515
Chr17	83694201	83694202	0.923077	13	0.2	5	-0.723077	0.00770308
Chr17	85239393	85239394	1	8	0.142857	7	-0.857143	0.0013986
Chr17	89266345	89266346	1	7	0.2	5	-0.8	0.010101
Chr18	21077224	21077225	1	6	0.285714	14	-0.714286	0.0108359
Chr18	42771095	42771096	0.888889	9	0.166667	6	-0.722222	0.010989
Chr18	66569893	66569894	1	5	0	6	-1	0.0021645
Chr18	67538713	67538714	0.88	25	0.166667	6	-0.713333	0.00178736
Chr18	74053394	74053395	0.8	10	0	15	-0.8	4.1606e-05
Chr18	75520154	75520155	0.8	5	0	7	-0.8	0.010101
Chr18	78893330	78893331	1	15	0.2	5	-0.8	0.00103199
Chr18	79703033	79703034	1	14	0.3	10	-0.7	0.000346717
Chr18	87492314	87492315	1	5	0.2	5	-0.8	0.047619
Chr18	83355512	83355513	0.933333	15	0.235294	17	-0.698039	8.09867e-05
Chr19	4956624	4956625	1	10	0.285714	14	-0.714286	0.00058228
Chr19	16024570	16024571	0.928571	14	0.166667	6	-0.761905	0.00219298
Chr19	42564064	42564065	0.875	16	0.166667	6	-0.708333	0.0043156
Chr19	45364145	45364146	1	8	0	6	-1	0.000333
Chr19	54692133	54692134	0.8	5	0	5	-0.8	0.047619
Chr19	56143345	56143346	0.833333	6	0.125	16	-0.708333	0.0043156
ChrX	7758445	7758446	1	8	0.2	5	-0.8	0.00699301
ChrX	10765150	10765151	0.9	10	0.176471	17	-0.723529	0.000754953
ChrX	11384976	11384977	1	5	0.166667	12	-0.833333	0.00339367
ChrX	12525536	12525537	0.75	12	0	5	-0.75	0.00904977
ChrX	25157872	25157873	0.8	5	0.0714286	14	-0.728571	0.00610595
ChrX	28900327	28900328	0.8	5	0	6	-0.8	0.0151515
ChrX	42734806	42734807	1	12	0.285714	7	-0.714286	0.00180599
ChrX	63661214	63661215	1	6	0.285714	21	-0.714286	0.00312152
ChrX	91728644	91728645	0.857143	14	0	5	-0.857143	0.00180599
ChrX	91840232	91840233	1	8	0	6	-1	0.000333
ChrX	98893153	98893154	0.8	20	0	11	-0.8	1.6121e-05
ChrX	98903823	98903824	1	6	0.285714	7	-0.714286	0.020979
ChrX	100529215	100529216	0.75	12	0	6	-0.75	0.00904977
ChrX	119069198	119069199	1	6	0.2	5	-0.8	0.0151515
ChrX	138305580	138305581	0.888889	9	0.166667	6	-0.722222	0.010989
ChrX	149669347	149669348	1	6	0.166667	6	-0.833333	0.0151515
	Bold highlighted denotes methylation exclusively in the CpG islands.

## Sheet: FCH-04 vs 4-CHG-Promoters
Genes in female offspring from HMFA diet, which were hypomethylated in the promoter regions in CHG contexts.
Chromosome	Chromstart	Chromend	Promoter	CH-04 Female meth_ratio	CH-04 Female total CpG	CH-4 Female meth_ratio	CH-4 Female total CpG	Meth diff	P value
Chr1	75137594	75137595	Fam134a	0.5	6	0	14	-0.5	0.0175439
Chr2	26460940	26460941	Agpat2	0.4	10	0	11	-0.4	0.0350877
Chr2	34682711	34682712	Fbxw2	0.4	5	0	18	-0.4	0.0395257
Chr2	129123276	129123277	Ckap2l	0.375	8	0	22	-0.375	0.0137931
Chr2	173044424	173044425	Zbp1	0.428571	7	0	11	-0.428571	0.0428922
Chr2	173044492	173044493	Zbp1	0.428571	7	0	11	-0.428571	0.0428922
Chr3	40650794	40650795	Gm2011	0.4	5	0	18	-0.4	0.0395257
Chr4	117854135	117854136	Kdm4a	1	7	0.4	5	-0.6	0.0454545
Chr4	141641297	141641298	Tmem51	0.375	8	0	18	-0.375	0.0215385
Chr4	154842283	154842284	Tmem52	0.571429	7	0	16	-0.571429	0.00395257
Chr7	19966528	19966529	Ercc2	0.375	8	0	16	-0.375	0.027668
Chr8	94326013	94326014	Irx3	0.6	5	0	8	-0.6	0.034965
Chr8	107821351	107821352	E2f4	0.6	5	0	8	-0.6	0.034965
Chr8	128946187	128946188	1810063B05Rik	0.461538	13	0	11	-0.461538	0.0161818
Chr11	106134447	106134448	Smarcd2	0.428571	7	0	25	-0.428571	0.00705645
Chr15	66801342	66801343	Ndrg1	0.428571	7	0	18	-0.428571	0.0152174
Chr17	32184290	32184291	Rrp1b	0.5	6	0	11	-0.5	0.0294118
Chr17	35302079	35302080	Prrc2a	0.571429	7	0	8	-0.571429	0.025641
Chr17	43768315	43768316	Tdrd6	0.428571	7	0	13	-0.428571	0.0307018
Chr17	47522278	47522279	Guca1b	0.384615	13	0	14	-0.384615	0.015942
Chr19	9004018	9004019	Eml3	0.571429	7	0	9	-0.571429	0.0192308
ChrX	96666843	96666844	Pja1	0.4	5	0	16	-0.4	0.047619
	Bold highlighted denotes methylation exclusively in the CpG islands.

## Sheet: FCH-04 vs 4-CHG-GB
Genes in female offspring from HMFA diet, which were hypomethylated in the gene body in CHG contexts.
Chromosome	Chromstart	Chromend	Gene name	CH-04 Female meth_ratio	CH-04 Female total CpG	CH-4 Female meth_ratio	CH-4 Female total CpG	Meth diff	P value
Chr1	34113633	34113634	Dst	0.428571	7	0	18	-0.428571	0.0152174
Chr1	39416595	39416596	Npas2	0.4	20	0	21	-0.4	0.00131839
Chr1	51218445	51218446	Tmeff2	0.4	15	0	14	-0.4	0.0168582
Chr1	59259401	59259402	Als2	0.4	5	0	19	-0.4	0.0362319
Chr1	65238372	65238373	Pikfyve	0.666667	6	0	11	-0.666667	0.00630252
Chr1	75137594	75137595	Cnppd1	0.5	6	0	14	-0.5	0.0175439
Chr1	90005957	90005958	Ugt1a10	0.428571	14	0	16	-0.428571	0.00505747
Chr1	120936943	120936944	Gli2	0.428571	7	0	11	-0.428571	0.0428922
Chr1	129937019	129937020	Zranb3	0.4	5	0	17	-0.4	0.04329
Chr1	155383593	155383594	Npl	0.4	5	0	18	-0.4	0.0395257
Chr1	155578002	155578003	C230024C17	0.666667	6	0	14	-0.666667	0.00309598
Chr1	163061064	163061065	Klhl20	0.5	6	0	10	-0.5	0.0357143
Chr1	164619411	164619412	Prrc2c	0.375	8	0	14	-0.375	0.0363636
Chr1	178972357	178972358	Akt3	0.4	5	0	20	-0.4	0.0333333
Chr1	194065614	194065615	Kcnh1	0.5	12	0	9	-0.5	0.0185759
Chr2	22871075	22871076	Abi1	0.4	10	0	25	-0.4	0.0040107
Chr2	27202263	27202264	Vav2	0.375	8	0	19	-0.375	0.0191453
Chr2	32036299	32036300	Prrc2b	0.444444	9	0	17	-0.444444	0.00842809
Chr2	32036302	32036303	Prrc2b	0.444444	9	0	16	-0.444444	0.00996047
Chr2	34897387	34897388	Hc	0.444444	18	0	15	-0.444444	0.00361513
Chr2	52953795	52953796	Fmnl2	0.428571	7	0	13	-0.428571	0.0307018
Chr2	52953861	52953862	Fmnl2	0.428571	7	0	13	-0.428571	0.0307018
Chr2	52953877	52953878	Fmnl2	0.428571	7	0	13	-0.428571	0.0307018
Chr2	52953885	52953886	Fmnl2	0.428571	7	0	13	-0.428571	0.0307018
Chr2	70113135	70113136	Myo3b	0.5	6	0	11	-0.5	0.0294118
Chr2	71384040	71384041	Dlx2	0.5	6	0	10	-0.5	0.0357143
Chr2	72040767	72040768	Rapgef4	0.4	5	0	17	-0.4	0.04329
Chr2	91516173	91516174	Atg13	0.571429	7	0	16	-0.571429	0.00395257
Chr2	105588306	105588307	Elp4	0.8	5	0	7	-0.8	0.010101
Chr2	113187380	113187381	Fmn1	0.4	5	0	20	-0.4	0.0333333
Chr2	113187387	113187388	Fmn1	0.4	5	0	20	-0.4	0.0333333
Chr2	113187432	113187433	Fmn1	0.4	5	0	19	-0.4	0.0362319
Chr2	113187443	113187444	Fmn1	0.4	5	0	19	-0.4	0.0362319
Chr2	113187468	113187469	Fmn1	0.4	5	0	20	-0.4	0.0333333
Chr2	119577810	119577811	Ltk	0.375	8	0	15	-0.375	0.0316206
Chr2	129123276	129123277	Gm14023	0.375	8	0	22	-0.375	0.0137931
Chr2	167275850	167275851	Slc9a8	0.4	10	0	16	-0.4	0.0140468
Chr2	173044407	173044408	Zbp1	0.428571	7	0	11	-0.428571	0.0428922
Chr2	179838571	179838572	Hrh3	0.4	5	0	26	-0.4	0.0215054
Chr3	3528014	3528015	Hnf4g	0.384615	13	0	17	-0.384615	0.0090312
Chr3	5576182	5576183	Pex2	0.8	5	0	6	-0.8	0.0151515
Chr3	19794877	19794878	4632415L05Rik	0.4	5	0	16	-0.4	0.047619
Chr3	89458904	89458905	Kcnn3	0.6	5	0	11	-0.6	0.0178571
Chr4	12876202	12876203	Gm11818	0.5	10	0	13	-0.5	0.00748908
Chr4	44606562	44606563	Pax5	0.4	5	0	21	-0.4	0.0307692
Chr4	44606605	44606606	Pax5	0.4	5	0	21	-0.4	0.0307692
Chr4	59386172	59386173	Susd1	0.6	5	0	7	-0.6	0.0454545
Chr4	127937705	127937706	Hmgb4	0.428571	7	0	16	-0.428571	0.0197628
Chr4	138528999	138529000	Tmco4	0.5	6	0	10	-0.5	0.0357143
Chr4	141641297	141641298	Gm10565	0.375	8	0	18	-0.375	0.0215385
Chr4	154374580	154374581	Plch2	0.6	5	0	8	-0.6	0.034965
Chr4	154374583	154374584	Plch2	0.6	5	0	8	-0.6	0.034965
Chr4	154374590	154374591	Plch2	0.6	5	0	8	-0.6	0.034965
Chr4	154374613	154374614	Plch2	0.6	5	0	8	-0.6	0.034965
Chr4	154374704	154374705	Plch2	0.6	5	0	8	-0.6	0.034965
Chr4	154374714	154374715	Plch2	0.6	5	0	8	-0.6	0.034965
Chr5	23837925	23837926	Kcnh2	0.5	6	0	10	-0.5	0.0357143
Chr5	30065445	30065446	Dnajb6	0.375	16	0	20	-0.375	0.00411132
Chr5	31063648	31063649	Dpysl5	0.5	6	0	12	-0.5	0.0245098
Chr5	34066154	34066155	Fgfr3	0.375	8	0	18	-0.375	0.0215385
Chr5	68153235	68153236	Atp8a1	0.4	5	0	23	-0.4	0.026455
Chr5	68153244	68153245	Atp8a1	0.4	5	0	23	-0.4	0.026455
Chr5	68153288	68153289	Atp8a1	0.4	5	0	23	-0.4	0.026455
Chr5	68153292	68153293	Atp8a1	0.4	5	0	23	-0.4	0.026455
Chr5	68153299	68153300	Atp8a1	0.4	5	0	23	-0.4	0.026455
Chr5	102399050	102399051	Wdfy3	0.428571	7	0	23	-0.428571	0.00862069
Chr5	108016393	108016394	Glmn	0.375	8	0	15	-0.375	0.0316206
Chr5	111206691	111206692	Pus1	0.5	8	0	32	-0.5	0.000765948
Chr5	114341242	114341243	Coro1c	0.428571	7	0	14	-0.428571	0.0263158
Chr5	115933244	115933245	Sirt4	0.444444	9	0	15	-0.444444	0.0118577
Chr5	123184145	123184146	Camkk2	0.428571	7	0	12	-0.428571	0.0361197
Chr5	124751732	124751733	Mphosph9	0.4	10	0	18	-0.4	0.0102564
Chr5	129496808	129496809	Stx2	0.444444	9	0.0625	16	-0.381944	0.0403162
Chr5	138025304	138025305	Tfr2	0.571429	7	0	8	-0.571429	0.025641
Chr5	139934593	139934594	3110082I17Rik	0.4	10	0	20	-0.4	0.00766284
Chr5	139934600	139934601	3110082I17Rik	0.4	10	0	19	-0.4	0.00884173
Chr5	140776183	140776184	Mad1l1	0.5	12	0	11	-0.5	0.01373
Chr5	142324158	142324159	Sdk1	0.444444	9	0.0666667	15	-0.377778	0.0474308
Chr5	147839642	147839643	Lnx2	0.375	16	0	23	-0.375	0.00245447
Chr5	149163850	149163851	Slc7a1	0.5	6	0	9	-0.5	0.043956
chr6	28691921	28691922	Snd1	0.666667	12	0.133333	15	-0.533333	0.00691584
Chr6	48434658	48434659	Sspo	0.4	5	0	18	-0.4	0.0395257
Chr6	81855479	81855480	1700009C05Rik	0.666667	6	0	9	-0.666667	0.010989
Chr6	117688813	117688814	1700030F04Rik	0.4	5	0	20	-0.4	0.0333333
Chr6	135842236	135842237	Grin2b	0.5	8	0	37	-0.5	0.000469814
Chr7	3604386	3604387	Cnot3	0.5	6	0	27	-0.5	0.00366569
Chr7	16994559	16994560	Zc3h4	0.444444	9	0	11	-0.444444	0.0260062
Chr7	28100699	28100700	Ltbp4	0.666667	6	0	9	-0.666667	0.010989
Chr7	28100713	28100714	Ltbp4	0.666667	6	0	9	-0.666667	0.010989
Chr7	28290036	28290037	Prx	0.4	5	0	21	-0.4	0.0307692
Chr7	30029709	30029710	Yif1b	0.444444	9	0	29	-0.444444	0.00170697
Chr7	34929564	34929565	Uba2	0.428571	7	0	13	-0.428571	0.0307018
Chr7	37493154	37493155	Tshz3	0.428571	7	0	11	-0.428571	0.0428922
Chr7	37493179	37493180	Tshz3	0.571429	7	0	11	-0.571429	0.0114379
Chr7	52139148	52139149	Med25	0.4	5	0	24	-0.4	0.0246305
Chr7	56785588	56785589	Nav2	0.4	10	0	15	-0.4	0.0166008
Chr7	56889098	56889099	Dbx1	0.5	6	0	9	-0.5	0.043956
Chr7	89750782	89750783	Adamtsl3	0.4	5	0	18	-0.4	0.0395257
Chr7	109246667	109246668	Art5	0.5	8	0	12	-0.5	0.0144479
Chr7	109488336	109488337	Stim1	0.4	5	0	28	-0.4	0.0189394
Chr7	134164631	134164632	Prrt2	0.4	10	0	16	-0.4	0.0140468
Chr7	147387924	147387925	Olfr524	0.4	5	0	17	-0.4	0.04329
Chr8	23309454	23309455	Vps36	0.5	8	0	12	-0.5	0.0144479
Chr8	28158497	28158498	Prosc	0.428571	7	0.05	20	-0.378571	0.0418803
Chr8	85458785	85458786	Rnf150	0.4	10	0	12	-0.4	0.0287081
Chr8	107732884	107732885	Cbfb	0.5	8	0.05	20	-0.45	0.0148148
Chr8	109358251	109358252	Tmco7	0.5	6	0	9	-0.5	0.043956
Chr8	109358265	109358266	Tmco7	0.5	6	0	9	-0.5	0.043956
Chr8	120097108	120097109	Plcg2	0.4	5	0	19	-0.4	0.0362319
Chr8	120097141	120097142	Plcg2	0.4	5	0	19	-0.4	0.0362319
Chr8	125865078	125865079	Spire2	0.5	6	0.0588235	17	-0.441176	0.0400903
Chr9	21076958	21076959	Atg4d	0.444444	9	0	16	-0.444444	0.00996047
Chr9	50420798	50420799	AU019823	0.6	5	0	7	-0.6	0.0454545
Chr9	100437010	100437011	Nck1	0.666667	6	0	14	-0.666667	0.00309598
Chr9	107248061	107248062	6430571L13Rik	0.428571	7	0	11	-0.428571	0.0428922
Chr9	107248076	107248077	6430571L13Rik	0.428571	7	0	11	-0.428571	0.0428922
Chr9	118424628	118424629	Golga4	0.5	8	0	14	-0.5	0.00956938
Chr9	120358587	120358588	Myrip	0.545455	11	0.0625	16	-0.482955	0.00869565
Chr10	8192044	8192045	Ust	0.428571	7	0	19	-0.428571	0.0134615
Chr10	14140470	14140471	Gpr126	0.666667	6	0	10	-0.666667	0.00824176
Chr10	41219684	41219685	Ppil6	0.6	5	0.0344828	29	-0.565517	0.00636105
Chr10	43144583	43144584	Pdss2	0.4	10	0	16	-0.4	0.0140468
Chr10	52782277	52782278	Slc35f1	0.375	8	0	24	-0.375	0.0112903
Chr10	61758547	61758548	Hk1	0.8	5	0	13	-0.8	0.00163399
Chr10	69727655	69727656	Slc16a9	0.4	5	0	20	-0.4	0.0333333
Chr10	70798107	70798108	Cisd1	0.375	8	0	15	-0.375	0.0316206
Chr10	74675204	74675205	Specc1l	0.428571	7	0	19	-0.428571	0.0134615
Chr10	80380056	80380057	Lmnb2	0.4	5	0	24	-0.4	0.0246305
Chr10	81116629	81116630	Gm10778	0.6	5	0	10	-0.6	0.021978
Chr10	128072803	128072804	Ikzf4	0.666667	6	0	12	-0.666667	0.00490196
Chr11	3421670	3421671	Smtn	0.416667	12	0.03125	32	-0.385417	0.00372118
Chr11	5668216	5668217	2210015D19Rik	0.444444	9	0	12	-0.444444	0.0210526
Chr11	9031768	9031769	Upp1	0.5	6	0.0625	16	-0.4375	0.0457963
Chr11	32090931	32090932	Il9r	0.444444	9	0.0434783	23	-0.400966	0.0150167
Chr11	53936694	53936695	P4ha2	0.555556	9	0	7	-0.555556	0.0336538
Chr11	61062302	61062303	Aldh3a2	0.4	5	0	17	-0.4	0.04329
Chr11	61062305	61062306	Aldh3a2	0.4	5	0	17	-0.4	0.04329
Chr11	80242781	80242782	Psmd11	0.666667	6	0	7	-0.666667	0.020979
Chr11	80460673	80460674	Myo1d	0.6	5	0	7	-0.6	0.0454545
Chr11	80694207	80694208	Accn1	0.6	5	0.0769231	13	-0.523077	0.0441176
Chr11	97875922	97875923	Cacnb1	0.4	5	0	17	-0.4	0.04329
Chr11	104519347	104519348	Itgb3	0.375	8	0	28	-0.375	0.00784314
Chr11	113513370	113513371	Cog1	0.666667	6	0	10	-0.666667	0.00824176
Chr11	113513374	113513375	Cog1	0.666667	6	0	10	-0.666667	0.00824176
Chr11	113513384	113513385	Cog1	0.666667	6	0	10	-0.666667	0.00824176
Chr11	113513388	113513389	Cog1	0.666667	6	0	9	-0.666667	0.010989
Chr11	116407096	116407097	Ube2o	0.5	12	0	18	-0.5	0.00155615
Chr11	116407100	116407101	Ube2o	0.5	12	0	18	-0.5	0.00155615
Chr12	30562511	30562512	Myt1l	0.428571	7	0.047619	21	-0.380952	0.0376068
Chr12	30562518	30562519	Myt1l	0.428571	7	0	21	-0.428571	0.0106838
Chr12	30562544	30562545	Myt1l	0.428571	7	0	21	-0.428571	0.0106838
Chr12	30562591	30562592	Myt1l	0.428571	7	0	20	-0.428571	0.0119658
Chr12	30742196	30742197	Tpo	0.428571	7	0	11	-0.428571	0.0428922
Chr12	71937849	71937850	Frmd6	0.428571	7	0	12	-0.428571	0.0361197
Chr12	73509583	73509584	Rtn1	0.5	8	0	9	-0.5	0.0294118
Chr12	80345879	80345880	Zfyve26	0.375	8	0	18	-0.375	0.0215385
Chr12	103802945	103802946	Chga	0.375	8	0	21	-0.375	0.0153257
Chr12	114156105	114156106	Jag2	0.4	10	0	18	-0.4	0.0102564
Chr13	3597631	3597632	BC016423	0.6	10	0	9	-0.6	0.0108359
Chr13	12721985	12721986	Gpr137b-ps	0.6	5	0	19	-0.6	0.00494071
Chr13	29043554	29043555	Sox4	0.4	5	0	21	-0.4	0.0307692
Chr13	29865631	29865632	Cdkal1	0.4	5	0	17	-0.4	0.04329
Chr13	48897435	48897436	Phf2	0.428571	7	0	18	-0.428571	0.0152174
Chr13	105166610	105166611	Adamts6	0.375	8	0	16	-0.375	0.027668
Chr13	112585100	112585101	Map3k1	0.4	5	0	24	-0.4	0.0246305
Chr13	114926264	114926265	Arl15	0.5	8	0	9	-0.5	0.0294118
Chr14	10870592	10870593	Fhit	0.375	8	0	22	-0.375	0.0137931
Chr14	21822073	21822074	Vcl	0.666667	6	0	7	-0.666667	0.020979
Chr14	24147949	24147950	Kcnma1	0.444444	9	0	10	-0.444444	0.0325077
Chr14	68318799	68318800	Cdca2	0.428571	7	0	11	-0.428571	0.0428922
Chr14	80004809	80004810	Sugt1	1	7	0.285714	7	-0.714286	0.020979
Chr14	93945087	93945088	Pcdh9	0.4	5	0	23	-0.4	0.026455
Chr14	116645689	116645690	Gpc5	0.4	5	0	17	-0.4	0.04329
Chr14	116645748	116645749	Gpc5	0.4	5	0	16	-0.4	0.047619
Chr14	116864694	116864695	Gpc5	0.454545	11	0	11	-0.454545	0.0350877
Chr14	118928371	118928372	Abcc4	0.416667	12	0	20	-0.416667	0.00393294
Chr15	4725205	4725206	C6	0.375	8	0	16	-0.375	0.027668
Chr15	10390447	10390448	Dnajc21	0.4	15	0	12	-0.4	0.0200297
Chr15	59195841	59195842	E430025E21Rik	0.6	5	0	17	-0.6	0.00649351
Chr15	65663386	65663387	Efr3a	0.4	10	0	12	-0.4	0.0287081
Chr15	65663396	65663397	Efr3a	0.4	10	0	12	-0.4	0.0287081
Chr15	75577831	75577832	Mafa	0.666667	6	0	8	-0.666667	0.014985
Chr15	78241026	78241027	Mpst	0.375	8	0	15	-0.375	0.0316206
Chr15	78981174	78981175	Polr2f	0.6	5	0	8	-0.6	0.034965
Chr15	82709538	82709539	Tcf20	0.5	8	0	12	-0.5	0.0144479
Chr15	89255904	89255905	Cpt1b	0.571429	7	0	14	-0.571429	0.00584795
Chr15	90509123	90509124	Cpne8	0.4	5	0	22	-0.4	0.02849
Chr15	91102753	91102754	Slc2a13	0.4	5	0	18	-0.4	0.0395257
Chr15	95314718	95314719	Nell2	0.5	6	0	9	-0.5	0.043956
Chr15	97208468	97208469	Pced1b	0.5	8	0	23	-0.5	0.00222469
Chr15	97709314	97709315	Vdr	0.4	10	0	16	-0.4	0.0140468
Chr15	99258585	99258586	Nckap5l	0.5	6	0	17	-0.5	0.0112931
Chr15	102494451	102494452	Atp5g2	0.454545	11	0	8	-0.454545	0.0445476
Chr15	103242249	103242250	Gtsf1	0.571429	7	0	8	-0.571429	0.025641
Chr16	35314573	35314574	Sec22a	0.4	15	0	17	-0.4	0.00552311
Chr16	59446562	59446563	Gabrr3	0.4	5	0	21	-0.4	0.0307692
Chr16	90461924	90461925	Hunk	0.4	10	0	28	-0.4	0.00284495
Chr16	96369089	96369090	Wrb	0.375	8	0	17	-0.375	0.0243478
Chr16	96906980	96906981	Dscam	0.4	10	0	23	-0.4	0.00513196
Chr17	25857843	25857844	Chtf18	0.428571	7	0	16	-0.428571	0.0197628
Chr17	27236803	27236804	Itpr3	0.4	5	0	24	-0.4	0.0246305
Chr17	28149914	28149915	Anks1	0.428571	7	0	15	-0.428571	0.0227273
Chr17	32184290	32184291	Rrp1b	0.5	6	0	11	-0.5	0.0294118
Chr17	34625785	34625786	Btnl5	0.5	14	0.111111	18	-0.388889	0.0224527
Chr17	44745040	44745041	Runx2	0.5	6	0	17	-0.5	0.0112931
Chr17	46248175	46248176	Mrps18a	0.375	8	0	25	-0.375	0.0102639
Chr17	56214259	56214260	Ubxn6	0.375	8	0	24	-0.375	0.0112903
Chr17	66104106	66104107	Rab31	0.625	8	0	14	-0.625	0.00212653
Chr18	3336741	3336742	Crem	0.666667	9	0	6	-0.666667	0.0277722
Chr18	42308024	42308025	Sh3rf2	0.375	8	0	17	-0.375	0.0243478
Chr18	46461952	46461953	Ccdc112	0.4	5	0	16	-0.4	0.047619
Chr18	52927843	52927844	Sncaip	0.4	10	0	12	-0.4	0.0287081
Chr18	53444448	53444449	Snx24	0.4	5	0	18	-0.4	0.0395257
Chr18	67833152	67833153	Ptpn2	0.5	8	0	10	-0.5	0.0228758
Chr18	68365807	68365808	D18Ertd653e	0.6	5	0	12	-0.6	0.0147059
Chr18	80409227	80409228	Txnl4a	0.4	5	0	29	-0.4	0.0178253
Chr18	80409311	80409312	Txnl4a	0.4	5	0	29	-0.4	0.0178253
Chr19	5861436	5861437	Frmd8	0.384615	13	0	15	-0.384615	0.0130952
Chr19	45967662	45967663	9130011E15Rik	0.5	8	0	12	-0.5	0.0144479
ChrX	26302563	26302564	Gm2012	0.6	5	0	9	-0.6	0.0274725
ChrX	55286344	55286345	Zic3	0.666667	6	0	16	-0.666667	0.00205058
ChrX	70167937	70167938	Nsdhl	0.6	15	0.105263	19	-0.494737	0.00345986
ChrX	97708518	97708519	Igbp1	0.444444	9	0	11	-0.444444	0.0260062
ChrX	104597516	104597517	Itm2a	0.4	5	0	16	-0.4	0.047619
ChrX	104597521	104597522	Itm2a	0.4	5	0	16	-0.4	0.047619
ChrX	104597524	104597525	Itm2a	0.4	5	0	16	-0.4	0.047619
ChrX	104597533	104597534	Itm2a	0.4	5	0	16	-0.4	0.047619
ChrX	104597578	104597579	Itm2a	0.4	5	0	16	-0.4	0.047619
ChrX	165401744	165401745	Arhgap6	0.571429	7	0	11	-0.571429	0.0114379
	Bold highlighted denotes methylation exclusively in the CpG islands.

## Sheet: FCH-04 vs 4-CHG-DMRs
Sites of genomic DNA in female offspring from HMFA diet, which were hypomethylated in other chromosomal regions in CHG contexts.
Chromosome	Chromstart	Chromend	CH-04 Female meth_ratio	CH-04 Female total CpG	CH-4 Female meth_ratio	CH-4 Female total CpG	Meth diff	P value
Chr1	8094764	8094765	0.5	12	0	14	-0.5	0.00401338
Chr1	77728768	77728769	0.375	8	0	19	-0.375	0.0191453
Chr1	89216038	89216039	0.4	5	0	18	-0.4	0.0395257
Chr1	94323783	94323784	0.5	10	0	24	-0.5	0.000905641
Chr1	110985688	110985689	0.444444	9	0	20	-0.444444	0.00530504
Chr1	113327909	113327910	0.4	5	0	27	-0.4	0.0201613
Chr1	121186628	121186629	0.375	8	0	18	-0.375	0.0215385
Chr1	137658807	137658808	0.4	5	0	17	-0.4	0.04329
Chr1	146058109	146058110	0.5	8	0	23	-0.5	0.00222469
Chr1	148219073	148219074	0.444444	9	0	13	-0.444444	0.0172249
Chr1	150686264	150686265	0.4	5	0	16	-0.4	0.047619
Chr1	159008845	159008846	0.4	10	0	18	-0.4	0.0102564
Chr1	169273560	169273561	0.5	8	0	14	-0.5	0.00956938
Chr1	176184819	176184820	0.428571	7	0	18	-0.428571	0.0152174
Chr1	179611586	179611587	0.428571	7	0	13	-0.428571	0.0307018
Chr1	180223382	180223383	0.428571	7	0.0526316	19	-0.37594	0.0468227
Chr2	12644878	12644879	0.545455	11	0	8	-0.545455	0.0180599
Chr2	12817973	12817974	0.4	5	0	16	-0.4	0.047619
Chr2	13417307	13417308	0.4	5	0	17	-0.4	0.04329
Chr2	18368896	18368897	0.6	5	0.0588235	17	-0.541176	0.0239234
Chr2	25626849	25626850	0.4	10	0	22	-0.4	0.00583982
Chr2	30625334	30625335	0.4	10	0	12	-0.4	0.0287081
Chr2	98505230	98505231	0.777778	18	0.153846	13	-0.623932	0.000965052
Chr2	100016148	100016149	0.5	6	0	11	-0.5	0.0294118
Chr2	110084206	110084207	0.461538	13	0	12	-0.461538	0.0149068
Chr2	132577164	132577165	0.4	5	0	16	-0.4	0.047619
Chr2	137555277	137555278	0.4	5	0	16	-0.4	0.047619
Chr2	164032124	164032125	0.5	10	0	18	-0.5	0.0025641
Chr2	165789384	165789385	0.666667	6	0	10	-0.666667	0.00824176
Chr2	167570352	167570353	0.375	8	0	16	-0.375	0.027668
Chr2	171049717	171049718	0.4	5	0	27	-0.4	0.0201613
Chr2	178686957	178686958	0.4	5	0	18	-0.4	0.0395257
Chr3	4584689	4584690	0.4	5	0	30	-0.4	0.0168067
Chr3	10619903	10619904	0.4	5	0	20	-0.4	0.0333333
Chr3	31621618	31621619	0.4	10	0	28	-0.4	0.00284495
Chr3	47895706	47895707	0.444444	9	0	16	-0.444444	0.00996047
Chr3	52522122	52522123	0.4	5	0	21	-0.4	0.0307692
Chr3	58790630	58790631	0.4	10	0	17	-0.4	0.0119658
Chr3	59413183	59413184	0.444444	9	0	23	-0.444444	0.00350389
Chr3	75296730	75296731	0.4	5	0	21	-0.4	0.0307692
Chr3	127363790	127363791	0.375	8	0	21	-0.375	0.0153257
Chr3	127363795	127363796	0.375	8	0	22	-0.375	0.0137931
Chr3	127363856	127363857	0.375	8	0	22	-0.375	0.0137931
Chr3	147984937	147984938	0.4	5	0	19	-0.4	0.0362319
Chr4	4531559	4531560	0.375	8	0	19	-0.375	0.0191453
Chr4	11658738	11658739	0.5	6	0	10	-0.5	0.0357143
Chr4	47584813	47584814	0.375	8	0	26	-0.375	0.00935829
Chr4	53809232	53809233	0.4	10	0	12	-0.4	0.0287081
Chr4	55222090	55222091	0.571429	7	0	12	-0.571429	0.00902993
Chr4	55222093	55222094	0.571429	7	0	12	-0.571429	0.00902993
Chr4	55222113	55222114	0.4	10	0	22	-0.4	0.00583982
Chr4	66110143	66110144	0.6	5	0.0555556	18	-0.544444	0.0208922
Chr4	78818525	78818526	0.4	5	0	18	-0.4	0.0395257
Chr4	80230859	80230860	0.5	6	0	10	-0.5	0.0357143
Chr4	100240724	100240725	0.4	5	0	16	-0.4	0.047619
Chr4	117995445	117995446	0.428571	7	0	23	-0.428571	0.00862069
Chr4	130441467	130441468	0.5	6	0	13	-0.5	0.0206398
Chr4	133371163	133371164	0.428571	14	0	9	-0.428571	0.0480549
Chr4	134115698	134115699	0.5	8	0	14	-0.5	0.00956938
Chr4	134115712	134115713	0.5	8	0	14	-0.5	0.00956938
Chr4	134115718	134115719	0.5	8	0	14	-0.5	0.00956938
Chr4	141299301	141299302	0.428571	7	0	14	-0.428571	0.0263158
Chr4	142490541	142490542	0.4	10	0	23	-0.4	0.00513196
Chr4	151293305	151293306	0.5	8	0	20	-0.5	0.0034188
Chr4	153302662	153302663	0.444444	9	0	18	-0.444444	0.00717949
Chr4	155354855	155354856	0.4	5	0	18	-0.4	0.0395257
Chr4	155354865	155354866	0.4	5	0	18	-0.4	0.0395257
Chr4	155354913	155354914	0.4	5	0	18	-0.4	0.0395257
Chr4	155354916	155354917	0.4	5	0	18	-0.4	0.0395257
Chr4	155354937	155354938	0.4	5	0	18	-0.4	0.0395257
Chr5	7842748	7842749	0.666667	6	0.0666667	30	-0.6	0.00344287
Chr5	46686512	46686513	0.375	8	0	16	-0.375	0.027668
Chr5	61070767	61070768	0.428571	7	0	15	-0.428571	0.0227273
Chr5	69818946	69818947	0.454545	11	0	11	-0.454545	0.0350877
Chr5	77665722	77665723	0.625	8	0.117647	17	-0.507353	0.0168504
Chr5	77925595	77925596	0.4	5	0	22	-0.4	0.02849
Chr5	114942292	114942293	0.5	8	0	36	-0.5	0.00051565
Chr5	117504346	117504347	0.454545	11	0	18	-0.454545	0.00389036
Chr5	119778908	119778909	0.6	10	0.0769231	26	-0.523077	0.00236002
Chr5	127574605	127574606	0.428571	7	0	13	-0.428571	0.0307018
Chr5	130614066	130614067	0.5	8	0.047619	21	-0.452381	0.01285
Chr5	134147300	134147301	0.4	5	0	17	-0.4	0.04329
Chr5	140056221	140056222	0.571429	7	0	10	-0.571429	0.0147059
Chr5	152143558	152143559	0.666667	6	0	18	-0.666667	0.00141163
Chr6	3587223	3587224	0.4	5	0	18	-0.4	0.0395257
Chr6	10880188	10880189	0.428571	7	0	11	-0.428571	0.0428922
Chr6	51339657	51339658	0.571429	7	0	9	-0.571429	0.0192308
Chr6	52087298	52087299	0.4	5	0	16	-0.4	0.047619
Chr6	57306459	57306460	0.4	5	0	17	-0.4	0.04329
Chr6	60143533	60143534	0.4	5	0	18	-0.4	0.0395257
Chr6	62990598	62990599	0.4	10	0	14	-0.4	0.0197628
Chr6	70097969	70097970	0.4	5	0	18	-0.4	0.0395257
Chr6	74056948	74056949	0.428571	14	0	12	-0.428571	0.0170569
Chr6	75571500	75571501	0.6	5	0	8	-0.6	0.034965
Chr6	120252933	120252934	0.4	10	0	18	-0.4	0.0102564
Chr6	122370067	122370068	0.555556	9	0	6	-0.555556	0.043956
Chr6	124219669	124219670	0.6	5	0	7	-0.6	0.0454545
Chr6	127279648	127279649	0.4	10	0	22	-0.4	0.00583982
Chr6	148648205	148648206	0.5	6	0.0434783	23	-0.456522	0.0199992
Chr7	4365494	4365495	0.4	10	0	22	-0.4	0.00583982
Chr7	17247145	17247146	0.6	5	0	8	-0.6	0.034965
Chr7	69472049	69472050	0.4	5	0	16	-0.4	0.047619
Chr7	70947874	70947875	0.4	10	0	14	-0.4	0.0197628
Chr7	86783775	86783776	0.571429	7	0	13	-0.571429	0.00722394
Chr7	123787400	123787401	0.4	5	0	25	-0.4	0.0229885
Chr7	123787421	123787422	0.4	5	0	25	-0.4	0.0229885
Chr7	123787442	123787443	0.4	5	0	24	-0.4	0.0246305
Chr7	123787482	123787483	0.4	5	0	25	-0.4	0.0229885
Chr7	123787491	123787492	0.4	5	0	25	-0.4	0.0229885
Chr7	123787497	123787498	0.4	5	0	25	-0.4	0.0229885
Chr7	123787501	123787502	0.4	5	0	25	-0.4	0.0229885
Chr7	130826360	130826361	0.4	10	0	23	-0.4	0.00513196
Chr7	135484070	135484071	0.6	5	0.04	25	-0.56	0.00930487
Chr7	148161889	148161890	0.4	5	0	16	-0.4	0.047619
Chr8	3291431	3291432	0.4	10	0	12	-0.4	0.0287081
Chr8	8319190	8319191	0.428571	7	0	11	-0.428571	0.0428922
Chr8	8710697	8710698	0.428571	7	0.0434783	23	-0.385093	0.0306513
Chr8	9879843	9879844	0.4	10	0	14	-0.4	0.0197628
Chr8	9879848	9879849	0.4	10	0	14	-0.4	0.0197628
Chr8	9879851	9879852	0.4	10	0	14	-0.4	0.0197628
Chr8	12264914	12264915	0.5	6	0	10	-0.5	0.0357143
Chr8	12601476	12601477	0.4	10	0	22	-0.4	0.00583982
Chr8	12742111	12742112	0.4	5	0	21	-0.4	0.0307692
Chr8	13744474	13744475	0.4	5	0	22	-0.4	0.02849
Chr8	36225823	36225824	0.375	8	0	15	-0.375	0.0316206
Chr8	70484616	70484617	0.375	8	0	15	-0.375	0.0316206
Chr8	78622270	78622271	1	12	0.538462	13	-0.461538	0.0149068
Chr8	78622278	78622279	0.846154	13	0.368421	19	-0.477733	0.0116261
Chr8	78622289	78622290	1	13	0.421053	19	-0.578947	0.000628516
Chr8	128220181	128220182	0.416667	12	0	15	-0.416667	0.00981048
Chr8	128599405	128599406	0.6	5	0	8	-0.6	0.034965
Chr9	3025812	3025813	0.714286	7	0	7	-0.714286	0.020979
Chr9	46427054	46427055	0.375	8	0	15	-0.375	0.0316206
Chr9	73788104	73788105	0.4	5	0	26	-0.4	0.0215054
Chr9	75611081	75611082	0.428571	7	0	18	-0.428571	0.0152174
Chr9	83587218	83587219	0.5	6	0.0416667	24	-0.458333	0.0180624
Chr9	85985429	85985430	0.6	5	0	15	-0.6	0.00877193
Chr9	95422794	95422795	0.444444	9	0	14	-0.444444	0.0142292
Chr9	98078729	98078730	0.375	8	0	17	-0.375	0.0243478
Chr9	111199952	111199953	0.375	8	0	15	-0.375	0.0316206
Chr9	118349850	118349851	0.4	5	0	16	-0.4	0.047619
Chr9	123661493	123661494	0.4	5	0	26	-0.4	0.0215054
Chr10	3840158	3840159	0.444444	9	0	13	-0.444444	0.0172249
Chr10	64852496	64852497	0.5	6	0	12	-0.5	0.0245098
Chr10	69818415	69818416	0.375	8	0	23	-0.375	0.0124583
Chr10	102190973	102190974	0.4	5	0	21	-0.4	0.0307692
Chr10	113253097	113253098	0.4	5	0	20	-0.4	0.0333333
Chr11	19655489	19655490	0.4	5	0	17	-0.4	0.04329
Chr11	23729471	23729472	0.4	10	0	19	-0.4	0.00884173
Chr11	48810927	48810928	0.5	8	0	21	-0.5	0.00294724
Chr11	60262510	60262511	0.4	5	0	16	-0.4	0.047619
Chr11	61769719	61769720	0.666667	6	0	8	-0.666667	0.014985
Chr11	68964456	68964457	0.5	8	0	24	-0.5	0.00194661
Chr11	89466503	89466504	0.375	8	0	18	-0.375	0.0215385
Chr11	93656723	93656724	0.6	5	0	9	-0.6	0.0274725
Chr11	101485993	101485994	0.4	10	0	12	-0.4	0.0287081
Chr11	104981683	104981684	0.4	5	0	16	-0.4	0.047619
Chr12	4499642	4499643	0.375	16	0	18	-0.375	0.00595433
Chr12	19782705	19782706	0.4	5	0	17	-0.4	0.04329
Chr12	25498398	25498399	0.5	6	0	11	-0.5	0.0294118
Chr12	28876539	28876540	0.833333	6	0	6	-0.833333	0.0151515
Chr12	34340481	34340482	0.428571	7	0	15	-0.428571	0.0227273
Chr12	66611362	66611363	0.428571	7	0	16	-0.428571	0.0197628
Chr12	82797991	82797992	0.5	8	0	20	-0.5	0.0034188
Chr12	96331561	96331562	0.4	10	0	20	-0.4	0.00766284
Chr12	98023593	98023594	0.375	8	0	23	-0.375	0.0124583
Chr12	108668036	108668037	0.375	8	0	19	-0.375	0.0191453
Chr12	108876853	108876854	0.5	6	0	9	-0.5	0.043956
Chr12	108876857	108876858	0.5	6	0	9	-0.5	0.043956
Chr12	108876867	108876868	0.5	6	0	9	-0.5	0.043956
Chr12	108876895	108876896	0.5	6	0	9	-0.5	0.043956
Chr12	108876909	108876910	0.5	6	0	9	-0.5	0.043956
Chr12	111472816	111472817	0.4	10	0	36	-0.4	0.00128688
Chr12	105157220	105157221	0.375	8	0	16	-0.375	0.027668
Chr13	3621681	3621682	0.666667	6	0.125	16	-0.541667	0.0254245
Chr13	69629214	69629215	0.4	5	0	16	-0.4	0.047619
Chr13	69908574	69908575	0.5	6	0	10	-0.5	0.0357143
Chr13	73206688	73206689	0.5	10	0.05	20	-0.45	0.00884173
Chr13	77827770	77827771	0.4	15	0	25	-0.4	0.00130394
Chr13	82763774	82763775	0.4	10	0	12	-0.4	0.0287081
Chr13	90800835	90800836	0.5	6	0	9	-0.5	0.043956
Chr13	103188691	103188692	0.666667	6	0.0588235	34	-0.607843	0.00224574
Chr13	114322992	114322993	0.416667	12	0	12	-0.416667	0.0372671
Chr13	119874144	119874145	0.454545	11	0	8	-0.454545	0.0445476
Chr13	119874158	119874159	0.454545	11	0	8	-0.454545	0.0445476
Chr13	119874164	119874165	0.454545	11	0	8	-0.454545	0.0445476
Chr14	43211578	43211579	0.5	6	0.0526316	19	-0.447368	0.0312253
Chr14	43211589	43211590	0.5	6	0.0526316	19	-0.447368	0.0312253
Chr14	43211593	43211594	0.5	6	0.0526316	19	-0.447368	0.0312253
Chr14	43211623	43211624	0.5	6	0.0526316	19	-0.447368	0.0312253
Chr14	43211656	43211657	0.5	6	0.0526316	19	-0.447368	0.0312253
Chr14	49049481	49049482	0.5	6	0.0740741	27	-0.425926	0.03131
Chr14	50496458	50496459	0.4	10	0	20	-0.4	0.00766284
Chr14	50496472	50496473	0.4	10	0	20	-0.4	0.00766284
Chr14	67069163	67069164	0.4	10	0	31	-0.4	0.00207366
Chr14	67069191	67069192	0.4	10	0	31	-0.4	0.00207366
Chr14	67069200	67069201	0.6	5	0	16	-0.6	0.0075188
Chr14	89013193	89013194	1	7	0.4	10	-0.6	0.0345023
Chr14	101426642	101426643	0.666667	6	0	8	-0.666667	0.014985
Chr14	103814756	103814757	0.444444	9	0.0555556	18	-0.388889	0.0296544
Chr14	111226117	111226118	0.5	6	0	11	-0.5	0.0294118
Chr15	8790336	8790337	0.428571	7	0	12	-0.428571	0.0361197
Chr15	16226053	16226054	0.4	5	0	20	-0.4	0.0333333
Chr15	20329740	20329741	0.4	10	0	12	-0.4	0.0287081
Chr15	22036348	22036349	0.4	10	0	12	-0.4	0.0287081
Chr15	24048814	24048815	0.428571	7	0	11	-0.428571	0.0428922
Chr15	28025228	28025229	0.428571	7	0	22	-0.428571	0.00957854
Chr15	28025245	28025246	0.428571	7	0.0454545	22	-0.383117	0.0338933
Chr15	38317570	38317571	0.4	5	0	17	-0.4	0.04329
Chr15	39777941	39777942	0.444444	9	0	10	-0.444444	0.0325077
Chr15	70749046	70749047	0.4	5	0	19	-0.4	0.0362319
Chr15	83051213	83051214	0.416667	12	0	18	-0.416667	0.00555766
Chr15	101896224	101896225	0.375	8	0	16	-0.375	0.027668
Chr15	102210862	102210863	0.5	8	0	10	-0.5	0.0228758
Chr16	13250213	13250214	0.5	6	0	10	-0.5	0.0357143
Chr16	24282990	24282991	0.444444	9	0	12	-0.444444	0.0210526
Chr16	38084645	38084646	0.4	5	0	18	-0.4	0.0395257
Chr16	76509953	76509954	0.555556	9	0	15	-0.555556	0.00296443
Chr16	83088719	83088720	0.428571	14	0	22	-0.428571	0.00154175
Chr16	91089918	91089919	0.5	6	0	14	-0.5	0.0175439
Chr16	91464855	91464856	0.4	5	0	16	-0.4	0.047619
Chr16	95385972	95385973	0.4	5	0	20	-0.4	0.0333333
Chr17	18881632	18881633	0.444444	9	0	21	-0.444444	0.0045977
Chr17	29535261	29535262	0.4	5	0	18	-0.4	0.0395257
Chr17	46011021	46011022	0.4	5	0	18	-0.4	0.0395257
Chr17	46011026	46011027	0.4	5	0	18	-0.4	0.0395257
Chr17	57477678	57477679	0.4	5	0	19	-0.4	0.0362319
Chr17	65918445	65918446	0.5	6	0	12	-0.5	0.0245098
Chr17	70223436	70223437	0.5	6	0	10	-0.5	0.0357143
Chr17	87112687	87112688	0.4	5	0	17	-0.4	0.04329
Chr17	88569715	88569716	0.428571	7	0	14	-0.428571	0.0263158
Chr18	11763978	11763979	0.4	10	0	18	-0.4	0.0102564
Chr18	18415459	18415460	0.428571	7	0.05	20	-0.378571	0.0418803
Chr18	39755635	39755636	0.4	10	0	14	-0.4	0.0197628
Chr18	53305132	53305133	0.4	10	0	22	-0.4	0.00583982
Chr18	75097710	75097711	0.4	5	0	21	-0.4	0.0307692
Chr18	76357297	76357298	0.428571	7	0	11	-0.428571	0.0428922
Chr18	87401923	87401924	0.6	5	0	13	-0.6	0.0122549
Chr18	87401937	87401938	0.6	5	0	12	-0.6	0.0147059
Chr19	7320400	7320401	0.4	10	0	18	-0.4	0.0102564
Chr19	40702406	40702407	0.4	10	0	12	-0.4	0.0287081
Chr19	44780841	44780842	0.5	8	0	11	-0.5	0.0180599
ChrX	13553222	13553223	0.428571	7	0	21	-0.428571	0.0106838
ChrX	18649006	18649007	0.5	12	0	26	-0.5	0.0003347
ChrX	65259619	65259620	0.375	8	0	16	-0.375	0.027668
ChrX	78962981	78962982	0.4	10	0	16	-0.4	0.0140468
ChrX	78962987	78962988	0.6	10	0	16	-0.6	0.000912131
ChrX	78963001	78963002	0.4	10	0	16	-0.4	0.0140468
ChrX	102846789	102846790	0.416667	12	0	10	-0.416667	0.0396446
ChrX	102846905	102846906	0.416667	12	0	10	-0.416667	0.0396446
ChrX	120098447	120098448	0.4	5	0	24	-0.4	0.0246305
ChrX	129800786	129800787	0.444444	9	0	17	-0.444444	0.00842809
ChrX	159676228	159676229	0.5	8	0	10	-0.5	0.0228758

## Sheet: FCH-04 vs 4-CHH-Promoters
Genes in female offspring from HMFA diet, which were hypomethylated in the promoter regions in CHH contexts.
Chromosome	Chromstart	Chromend	Promoter	CH-04 Female meth_ratio	CH-04 Female total CpG	CH-4 Female meth_ratio	CH-4 Female total CpG	Meth diff	P value
Chr1	75137619	75137620	Fam134a	0.5	6	0	15	-0.5	0.0150376
Chr2	143838397	143838398	Rrbp1	0.5	8	0	10	-0.5	0.0228758
Chr2	173044465	173044466	Zbp1	0.571429	7	0	11	-0.571429	0.0114379
Chr2	174585136	174585137	Edn3	0.5	8	0	10	-0.5	0.0228758
Chr3	38785419	38785420	Fat4	0.75	8	0	8	-0.75	0.00699301
Chr4	83170916	83170917	Ccdc171	0.5	6	0	14	-0.5	0.0175439
Chr6	66667137	66667138	Vmn1r36	0.5	8	0	16	-0.5	0.00658762
Chr7	6947352	6947353	Aurkc	0.5	6	0	11	-0.5	0.0294118
Chr7	19966593	19966594	Ercc2	0.555556	9	0	20	-0.555556	0.00106101
Chr7	26102001	26102002	Megf8	0.666667	6	0	12	-0.666667	0.00490196
Chr7	146433850	146433851	Pwwp2b	0.428571	7	0	32	-0.428571	0.00382974
Chr8	79426129	79426130	Nr3c2	0.444444	9	0	19	-0.444444	0.00615385
Chr8	107821369	107821370	E2f4	0.6	5	0	8	-0.6	0.034965
Chr9	60535976	60535977	Lrrc49	0.444444	9	0	14	-0.444444	0.0142292
Chr9	114753436	114753437	Cmtm8	0.5	8	0	12	-0.5	0.0144479
Chr10	115551616	115551617	4933416C03Rik	0.666667	6	0	10	-0.666667	0.00824176
Chr11	58679937	58679938	2810021J22Rik	0.5	8	0	13	-0.5	0.0116959
Chr11	94183262	94183263	Luc7l3	0.8	5	0	10	-0.8	0.003663
Chr13	21990162	21990163	Mir1983	0.6	5	0	11	-0.6	0.0178571
Chr13	51941197	51941198	Gadd45g	0.5	8	0	27	-0.5	0.0013369
Chr15	44259167	44259168	Eny2	0.666667	6	0	8	-0.666667	0.014985
Chr16	46498202	46498203	Pvrl3	0.428571	7	0	25	-0.428571	0.00705645
Chr16	84678255	84678256	4930529L06Rik	0.5	8	0	10	-0.5	0.0228758
Chr17	27108165	27108166	Zbtb9	0.6	5	0	7	-0.6	0.0454545
ChrX	34731049	34731050	Rnf113a1	0.571429	7	0.11	18	-0.460317	0.0324111
ChrX	71032705	71032706	Idh3g	0.5	8	0	20	-0.5	0.0034188
	Bold highlighted denotes methylation exclusively in the CpG islands.

## Sheet: FCH-04 vs 4-CHH-GB
Genes in female offspring from HMFA diet, which were hypomethylated in the gene body in CHH contexts.
Chromosome	Chromstart	Chromend	Gene name	CH-04 Female meth_ratio	CH-04 Female total CpG	CH-4 Female meth_ratio	CH-4 Female total CpG	Meth diff	P value
Chr1	36574211	36574212	Cnnm3	0.6	5	0	8	-0.6	0.034965
Chr1	39493116	39493117	Tbc1d8	0.6	5	0	8	-0.6	0.034965
Chr1	39493141	39493142	Tbc1d8	0.6	5	0	8	-0.6	0.034965
Chr1	70218609	70218610	Spag16	0.4375	16	0	15	-0.4375	0.00679768
Chr1	75137619	75137620	Cnppd1	0.5	6	0	15	-0.5	0.0150376
Chr1	130185390	130185391	Lct	0.75	8	0	22	-0.75	4.71559e-05
Chr1	135557271	135557272	Zc3h11a	0.428571	14	0	20	-0.428571	0.00223287
Chr1	152212438	152212439	BC003331	0.8	5	0	5	-0.8	0.047619
Chr1	155176083	155176084	Lamc1	0.6	5	0	25	-0.6	0.00246305
Chr1	155176126	155176127	Lamc1	0.6	5	0	25	-0.6	0.00246305
Chr1	157721715	157721716	Cep350	0.571429	7	0	12	-0.571429	0.00902993
Chr1	164619485	164619486	Prrc2c	0.5	8	0	14	-0.5	0.00956938
Chr1	183068784	183068785	Nvl	0.6	15	0	10	-0.6	0.00278515
Chr1	191493294	191493295	Cenpf	0.5	6	0.0625	16	-0.4375	0.0457963
Chr2	5836062	5836063	Dhtkd1	0.6	5	0	15	-0.6	0.00877193
Chr2	32070644	32070645	Prrc2b	0.5	6	0	10	-0.5	0.0357143
Chr2	66382269	66382270	Gm13629	1	8	0	8	-1	0.0001554
Chr2	66382270	66382271	Gm13629	1	8	0	8	-1	0.0001554
Chr2	66382272	66382273	Gm13629	1	8	0	8	-1	0.0001554
Chr2	66382273	66382274	Gm13629	1	8	0	8	-1	0.0001554
Chr2	66382284	66382285	Gm13629	1	8	0	8	-1	0.0001554
Chr2	66382289	66382290	Gm13629	1	8	0	8	-1	0.0001554
Chr2	66382290	66382291	Gm13629	1	8	0	8	-1	0.0001554
Chr2	66382292	66382293	Gm13629	1	8	0	8	-1	0.0001554
Chr2	66382294	66382295	Gm13629	1	8	0	8	-1	0.0001554
Chr2	66382295	66382296	Gm13629	1	8	0	8	-1	0.0001554
Chr2	66382296	66382297	Gm13629	1	8	0	8	-1	0.0001554
Chr2	66382297	66382298	Gm13629	1	8	0	8	-1	0.0001554
Chr2	66382298	66382299	Gm13629	1	8	0	8	-1	0.0001554
Chr2	66382299	66382300	Gm13629	1	8	0	8	-1	0.0001554
Chr2	66382302	66382303	Gm13629	1	8	0	8	-1	0.0001554
Chr2	66382303	66382304	Gm13629	1	8	0	8	-1	0.0001554
Chr2	66382306	66382307	Gm13629	1	8	0	8	-1	0.0001554
Chr2	68190058	68190059	Stk39	0.5	10	0	9	-0.5	0.0325077
Chr2	71336824	71336825	Metap1d	0.5	6	0	11	-0.5	0.0294118
Chr2	76723105	76723106	Ttn	0.5	10	0	8	-0.5	0.0359477
Chr2	91788342	91788343	Dgkz	0.454545	11	0	19	-0.454545	0.00324197
Chr2	103599221	103599222	Nat10	0.6	5	0	8	-0.6	0.034965
Chr2	104748490	104748491	Ccdc73	0.555556	9	0	6	-0.555556	0.043956
Chr2	119534373	119534374	Rtf1	0.5	8	0	10	-0.5	0.0228758
Chr2	130535089	130535090	4930402H24Rik	0.428571	7	0	23	-0.428571	0.00862069
Chr2	140761031	140761032	Macrod2	0.6	5	0.0769231	13	-0.523077	0.0441176
Chr2	155677313	155677314	Uqcc	0.5	8	0	14	-0.5	0.00956938
Chr2	167275778	167275779	Slc9a8	0.5	6	0	10	-0.5	0.0357143
Chr3	40724375	40724376	3110057O12Rik	0.571429	7	0	8	-0.571429	0.025641
Chr3	87536558	87536559	Arhgef11	0.5	8	0	12	-0.5	0.0144479
Chr3	87536565	87536566	Arhgef11	0.5	8	0	12	-0.5	0.0144479
Chr3	121150417	121150418	Cnn3	0.6	5	0	10	-0.6	0.021978
Chr3	145199860	145199861	Col24a1	0.5	6	0	12	-0.5	0.0245098
Chr4	35035937	35035938	Mob3b	0.5	12	0	10	-0.5	0.0151984
Chr4	47403280	47403281	Tgfbr1	0.5	8	0	10	-0.5	0.0228758
Chr4	55081665	55081666	Zfp462	0.5	8	0	18	-0.5	0.00468227
Chr4	76096417	76096418	Ptprd	0.666667	6	0	8	-0.666667	0.014985
Chr4	103068712	103068713	LOC622167	0.461538	13	0	25	-0.461538	0.000621586
Chr4	113193254	113193255	Skint5	0.6	5	0	12	-0.6	0.0147059
Chr4	126407750	126407751	Tfap2e	0.666667	6	0	8	-0.666667	0.014985
Chr4	140502764	140502765	Padi2	0.571429	7	0	13	-0.571429	0.00722394
Chr4	154374584	154374585	Plch2	0.6	5	0	8	-0.6	0.034965
Chr4	154374609	154374610	Plch2	0.6	5	0	8	-0.6	0.034965
Chr4	154374614	154374615	Plch2	0.6	5	0	8	-0.6	0.034965
Chr4	154374622	154374623	Plch2	0.6	5	0	7	-0.6	0.0454545
Chr4	154374689	154374690	Plch2	0.6	5	0	8	-0.6	0.034965
Chr4	154374694	154374695	Plch2	0.6	5	0	8	-0.6	0.034965
Chr4	154374695	154374696	Plch2	0.6	5	0	8	-0.6	0.034965
Chr4	154374697	154374698	Plch2	0.6	5	0	7	-0.6	0.0454545
Chr4	154374707	154374708	Plch2	0.6	5	0	8	-0.6	0.034965
Chr4	154374709	154374710	Plch2	0.6	5	0	8	-0.6	0.034965
Chr4	154374715	154374716	Plch2	0.6	5	0	8	-0.6	0.034965
Chr4	154374716	154374717	Plch2	0.6	5	0	8	-0.6	0.034965
Chr4	154374719	154374720	Plch2	0.6	5	0	8	-0.6	0.034965
Chr4	154374722	154374723	Plch2	0.6	5	0	8	-0.6	0.034965
Chr4	154374725	154374726	Plch2	0.6	5	0	8	-0.6	0.034965
Chr4	154766358	154766359	Gabrd	0.6	5	0	10	-0.6	0.021978
Chr4	155543262	155543263	Agrn	0.5	8	0	10	-0.5	0.0228758
Chr5	32554827	32554828	Plb1	0.5	6	0	14	-0.5	0.0175439
Chr5	68153255	68153256	Atp8a1	0.6	5	0	21	-0.6	0.00384615
Chr5	97251255	97251256	Anxa3	0.666667	6	0	10	-0.666667	0.00824176
Chr5	102398957	102398958	Wdfy3	0.428571	7	0	23	-0.428571	0.00862069
Chr5	104888595	104888596	Pkd2	0.5	8	0	14	-0.5	0.00956938
Chr5	134920086	134920087	Gtf2ird1	0.5	6	0	14	-0.5	0.0175439
Chr5	140776171	140776172	Mad1l1	0.5	12	0	13	-0.5	0.00521739
Chr5	140776176	140776177	Mad1l1	0.5	12	0	13	-0.5	0.00521739
Chr5	140776177	140776178	Mad1l1	0.5	12	0	13	-0.5	0.00521739
Chr5	140776180	140776181	Mad1l1	0.5	12	0	13	-0.5	0.00521739
Chr5	140776182	140776183	Mad1l1	0.5	12	0	13	-0.5	0.00521739
Chr5	140776188	140776189	Mad1l1	0.5	12	0	10	-0.5	0.0151984
Chr5	141374218	141374219	Card11	0.5	6	0	10	-0.5	0.0357143
Chr5	150828352	150828353	Rxfp2	0.444444	9	0	20	-0.444444	0.00530504
Chr6	30326788	30326789	Zc3hc1	0.666667	6	0	21	-0.666667	0.000854701
Chr6	38340235	38340236	Ttc26	0.571429	7	0	8	-0.571429	0.025641
Chr6	83145425	83145426	Dctn1	0.428571	14	0	24	-0.428571	0.00108778
Chr6	142886327	142886328	St8sia1	1	8	0.444444	9	-0.555556	0.0294118
Chr6	142886355	142886356	St8sia1	1	8	0.444444	9	-0.555556	0.0294118
Chr7	3604369	3604370	Cnot3	0.428571	7	0	28	-0.428571	0.00534759
Chr7	16867752	16867753	Ccdc9	0.5	8	0	20	-0.5	0.0034188
Chr7	28100696	28100697	Ltbp4	0.666667	6	0	9	-0.666667	0.010989
Chr7	28100697	28100698	Ltbp4	0.666667	6	0	9	-0.666667	0.010989
Chr7	28100702	28100703	Ltbp4	0.666667	6	0	9	-0.666667	0.010989
Chr7	28100703	28100704	Ltbp4	0.666667	6	0	9	-0.666667	0.010989
Chr7	28100705	28100706	Ltbp4	0.666667	6	0	9	-0.666667	0.010989
Chr7	28100706	28100707	Ltbp4	0.666667	6	0	9	-0.666667	0.010989
Chr7	30029707	30029708	Yif1b	0.444444	9	0	29	-0.444444	0.00170697
Chr7	97113637	97113638	Eed	0.625	8	0.0909091	11	-0.534091	0.0407637
Chr7	134357542	134357543	Mylpf	0.571429	7	0	8	-0.571429	0.025641
Chr7	136752540	136752541	Wdr11	0.5	6	0	13	-0.5	0.0206398
Chr7	150995495	150995496	Nadsyn1	0.6	10	0	8	-0.6	0.0128205
Chr8	35678011	35678012	B930018H19	0.625	8	0	6	-0.625	0.030969
Chr8	55245214	55245215	Vegfc	0.666667	6	0	15	-0.666667	0.00250627
Chr8	87636991	87636992	Zfp791	0.5	10	0.0714286	28	-0.428571	0.00802329
Chr8	91177074	91177075	Nod2	0.428571	7	0	21	-0.428571	0.0106838
Chr8	94015738	94015739	Fto	0.444444	9	0	23	-0.444444	0.00350389
Chr8	94066858	94066859	Fto	0.444444	9	0	31	-0.444444	0.00137871
Chr8	109358257	109358258	Tmco7	0.5	6	0	9	-0.5	0.043956
Chr8	109358258	109358259	Tmco7	0.5	6	0	9	-0.5	0.043956
Chr8	109358259	109358260	Tmco7	0.5	6	0	9	-0.5	0.043956
Chr8	109358261	109358262	Tmco7	0.5	6	0	9	-0.5	0.043956
Chr8	109358262	109358263	Tmco7	0.5	6	0	9	-0.5	0.043956
Chr8	109358267	109358268	Tmco7	0.5	6	0	9	-0.5	0.043956
Chr8	109358268	109358269	Tmco7	0.5	6	0	9	-0.5	0.043956
Chr8	113090592	113090593	Hydin	0.6	5	0	8	-0.6	0.034965
Chr8	113555302	113555303	Ddx19b	0.571429	7	0	8	-0.571429	0.025641
Chr8	119879482	119879483	Cmip	0.666667	6	0	18	-0.666667	0.00141163
Chr8	119904858	119904859	Cmip	0.5	10	0	7	-0.5	0.0441176
Chr8	124996797	124996798	Rnf166	0.666667	6	0.0789474	38	-0.587719	0.00341321
Chr9	91277592	91277593	Zic4	0.444444	9	0	10	-0.444444	0.0325077
Chr9	107753363	107753364	Rbm6	0.6	5	0	13	-0.6	0.0122549
Chr9	109963863	109963864	Mtap4	0.6	5	0	9	-0.6	0.0274725
Chr9	121149344	121149345	Ulk4	0.666667	6	0.142857	14	-0.52381	0.0374097
Chr9	121149348	121149349	Ulk4	0.666667	6	0.142857	14	-0.52381	0.0374097
Chr10	24953296	24953297	Akap7	0.8	5	0	6	-0.8	0.0151515
Chr10	38795633	38795634	Lama4	0.6	10	0	6	-0.6	0.0338412
Chr10	41219789	41219790	Ppil6	0.6	5	0.0689655	29	-0.531034	0.0151156
Chr10	61758542	61758543	Hk1	0.8	5	0	13	-0.8	0.00163399
Chr10	61758543	61758544	Hk1	0.8	5	0	13	-0.8	0.00163399
Chr10	69963601	69963602	Fam13c	0.666667	6	0	7	-0.666667	0.020979
Chr10	76347950	76347951	Pcbp3	1	5	0.285714	7	-0.714286	0.0277778
Chr10	76347954	76347955	Pcbp3	1	5	0.142857	7	-0.857143	0.0151515
Chr10	76348267	76348268	Pcbp3	1	5	0.285714	7	-0.714286	0.0277778
Chr10	76348271	76348272	Pcbp3	1	5	0.142857	7	-0.857143	0.0151515
Chr10	79437727	79437728	Grin3b	0.666667	6	0	11	-0.666667	0.00630252
Chr10	115551616	115551617	Ptprr	0.666667	6	0	10	-0.666667	0.00824176
Chr11	11410412	11410413	4930415F15Rik	0.666667	6	0	22	-0.666667	0.000732601
Chr11	23374042	23374043	Usp34	0.5	8	0	12	-0.5	0.0144479
Chr11	33384903	33384904	Ranbp17	0.571429	7	0	11	-0.571429	0.0114379
Chr11	33892504	33892505	Kcnip1	0.5	8	0	9	-0.5	0.0294118
Chr11	51817888	51817889	Cdkl3	0.5	8	0	16	-0.5	0.00658762
Chr11	54152152	54152153	Acsl6	0.666667	6	0	19	-0.666667	0.00118577
Chr11	60238544	60238545	Gid4	0.5	6	0.047619	21	-0.452381	0.0247863
Chr11	96714942	96714943	Copz2	0.6	5	0	9	-0.6	0.0274725
Chr11	113513359	113513360	Cog1	0.666667	6	0	10	-0.666667	0.00824176
Chr11	113513360	113513361	Cog1	0.666667	6	0	10	-0.666667	0.00824176
Chr11	113513364	113513365	Cog1	0.666667	6	0	10	-0.666667	0.00824176
Chr11	113513365	113513366	Cog1	0.666667	6	0	10	-0.666667	0.00824176
Chr11	113513367	113513368	Cog1	0.666667	6	0	10	-0.666667	0.00824176
Chr11	113513373	113513374	Cog1	0.666667	6	0	10	-0.666667	0.00824176
Chr11	113513387	113513388	Cog1	0.666667	6	0	10	-0.666667	0.00824176
Chr11	113513391	113513392	Cog1	0.666667	6	0	9	-0.666667	0.010989
Chr11	113513392	113513393	Cog1	0.666667	6	0	9	-0.666667	0.010989
Chr11	113513394	113513395	Cog1	0.666667	6	0	9	-0.666667	0.010989
Chr11	115929611	115929612	Unc13d	0.454545	11	0	12	-0.454545	0.01373
Chr11	116407112	116407113	Ube2o	0.5	6	0	9	-0.5	0.043956
Chr11	118454586	118454587	Rbfox3	0.428571	14	0	22	-0.428571	0.00154175
Chr12	30562513	30562514	Myt1l	0.428571	7	0	21	-0.428571	0.0106838
Chr12	30562515	30562516	Myt1l	0.428571	7	0	21	-0.428571	0.0106838
Chr12	30562527	30562528	Myt1l	0.428571	7	0	21	-0.428571	0.0106838
Chr12	30562533	30562534	Myt1l	0.428571	7	0	21	-0.428571	0.0106838
Chr12	30562545	30562546	Myt1l	0.428571	7	0	21	-0.428571	0.0106838
Chr12	30562546	30562547	Myt1l	0.428571	7	0	21	-0.428571	0.0106838
Chr12	30562555	30562556	Myt1l	0.571429	7	0	20	-0.571429	0.0019943
Chr12	30562575	30562576	Myt1l	0.428571	7	0	20	-0.428571	0.0119658
Chr12	30562576	30562577	Myt1l	0.428571	7	0	20	-0.428571	0.0119658
Chr12	30562585	30562586	Myt1l	0.428571	7	0	20	-0.428571	0.0119658
Chr12	30562592	30562593	Myt1l	0.428571	7	0	21	-0.428571	0.0106838
Chr12	30562595	30562596	Myt1l	0.428571	7	0	21	-0.428571	0.0106838
Chr12	30562596	30562597	Myt1l	0.428571	7	0	21	-0.428571	0.0106838
Chr12	30562601	30562602	Myt1l	0.428571	7	0	21	-0.428571	0.0106838
Chr12	30562604	30562605	Myt1l	0.428571	7	0	21	-0.428571	0.0106838
Chr12	30562607	30562608	Myt1l	0.428571	7	0	20	-0.428571	0.0119658
Chr12	35772034	35772035	Snx13	0.666667	6	0	26	-0.666667	0.00041713
Chr12	41431033	41431034	Dock4	0.428571	7	0	25	-0.428571	0.00705645
Chr12	55100715	55100716	Npas3	0.6	10	0.0952381	21	-0.504762	0.0059154
Chr12	74846052	74846053	Prkch	0.8	5	0	5	-0.8	0.047619
Chr12	74846061	74846062	Prkch	0.8	5	0	5	-0.8	0.047619
Chr12	77391019	77391020	Mthfd1	0.714286	7	0	12	-0.714286	0.00180599
Chr12	87763617	87763618	Esrrb	0.5	6	0	9	-0.5	0.043956
Chr12	92924481	92924482	Ston2	0.5	8	0	48	-0.5	0.000190585
Chr12	102676568	102676569	Catsperb	0.666667	6	0	11	-0.666667	0.00630252
Chr12	109694969	109694970	Eml1	0.5	8	0	14	-0.5	0.00956938
Chr13	54897377	54897378	Tspan17	0.461538	13	0	31	-0.461538	0.000243092
Chr13	95647059	95647060	Otp	0.5	8	0	20	-0.5	0.0034188
Chr13	110020290	110020291	Pde4d	0.75	8	0.136364	22	-0.613636	0.00314458
Chr14	8999402	8999403	Pdhb	0.5	6	0	14	-0.5	0.0175439
Chr14	35487415	35487416	Wapal	0.666667	9	0	5	-0.666667	0.030969
Chr14	121512307	121512308	Farp1	0.6	5	0	16	-0.6	0.0075188
Chr15	23398243	23398244	Cdh18	0.444444	9	0	22	-0.444444	0.00400445
Chr15	44259167	44259168	Nudcd1	0.666667	6	0	8	-0.666667	0.014985
Chr15	102255793	102255794	Sp1	0.666667	6	0.0714286	14	-0.595238	0.0139319
Chr16	38965964	38965965	Igsf11	0.428571	14	0	19	-0.428571	0.00271135
Chr17	8123059	8123060	Tagap	0.5	8	0	15	-0.5	0.00790514
Chr17	32355720	32355721	Brd4	0.6	5	0	8	-0.6	0.034965
Chr18	40367665	40367666	Yipf5	0.5	10	0	19	-0.5	0.00212202
Chr18	62758447	62758448	Spink10	0.428571	14	0	21	-0.428571	0.00185009
Chr19	47958455	47958456	Gsto2	0.6	5	0	8	-0.6	0.034965
ChrX	33526488	33526489	Dock11	0.5	8	0	10	-0.5	0.0228758
ChrX	33526490	33526491	Dock11	0.5	8	0	10	-0.5	0.0228758
ChrX	34731049	34731050	Ndufa1	0.571429	7	0.111111	18	-0.460317	0.0324111
ChrX	51058954	51058955	1700013H16Rik	0.6	5	0	10	-0.6	0.021978
ChrX	71032705	71032706	Ssr4	0.5	8	0	20	-0.5	0.0034188
ChrX	84999258	84999259	Il1rapl1	0.5	6	0	22	-0.5	0.00610501
	Bold highlighted denotes methylation exclusively in the CpG islands.

## Sheet: FCH-04 vs 4-CHH-DMRs
Sites of genomic DNA in female offspring from HMFA diet, which were hypomethylated in other chromosomal regions in CHH contexts.
Chromosome	Chromstart	Chromend	CH-04 Female meth_ratio	CH-04 Female total CpG	CH-4 Female meth_ratio	CH-4 Female total CpG	Meth diff	P value
Chr1	15074332	15074333	1	8	0.4	5	-0.6	0.034965
Chr1	19178164	19178165	0.5	6	0	9	-0.5	0.043956
Chr1	27786438	27786439	0.866667	15	0.333333	9	-0.533333	0.0214883
Chr1	78636873	78636874	0.666667	6	0	16	-0.666667	0.00205058
Chr1	85270753	85270754	1	12	0.428571	21	-0.571429	0.00169282
Chr1	97636651	97636652	0.5	10	0	16	-0.5	0.00383095
Chr1	97792930	97792931	0.444444	9	0	11	-0.444444	0.0260062
Chr1	116882769	116882770	0.6	5	0	7	-0.6	0.0454545
Chr1	116882816	116882817	0.6	5	0	7	-0.6	0.0454545
Chr1	139273453	139273454	0.5	6	0.05	20	-0.45	0.0277592
Chr1	152953641	152953642	0.5	8	0	20	-0.5	0.0034188
Chr1	179624062	179624063	0.428571	7	0	20	-0.428571	0.0119658
Chr1	186278019	186278020	0.5	6	0	11	-0.5	0.0294118
Chr2	9817683	9817684	0.5	6	0	10	-0.5	0.0357143
Chr2	9817684	9817685	0.5	6	0	10	-0.5	0.0357143
Chr2	66501940	66501941	0.5	6	0	12	-0.5	0.0245098
Chr2	75320152	75320153	0.6	5	0	7	-0.6	0.0454545
Chr2	82372529	82372530	0.6	5	0	14	-0.6	0.0103199
Chr2	98507383	98507384	0.878828	2253	0.411058	416	-0.467771	2.38986e-10
Chr2	106107617	106107618	0.571429	7	0	10	-0.571429	0.0147059
Chr2	128114677	128114678	0.6	5	0	10	-0.6	0.021978
Chr2	131637806	131637807	0.6	5	0	7	-0.6	0.0454545
Chr2	131637815	131637816	0.6	5	0	7	-0.6	0.0454545
Chr2	164546062	164546063	0.5	16	0	9	-0.5	0.0217599
Chr2	173660795	173660796	0.6	5	0	8	-0.6	0.034965
Chr2	178686982	178686983	0.428571	7	0	21	-0.428571	0.0106838
Chr2	180587739	180587740	0.444444	9	0	13	-0.444444	0.0172249
Chr3	20663187	20663188	0.5	8	0	18	-0.5	0.00468227
Chr3	23478477	23478478	0.714286	7	0.166667	12	-0.547619	0.0449115
Chr3	31460520	31460521	0.5	8	0	16	-0.5	0.00658762
Chr3	36291900	36291901	0.666667	6	0	12	-0.666667	0.00490196
Chr3	73655368	73655369	0.6	5	0	14	-0.6	0.0103199
Chr3	83480098	83480099	0.6	5	0	8	-0.6	0.034965
Chr3	114486263	114486264	0.5	6	0	11	-0.5	0.0294118
Chr3	122113631	122113632	0.428571	7	0	20	-0.428571	0.0119658
Chr3	131148614	131148615	0.428571	7	0	29	-0.428571	0.00490196
Chr3	156986941	156986942	0.6	5	0	7	-0.6	0.0454545
Chr4	31932090	31932091	0.5	6	0	13	-0.5	0.0206398
Chr4	31932094	31932095	0.5	6	0	13	-0.5	0.0206398
Chr4	31932095	31932096	0.5	6	0	13	-0.5	0.0206398
Chr4	31932097	31932098	0.5	6	0	13	-0.5	0.0206398
Chr4	31932106	31932107	0.5	6	0	13	-0.5	0.0206398
Chr4	31932112	31932113	0.666667	6	0	13	-0.666667	0.00386997
Chr4	31932115	31932116	0.5	6	0	13	-0.5	0.0206398
Chr4	31932124	31932125	0.5	6	0	13	-0.5	0.0206398
Chr4	31932152	31932153	0.5	6	0	12	-0.5	0.0245098
Chr4	40608604	40608605	0.6	5	0	9	-0.6	0.0274725
Chr4	55222095	55222096	0.571429	7	0	12	-0.571429	0.00902993
Chr4	55222097	55222098	0.5	8	0	16	-0.5	0.00658762
Chr4	55222098	55222099	0.444444	9	0	18	-0.444444	0.00717949
Chr4	55222099	55222100	0.444444	9	0	18	-0.444444	0.00717949
Chr4	55222102	55222103	0.444444	9	0	18	-0.444444	0.00717949
Chr4	96057772	96057773	0.5	8	0	19	-0.5	0.0039886
Chr4	105726832	105726833	0.5	6	0	20	-0.5	0.00769231
Chr4	116683546	116683547	0.611111	18	0.166667	12	-0.444444	0.0255564
Chr4	133512962	133512963	0.666667	6	0	8	-0.666667	0.014985
Chr4	134115689	134115690	0.5	8	0	14	-0.5	0.00956938
Chr4	134115696	134115697	0.5	8	0	14	-0.5	0.00956938
Chr4	134115697	134115698	0.5	8	0	14	-0.5	0.00956938
Chr4	134115701	134115702	0.5	8	0	14	-0.5	0.00956938
Chr4	134115703	134115704	0.5	8	0	14	-0.5	0.00956938
Chr4	137973508	137973509	0.5	8	0	12	-0.5	0.0144479
Chr4	151293299	151293300	0.5	8	0	20	-0.5	0.0034188
Chr5	15242988	15242989	0.6	5	0	14	-0.6	0.0103199
Chr5	38268481	38268482	0.5	6	0	12	-0.5	0.0245098
Chr5	53825274	53825275	0.5	8	0	12	-0.5	0.0144479
Chr5	61750842	61750843	0.5	6	0	9	-0.5	0.043956
Chr5	62269701	62269702	0.454545	11	0	14	-0.454545	0.00869565
Chr5	74386482	74386483	0.5	6	0	16	-0.5	0.012987
Chr5	75851359	75851360	0.5	6	0	14	-0.5	0.0175439
Chr5	107140737	107140738	0.6	10	0	6	-0.6	0.0338412
Chr5	109352841	109352842	0.5	12	0	32	-0.5	0.000130896
Chr5	123920378	123920379	0.444444	9	0	16	-0.444444	0.00996047
Chr5	125687056	125687057	0.6	5	0	9	-0.6	0.0274725
Chr5	152143588	152143589	0.666667	6	0.0555556	18	-0.611111	0.00649351
Chr6	18947834	18947835	0.5	6	0	15	-0.5	0.0150376
Chr6	29412995	29412996	0.5	6	0	11	-0.5	0.0294118
Chr6	35530653	35530654	0.571429	7	0	13	-0.571429	0.00722394
Chr6	75571508	75571509	0.6	5	0	8	-0.6	0.034965
Chr6	92258679	92258680	0.428571	7	0	22	-0.428571	0.00957854
Chr6	108655254	108655255	0.5	8	0	10	-0.5	0.0228758
Chr6	115063607	115063608	0.5	12	0	32	-0.5	0.000130896
Chr6	122370055	122370056	0.454545	11	0	8	-0.454545	0.0445476
Chr6	138141561	138141562	0.5	6	0	10	-0.5	0.0357143
Chr6	138141602	138141603	0.5	6	0	10	-0.5	0.0357143
Chr6	141111672	141111673	0.666667	6	0	13	-0.666667	0.00386997
Chr7	80207306	80207307	0.5	8	0	18	-0.5	0.00468227
Chr7	80207311	80207312	0.5	8	0	18	-0.5	0.00468227
Chr7	106652444	106652445	0.666667	6	0	8	-0.666667	0.014985
Chr7	115157082	115157083	0.5625	16	0	7	-0.5625	0.018943
Chr7	120327497	120327498	0.6	5	0.047619	21	-0.552381	0.0143813
Chr8	4982228	4982229	0.5	6	0	14	-0.5	0.0175439
Chr8	4982346	4982347	0.6	5	0	14	-0.6	0.0103199
Chr8	28650813	28650814	0.5	8	0	16	-0.5	0.00658762
Chr8	32469881	32469882	0.5	8	0	22	-0.5	0.00255428
Chr8	37089120	37089121	0.5	12	0	30	-0.5	0.000176141
Chr8	78622284	78622285	0.923077	13	0.368421	19	-0.554656	0.00280072
Chr8	78622285	78622286	0.923077	13	0.333333	18	-0.589744	0.00240212
Chr8	78622286	78622287	0.923077	13	0.368421	19	-0.554656	0.00280072
Chr8	78622288	78622289	0.833333	12	0.368421	19	-0.464912	0.0244684
Chr8	95903463	95903464	0.444444	9	0	10	-0.444444	0.0325077
Chr9	3001167	3001168	0.5	6	0	14	-0.5	0.0175439
Chr9	3022353	3022354	0.6	5	0	7	-0.6	0.0454545
Chr9	3022944	3022945	0.875	8	0.285714	7	-0.589286	0.0405594
Chr9	3027118	3027119	0.571429	7	0	8	-0.571429	0.025641
Chr9	18693993	18693994	0.571429	7	0	8	-0.571429	0.025641
Chr9	18905222	18905223	0.8	5	0	6	-0.8	0.0151515
Chr9	23355448	23355449	0.5	12	0	11	-0.5	0.01373
Chr9	34101601	34101602	0.454545	11	0	17	-0.454545	0.00470085
Chr9	34101613	34101614	0.5	6	0	11	-0.5	0.0294118
Chr9	47101404	47101405	0.571429	7	0	10	-0.571429	0.0147059
Chr9	62154908	62154909	0.666667	6	0	14	-0.666667	0.00309598
Chr9	100878489	100878490	0.5	8	0	10	-0.5	0.0228758
Chr9	100878521	100878522	0.5	8	0	10	-0.5	0.0228758
Chr9	121823120	121823121	0.5	6	0	9	-0.5	0.043956
Chr9	121823148	121823149	0.5	6	0	9	-0.5	0.043956
Chr10	38246994	38246995	0.666667	6	0	17	-0.666667	0.00169396
Chr10	42424605	42424606	0.666667	9	0	6	-0.666667	0.0277722
Chr10	42424607	42424608	0.666667	9	0	7	-0.666667	0.0113636
Chr10	42424608	42424609	0.666667	9	0	7	-0.666667	0.0113636
Chr10	42424609	42424610	0.666667	9	0	7	-0.666667	0.0113636
Chr10	42424613	42424614	0.666667	9	0	7	-0.666667	0.0113636
Chr10	42424614	42424615	0.666667	9	0	7	-0.666667	0.0113636
Chr10	42424619	42424620	0.75	8	0	7	-0.75	0.00699301
Chr10	61600074	61600075	0.5	8	0	14	-0.5	0.00956938
Chr10	75473369	75473370	0.666667	6	0	8	-0.666667	0.014985
Chr10	78106013	78106014	1	6	0.461538	13	-0.538462	0.0436017
Chr10	78106016	78106017	1	6	0.461538	13	-0.538462	0.0436017
Chr10	78106017	78106018	1	6	0.461538	13	-0.538462	0.0436017
Chr10	78106018	78106019	1	6	0.461538	13	-0.538462	0.0436017
Chr10	78106020	78106021	1	6	0.461538	13	-0.538462	0.0436017
Chr10	78106026	78106027	1	6	0.461538	13	-0.538462	0.0436017
Chr10	78106027	78106028	1	6	0.461538	13	-0.538462	0.0436017
Chr10	78106035	78106036	1	6	0.428571	14	-0.571429	0.0418989
Chr10	78106036	78106037	1	6	0.428571	14	-0.571429	0.0418989
Chr10	78106039	78106040	1	6	0.428571	14	-0.571429	0.0418989
Chr10	78106042	78106043	1	6	0.428571	14	-0.571429	0.0418989
Chr10	102051741	102051742	0.5	6	0	12	-0.5	0.0245098
Chr10	110468894	110468895	0.5	6	0.0625	16	-0.4375	0.0457963
Chr10	112337935	112337936	0.5	8	0	10	-0.5	0.0228758
Chr10	112337942	112337943	0.5	8	0	10	-0.5	0.0228758
Chr10	118050655	118050656	0.5	10	0	21	-0.5	0.00148313
Chr11	7959589	7959590	0.444444	9	0	10	-0.444444	0.0325077
Chr11	57758983	57758984	0.444444	9	0	12	-0.444444	0.0210526
Chr11	62760890	62760891	0.5	8	0	13	-0.5	0.0116959
Chr11	82587659	82587660	0.6	5	0	10	-0.6	0.021978
Chr11	83470333	83470334	0.5	8	0	12	-0.5	0.0144479
Chr11	97157790	97157791	0.5	6	0	11	-0.5	0.0294118
Chr11	98197468	98197469	0.5	8	0	13	-0.5	0.0116959
Chr11	104465137	104465138	0.571429	7	0	10	-0.571429	0.0147059
Chr11	118914813	118914814	0.5	8	0	10	-0.5	0.0228758
Chr11	118914817	118914818	0.5	8	0	9	-0.5	0.0294118
Chr11	118914819	118914820	0.5	8	0	10	-0.5	0.0228758
Chr11	118914834	118914835	0.5	8	0	10	-0.5	0.0228758
Chr11	118914836	118914837	0.5	8	0	10	-0.5	0.0228758
Chr11	118914841	118914842	0.5	8	0	9	-0.5	0.0294118
Chr12	15755365	15755366	0.666667	6	0	12	-0.666667	0.00490196
Chr12	18169542	18169543	0.727273	11	0.25	12	-0.477273	0.0391257
Chr12	32103021	32103022	1	9	0.454545	11	-0.545455	0.0140867
Chr12	36983620	36983621	0.666667	6	0	16	-0.666667	0.00205058
Chr12	59839936	59839937	0.5	6	0	9	-0.5	0.043956
Chr12	66395127	66395128	0.444444	9	0	11	-0.444444	0.0260062
Chr12	72012526	72012527	0.666667	6	0	18	-0.666667	0.00141163
Chr12	92086505	92086506	0.6	5	0	16	-0.6	0.0075188
Chr12	93389346	93389347	0.466667	15	0	10	-0.466667	0.0201893
Chr12	102972602	102972603	0.444444	9	0	19	-0.444444	0.00615385
Chr12	108876834	108876835	0.5	6	0	9	-0.5	0.043956
Chr12	108876835	108876836	0.5	6	0	9	-0.5	0.043956
Chr12	108876838	108876839	0.5	6	0	9	-0.5	0.043956
Chr12	108876843	108876844	0.5	6	0	9	-0.5	0.043956
Chr12	108876844	108876845	0.5	6	0	9	-0.5	0.043956
Chr12	108876845	108876846	0.5	6	0	9	-0.5	0.043956
Chr12	108876848	108876849	0.5	6	0	9	-0.5	0.043956
Chr12	108876856	108876857	0.666667	6	0	8	-0.666667	0.014985
Chr12	108876865	108876866	0.5	6	0	9	-0.5	0.043956
Chr12	108876866	108876867	0.5	6	0	9	-0.5	0.043956
Chr12	108876876	108876877	0.5	12	0	16	-0.5	0.00245262
Chr12	108876878	108876879	0.5	6	0	9	-0.5	0.043956
Chr12	108876879	108876880	0.5	6	0	9	-0.5	0.043956
Chr12	108876882	108876883	0.5	6	0	9	-0.5	0.043956
Chr12	108876889	108876890	0.5	6	0	9	-0.5	0.043956
Chr12	108876890	108876891	0.5	6	0	9	-0.5	0.043956
Chr12	108876891	108876892	0.5	6	0	9	-0.5	0.043956
Chr12	108876914	108876915	0.5	6	0	9	-0.5	0.043956
Chr12	108876917	108876918	0.5	6	0	9	-0.5	0.043956
Chr12	108876918	108876919	0.5	6	0	9	-0.5	0.043956
Chr12	108876919	108876920	0.5	6	0	9	-0.5	0.043956
Chr12	111472812	111472813	0.444444	9	0	36	-0.444444	0.000845666
Chr12	119996699	119996700	0.5	6	0	16	-0.5	0.012987
Chr13	7925883	7925884	0.5	8	0	10	-0.5	0.0228758
Chr13	18099726	18099727	1	8	0.444444	9	-0.555556	0.0294118
Chr13	28421957	28421958	0.8	5	0	7	-0.8	0.010101
Chr13	30512957	30512958	0.6	5	0	7	-0.6	0.0454545
Chr13	51100068	51100069	0.6	5	0.0625	16	-0.5375	0.0275689
Chr13	56129441	56129442	0.5	8	0	21	-0.5	0.00294724
Chr13	60034382	60034383	0.538462	13	0	12	-0.538462	0.00521739
Chr13	60034386	60034387	0.571429	14	0	12	-0.571429	0.00223904
Chr13	60034391	60034392	0.571429	14	0	12	-0.571429	0.00223904
Chr13	60034395	60034396	0.714286	14	0	12	-0.714286	0.000200876
Chr13	60034397	60034398	0.571429	14	0	12	-0.571429	0.00223904
Chr13	60034400	60034401	0.571429	14	0	12	-0.571429	0.00223904
Chr13	60034401	60034402	0.571429	14	0	12	-0.571429	0.00223904
Chr13	60034403	60034404	0.571429	14	0	12	-0.571429	0.00223904
Chr13	60034405	60034406	0.571429	14	0	12	-0.571429	0.00223904
Chr13	60034406	60034407	0.571429	14	0	12	-0.571429	0.00223904
Chr13	60034407	60034408	0.571429	14	0	12	-0.571429	0.00223904
Chr13	60034409	60034410	0.571429	14	0	12	-0.571429	0.00223904
Chr13	72241303	72241304	0.444444	9	0	10	-0.444444	0.0325077
Chr13	82060472	82060473	0.461538	13	0	9	-0.461538	0.0460778
Chr13	82060480	82060481	0.461538	13	0	10	-0.461538	0.0190793
Chr13	82060484	82060485	0.5	12	0	9	-0.5	0.0185759
Chr13	82060488	82060489	0.5	12	0	9	-0.5	0.0185759
Chr13	90800806	90800807	0.5	6	0	9	-0.5	0.043956
Chr13	95102932	95102933	0.5	6	0	9	-0.5	0.043956
Chr13	119874135	119874136	0.454545	11	0	8	-0.454545	0.0445476
Chr13	119874142	119874143	0.454545	11	0	8	-0.454545	0.0445476
Chr13	119874143	119874144	0.454545	11	0	8	-0.454545	0.0445476
Chr13	119874147	119874148	0.454545	11	0	8	-0.454545	0.0445476
Chr13	119874149	119874150	0.454545	11	0	8	-0.454545	0.0445476
Chr14	13967997	13967998	0.5	8	0	25	-0.5	0.00171065
Chr14	38207248	38207249	0.785714	14	0.333333	12	-0.452381	0.0447368
Chr14	43211571	43211572	0.5	6	0.0526316	19	-0.447368	0.0312253
Chr14	43211575	43211576	0.5	6	0.0526316	19	-0.447368	0.0312253
Chr14	43211581	43211582	0.5	6	0.0526316	19	-0.447368	0.0312253
Chr14	43211601	43211602	0.5	6	0.0526316	19	-0.447368	0.0312253
Chr14	43211607	43211608	0.5	6	0.0555556	18	-0.444444	0.0352908
Chr14	43211608	43211609	0.5	6	0.0555556	18	-0.444444	0.0352908
Chr14	43211627	43211628	0.5	6	0.0526316	19	-0.447368	0.0312253
Chr14	43211631	43211632	0.5	6	0.0526316	19	-0.447368	0.0312253
Chr14	43211635	43211636	0.5	6	0.0526316	19	-0.447368	0.0312253
Chr14	43211651	43211652	0.5	6	0.0526316	19	-0.447368	0.0312253
Chr14	43211654	43211655	0.5	6	0.0526316	19	-0.447368	0.0312253
Chr14	43211655	43211656	0.5	6	0.0526316	19	-0.447368	0.0312253
Chr14	47967381	47967382	0.666667	6	0	7	-0.666667	0.020979
Chr14	67069186	67069187	0.6	10	0	31	-0.6	4.67042e-05
Chr14	72900973	72900974	0.5	8	0	10	-0.5	0.0228758
Chr14	105032853	105032854	0.5	6	0	9	-0.5	0.043956
Chr15	24897437	24897438	0.6	5	0.0625	16	-0.5375	0.0275689
Chr15	28025243	28025244	0.428571	7	0	22	-0.428571	0.00957854
Chr15	31070664	31070665	0.571429	7	0	9	-0.571429	0.0192308
Chr16	17968883	17968884	0.666667	6	0	8	-0.666667	0.014985
Chr16	27267669	27267670	0.5	6	0	11	-0.5	0.0294118
Chr16	59253347	59253348	0.571429	7	0	10	-0.571429	0.0147059
Chr16	78698821	78698822	0.5	12	0	10	-0.5	0.0151984
Chr16	93062209	93062210	0.5	8	0	14	-0.5	0.00956938
Chr17	15443304	15443305	0.6	5	0	11	-0.6	0.0178571
Chr17	27108085	27108086	0.6	5	0	7	-0.6	0.0454545
Chr17	36277196	36277197	0.454545	11	0	8	-0.454545	0.0445476
Chr17	40121948	40121949	0.666667	6	0	13	-0.666667	0.00386997
Chr17	60202464	60202465	0.666667	6	0	10	-0.666667	0.00824176
Chr17	89064070	89064071	0.571429	7	0	18	-0.571429	0.0027668
Chr17	89064072	89064073	0.571429	7	0	19	-0.571429	0.00234114
Chr18	23305441	23305442	0.571429	7	0	11	-0.571429	0.0114379
Chr18	49661666	49661667	0.5	6	0	18	-0.5	0.00988142
Chr18	66711326	66711327	0.6	5	0	10	-0.6	0.021978
Chr18	87401922	87401923	0.6	5	0.0769231	13	-0.523077	0.0441176
Chr18	87401926	87401927	0.6	5	0	13	-0.6	0.0122549
Chr18	87401928	87401929	0.6	5	0	13	-0.6	0.0122549
Chr19	5619979	5619980	0.6	5	0	10	-0.6	0.021978
Chr19	14514513	14514514	0.555556	18	0	14	-0.555556	0.0012524
Chr19	25307079	25307080	0.5	8	0	16	-0.5	0.00658762
Chr19	41537867	41537868	0.571429	7	0	12	-0.571429	0.00902993
Chr19	44925587	44925588	0.5	6	0	14	-0.5	0.0175439
ChrX	7352975	7352976	0.5	6	0	10	-0.5	0.0357143
ChrX	11263195	11263196	0.444444	9	0	18	-0.444444	0.00717949
ChrX	12942957	12942958	0.5	8	0.04	25	-0.46	0.00760947
ChrX	24930603	24930604	0.5	8	0	10	-0.5	0.0228758
ChrX	53919558	53919559	0.428571	14	0	27	-0.428571	0.000667869
ChrX	116919576	116919577	0.5	8	0	12	-0.5	0.0144479
ChrX	152442179	152442180	0.5	8	0	9	-0.5	0.0294118
	Bold highlighted denotes methylation exclusively in the CpG islands.
