# Supplementary material for: Single-base resolution of mouse offspring brain methylome reveals epigenome modifications caused by gestational folic acid
Source: Epigenetics Chromatin. 2014 Feb 3;7:3. doi: 10.1186/1756-8935-7-3 (PMC3928622; doi:10.1186/1756-8935-7-3)
Supplement: Additional file 6: Figures S1-S6 — Scatter plot representing the distribution of the methylation ratio for corresponding sites of low maternal folic acid (LMFA) versus high maternal folic acid (HMFA). Pearson’s correlation coefficient is denoted in the center of each scatter plot. [file 1756-8935-7-3-S6.zip]

Archive with 6 entries (6 files):
- Figure S2.tif
- Figure S6.tif
- Figure S5.tif
- Figure S3.tif
- Figure S4.tif
- Figure S1.tif
