# Supplementary material for: Single-base resolution of mouse offspring brain methylome reveals epigenome modifications caused by gestational folic acid
Source: Epigenetics Chromatin. 2014 Feb 3;7:3. doi: 10.1186/1756-8935-7-3 (PMC3928622; doi:10.1186/1756-8935-7-3)
Supplement: Additional file 7: Figures S7-S9 — Hexbin plot representing the overlapped sites in CpG (n = 4,378), CHG (n = 71), and CHH (n = 149) regions between male and female pups from high maternal folic acid (HMFA) in comparison with low maternal folic acid (LMFA) from total significant (P <0.05) differential methylation sites. Each dot in hexbin plot is one of the overlapped sites. The colors blue, green, yellow and red represent the dot density from lower to higher order in accordance with the prevalence of the overlapping sites. [file 1756-8935-7-3-S7.zip]

Archive with 4 entries (3 files):
- 13072_6071034771062435_MOESM7_ESM/6071034771062435_add7/
- 13072_6071034771062435_MOESM7_ESM/6071034771062435_add7/Figure S7.tif
- 13072_6071034771062435_MOESM7_ESM/6071034771062435_add7/Figure S8.tif
- 13072_6071034771062435_MOESM7_ESM/6071034771062435_add7/Figure S9.tif
