# Supplementary material for: Single-base resolution of mouse offspring brain methylome reveals epigenome modifications caused by gestational folic acid
Source: Epigenetics Chromatin. 2014 Feb 3;7:3. doi: 10.1186/1756-8935-7-3 (PMC3928622; doi:10.1186/1756-8935-7-3)
Supplement: Additional file 8: Figures S10, S11 — Box plot illustrating the methylation levels across non-CpG islands of the cerebral hemispheres from male pups (S10) having low maternal folic acid (LMFA) (n = 36,319 and median = 0.65) and high maternal folic acid (HMFA) (n = 36,319 and median = 0.73) and from female pups (S11) having LMFA (n = 48,438 and median = 0.66) and HMFA (n = 48,438 and median = 0.69) as assessed by reduced representation bisulfite sequencing (RRBS). Boxes are 25th and 75th quartiles; horizontal yellow bar in the middle represents the median DNA methylation value. Whisker indicates the 5th and 95th percentiles. [file 1756-8935-7-3-S8.zip]

Archive with 3 entries (2 files):
- 13072_6071034771062435_MOESM8_ESM/6071034771062435_add8/
- 13072_6071034771062435_MOESM8_ESM/6071034771062435_add8/Figure S10.tif
- 13072_6071034771062435_MOESM8_ESM/6071034771062435_add8/Figure S11.tif
