# Supplementary material for: Single-base resolution of mouse offspring brain methylome reveals epigenome modifications caused by gestational folic acid
Source: Epigenetics Chromatin. 2014 Feb 3;7:3. doi: 10.1186/1756-8935-7-3 (PMC3928622; doi:10.1186/1756-8935-7-3)
Supplement: Additional file 9: Table S4 — Genes in male and female offspring from high maternal folic acid (HMFA), which were enriched with methylation in the gene promoters in CHG/CHH. [file 1756-8935-7-3-S9.xlsx]

## Sheet: Male-CHG-CHH-Promoter
Genes in male offspring from HMFA diet, which were enriched with methylation in the promoter in CHG contexts.
Chromosome	Chromstart	Chromend	Promoter	CH-04 Male meth_ratio	CH-04 Male total CpG	CH-4 Male meth_ratio	CH-4 Male total CpG	Meth diff	P value
Chr1	59537602	59537603	Fzd7	0	9	0.5	6	0.5	0.043956
Chr1	72330682	72330683	Tmem169	0	13	0.6	5	0.6	0.0122549
Chr3	151828935	151828936	Gipc2	0	9	0.5	8	0.5	0.0294118
Chr4	62183086	62183087	Alad	0	11	0.5	8	0.5	0.0180599
Chr4	151551635	151551636	Acot7	0	8	0.666667	6	0.666	0.014985
Chr5	31357066	31357067	Cad	0	7	0.8	5	0.8	0.010101
Chr5	33446041	33446042	Slc5a1	0	10	0.8	5	0.8	0.003663
Chr7	16524580	16524581	Snord23	0	18	0.545455	11	0.545	0.000972591
Chr7	31099109	31099110	AI428936	0	9	0.571429	7	0.571	0.0192308
Chr8	3621029	3621030	2900053A13Rik	0	18	0.444444	9	0.444	0.00717949
Chr8	108137912	108137913	Mir1966	0.0769231	13	0.666667	6	0.589	0.0172859
Chr10	93498003	93498004	Fgd6	0	10	0.444444	9	0.444	0.0325077
Chr10	110182366	110182367	E2f7	0	9	0.5	6	0.5	0.043956
Chr11	62461693	62461694	Mmgt2	0.153846	13	0.75	8	0.596	0.0175733
Chr15	3533977	3533978	Ghr	0	9	0.666667	6	0.666	0.010989
Chr15	3533984	3533985	Ghr	0	9	0.666667	6	0.666	0.010989
Chr15	3534013	3534014	Ghr	0	9	0.666667	6	0.666	0.010989
Chr15	3534090	3534091	Ghr	0	9	0.666667	6	0.666	0.010989
Chr15	3534094	3534095	Ghr	0	9	0.666667	6	0.666	0.010989
Chr16	60606126	60606127	Epha6	0	11	0.6	5	0.6	0.0178571
Chr18	37478659	37478660	Pcdhb5	0	12	0.461538	13	0.461	0.0149068
Chr18	55150286	55150287	Zfp608	0	9	0.8	5	0.8	0.004995
Genes in male offspring from HMFA diet, which were enriched with methylation in the promoter in CHH contexts.
Chromosome	Chromstart	Chromend	Promoter	CH-04 Male meth_ratio	CH-04 Male meth_ratio	CH-4 Male meth_ratio	CH-4 Male total CpG	Meth diff	P value
Chr4	115408695	115408696	4732418C07Rik	0	1	0.666667	6	0.666	0.000547345
Chr4	115408700	115408701	4732418C07Rik	0	1	0.666667	6	0.666	0.000547345
Chr4	115408701	115408702	4732418C07Rik	0	1	0.666667	6	0.666	0.000547345
Chr4	115408702	115408703	4732418C07Rik	0	1	0.666667	6	0.666	0.000547345
Chr4	115408703	115408704	4732418C07Rik	0	1	0.666667	6	0.666	0.000547345
Chr4	115408694	115408695	4732418C07Rik	0	1	0.666667	6	0.666	0.000631552
Chr4	115408686	115408687	4732418C07Rik	0	1	0.666667	6	0.666	0.000854701
Chr4	115408680	115408681	4732418C07Rik	0	1	0.666667	6	0.666	0.00100334
Chr4	115408708	115408709	4732418C07Rik	0	1	0.6	5	0.6	0.00273673
Chr4	115408711	115408712	4732418C07Rik	0	1	0.6	5	0.6	0.00273673
Chr4	115408707	115408708	4732418C07Rik	0	1	0.6	5	0.6	0.0030525
Chr5	8796915	8796916	Abcb1b	0	1	0.6	5	0.6	0.034965
Chr9	123169972	123169973	Tmem158	0	1	0.666667	6	0.666	0.010989
Chr11	60591190	60591191	Top3a	0	1	0.6	5	0.6	0.0454545
Chr15	3533978	3533979	Ghr	0	1	0.666667	6	0.666	0.010989
Chr15	3533979	3533980	Ghr	0	1	0.666667	6	0.666	0.010989
Chr15	3533985	3533986	Ghr	0	1	0.666667	6	0.666	0.010989
Chr15	3533989	3533990	Ghr	0	1	0.666667	6	0.666	0.010989
Chr15	3533998	3533999	Ghr	0	1	0.666667	6	0.666	0.010989
Chr15	3534001	3534002	Ghr	0	1	0.666667	6	0.666	0.010989
Chr15	3534014	3534015	Ghr	0	1	0.666667	6	0.666	0.010989
Chr15	3534015	3534016	Ghr	0	1	0.666667	6	0.666	0.010989
Chr15	3534018	3534019	Ghr	0	1	0.666667	6	0.666	0.010989
Chr15	3534087	3534088	Ghr	0	1	0.666667	6	0.666	0.010989
Chr15	3534096	3534097	Ghr	0	1	0.666667	6	0.666	0.010989
Chr15	3534111	3534112	Ghr	0	1	0.666667	6	0.666	0.010989
Chr15	3534115	3534116	Ghr	0	1	0.666667	6	0.666	0.010989
Chr15	3534121	3534122	Ghr	0	1	0.666667	6	0.666	0.010989
Chr18	35788065	35788066	Slc23a1	0	1	0.666667	6	0.666	0.014985
Chr18	55150281	55150282	Zfp608	0	1	0.8	5	0.8	0.00128999
Chr18	55150283	55150284	Zfp608	0	1	0.8	5	0.8	0.00210084
Chr18	55150292	55150293	Zfp608	0.125	1.125	0.8	5	0.675	0.031857
	Bold highlighted denotes methylation exclusively in the CpG islands.

## Sheet: Female-CHG-CHH-Promoter
Genes in female offspring from HMFA diet, which were enriched with methylation in the promoter in CHG contexts.
Chromosome	Chromstart	Chromend	Promoter	CH-04 Female meth_ratio	CH-04 Female total CpG	CH-4 Female meth_ratio	CH-4 Female total CpG	Meth diff	P value
Chr1	164478526	164478527	Mettl13	0	33	0.4	5	0.4	0.0142248
Chr2	20431310	20431311	Etl4	0	12	0.428571	7	0.428	0.0361197
Chr2	34769794	34769795	Phf19	0	11	0.428571	7	0.428	0.0428922
Chr2	139503744	139503745	Ism1	0	8	0.666667	6	0.666	0.014985
Chr4	33396935	33396936	Rngtt	0	14	0.428571	7	0.428	0.0263158
Chr4	107107315	107107316	Glis1	0.0285714	35	0.428571	7	0.4	0.011257
Chr4	138866154	138866155	Akr7a5	0	21	0.333333	6	0.333	0.042735
Chr5	7344893	7344894	Zfp804b	0	28	0.4	5	0.4	0.0189394
Chr5	23289484	23289485	Pus7	0	26	0.375	8	0.375	0.00935829
Chr5	66089362	66089363	Pds5a	0	14	0.333333	12	0.333	0.0331104
Chr5	117807059	117807060	Wsb2	0	25	0.444444	9	0.444	0.00271692
Chr6	88792753	88792754	Gm15612	0	14	0.428571	7	0.428	0.0263158
Chr7	13466090	13466091	Zfp128	0	39	0.333333	6	0.333	0.0151515
Chr7	37481469	37481470	Tshz3	0	33	0.4	10	0.4	0.00170164
Chr7	138553466	138553467	Acadsb	0	12	0.428571	7	0.428	0.0361197
Chr7	145589730	145589731	Tcerg1l	0	24	0.4	5	0.4	0.0246305
Chr8	11312416	11312417	Col4a2	0	9	0.6	5	0.6	0.0274725
Chr8	125091390	125091391	Cdt1	0	14	0.333333	12	0.333	0.0331104
Chr9	106465650	106465651	Iqcf3	0	11	0.4	10	0.4	0.0350877
Chr11	20641850	20641851	Aftph	0	11	0.5	8	0.5	0.0180599
Chr11	94337025	94337026	Cacna1g	0	14	0.5	6	0.5	0.0175439
Chr11	96901422	96901423	Mrpl10	0	20	0.571429	7	0.571	0.0019943
Chr12	111517309	111517310	Dio3	0	8	0.571429	7	0.571	0.025641
Chr15	76555295	76555296	C030006K11Rik	0	13	0.4	15	0.4	0.0178399
Chr16	23107649	23107650	Snord2	0	13	0.666667	6	0.666	0.00386997
Chr17	35372865	35372866	Atp6v1g2	0.0909091	11	0.8	5	0.709	0.0128205
Chr17	36098106	36098107	Mir877	0	18	0.4	5	0.4	0.0395257
Chr19	46119770	46119771	Ldb1	0	13	0.444444	9	0.444	0.0172249
ChrX	101676439	101676440	Uprt	0	18	0.333333	12	0.333	0.0180624
Genes in female offspring from HMFA diet, which were enriched with methylation in the promoter in CHH contexts.
chrom	chromstart	chromend	promoter	CH-04 Female meth_ratio	CH-04 Female total CpG	CH-4 Female meth_ratio	CH-4 Female total CpG	meth diff	pvalue
Chr1	43155610	43155611	Tgfbrap1	0	15	0.571429	7	0.571	0.00478469
Chr1	181889599	181889600	Cdc42bpa	0	14	0.5	6	0.5	0.0175439
Chr2	33288157	33288158	Zbtb34	0	10	0.5	8	0.5	0.0228758
Chr2	139503734	139503735	Ism1	0	8	0.666667	6	0.666	0.014985
Chr3	41358264	41358265	Phf17	0	11	0.6	10	0.6	0.00386997
Chr4	62070823	62070824	Cdc26	0	16	0.5	8	0.5	0.00658762
Chr5	33360045	33360046	Ywhah	0	22	0.428571	7	0.428	0.00957854
Chr7	50833495	50833496	Zfp719	0.466667	15	1	10	0.533	0.0076555
Chr7	135380521	135380522	Armc5	0.0526316	19	0.5	6	0.447	0.0312253
Chr10	80266435	80266436	Amh	0	11	0.666667	6	0.666	0.00630252
Chr11	48637743	48637744	Trim7	0	20	0.666667	6	0.666	0.00100334
Chr11	120210588	120210589	Actg1	0	10	0.6	5	0.6	0.021978
Chr12	111517302	111517303	Dio3	0	8	0.571429	7	0.571	0.025641
Chr12	111517318	111517319	Dio3	0	8	0.625	8	0.625	0.025641
Chr12	111517333	111517334	Dio3	0	8	0.571429	7	0.571	0.025641
Chr16	23107657	23107658	Snord2	0	14	0.666667	6	0.666	0.00309598
Chr16	23107658	23107659	Snord2	0	14	0.666667	6	0.666	0.00309598
Chr17	45822464	45822465	Mrpl14	0	16	0.5	8	0.5	0.00658762
Chr17	46466864	46466865	Abcc10	0	10	0.538462	13	0.538	0.00748908
	Bold highlighted denotes methylation exclusively in the CpG islands.
