# Supplementary material for: Single-base resolution of mouse offspring brain methylome reveals epigenome modifications caused by gestational folic acid
Source: Epigenetics Chromatin. 2014 Feb 3;7:3. doi: 10.1186/1756-8935-7-3 (PMC3928622; doi:10.1186/1756-8935-7-3)
Supplement: Additional file 11: Figures S13, S14 — Box plot illustrating the methylation levels across exons of the cerebral hemispheres from male pups (S13) having low maternal folic acid (LMFA) (n = 8,136 and median = 0.42) and high maternal folic acid (HMFA) (n = 8,136 and median = 0.5) and from female pups (S14) having LMFA (n = 10,335 and median = 0.44) and HMFA (n = 10,335 and median = 0.5) as assessed by reduced representation bisulfite sequencing (RRBS). Boxes are 25th and 75th quartiles; horizontal yellow bar in the middle represents the median DNA methylation value. Whisker indicates the 5th and 95th percentiles. [file 1756-8935-7-3-S11.zip]

Archive with 2 entries (2 files):
- Figure S13.tif
- Figure S14.tif
