# Supplementary material for: Single-base resolution of mouse offspring brain methylome reveals epigenome modifications caused by gestational folic acid
Source: Epigenetics Chromatin. 2014 Feb 3;7:3. doi: 10.1186/1756-8935-7-3 (PMC3928622; doi:10.1186/1756-8935-7-3)
Supplement: Additional file 13: Figure S16 — Distribution of differentially methylated sites in non CpG island sequences between males and females from (a) low maternal folic acid (LMFA) and (b) high maternal folic acid (HMFA). [file 1756-8935-7-3-S13.zip]

Archive with 2 entries (2 files):
- Figure S16b.tif
- Figure S16a.tif
