# Supplementary material for: Single-base resolution of mouse offspring brain methylome reveals epigenome modifications caused by gestational folic acid
Source: Epigenetics Chromatin. 2014 Feb 3;7:3. doi: 10.1186/1756-8935-7-3 (PMC3928622; doi:10.1186/1756-8935-7-3)
Supplement: Additional file 14: Table S7 — Genes in female offspring from low maternal folic acid (LMFA) diet, which were enriched with methylation, compared with male offspring in the CpG/ CHG/CHH contexts. [file 1756-8935-7-3-S14.xlsx]

## Sheet: M04 vs F04- CpG-Hyper-Promoter
Genes in female offspring from LMFA diet, which were enriched with methylation compare to male offspring from LMFA diet in the promoter region in CpG contexts.
Chrom	Chromstart	Chromend	Promoter	CH-04 Male meth_ratio	CH-04 Male total CpG	CH-04 Female meth_ratio	CH-04 Female total CpG	Meth diff	pvalue
Chr1	72330173	72330174	Tmem169	0	6	0.8	10	0.8	0.00699301
Chr2	164861932	164861933	Ncoa5	0.2	5	1	6	0.8	0.0151515
Chr4	40866206	40866207	Spink4	0.2	10	1	6	0.8	0.00699301
Chr6	86991835	86991836	Gfpt1	0.2	15	1	8	0.8	0.000336519
Chr7	149764095	149764096	Mir675	0	8	0.75	8	0.75	0.00699301
Chr7	149764108	149764109	Mir675	0	16	0.75	16	0.75	1.6121e-05
Chr7	149764143	149764144	Mir675	0	8	0.75	8	0.75	0.00699301
Chr10	76992742	76992743	Itgb2	0.166667	6	1	8	0.833333	0.002997
Chr13	55311098	55311099	Nsd1	0	9	0.75	8	0.75	0.00226244
Chr16	4078495	4078496	Trap1	0	17	0.923077	26	0.923077	4.0601e-10
Chr16	18214984	18214985	4933432I09Rik	0	7	0.75	8	0.75	0.00699301
Chr16	85805335	85805336	Adamts1	0	6	1	5	1	0.0021645
Chr17	45737208	45737209	Slc29a1	0	5	0.8	5	0.8	0.047619
Chr19	41924205	41924206	Frat2	0.2	5	1	5	0.8	0.047619
ChrX	6952775	6952776	Gm14379	0	7	0.8125	16	0.8125	0.000489482
ChrX	7150717	7150718	4930524L23Rik	0	6	0.75	16	0.75	0.00281452
ChrX	7340132	7340133	Tfe3	0	14	0.777778	9	0.777778	0.000146845
ChrX	16196043	16196044	Maoa	0	8	0.818182	22	0.818182	8.45731e-05
ChrX	16196051	16196052	Maoa	0	8	0.818182	22	0.818182	8.45731e-05
ChrX	34624003	34624004	Snora69	0	5	0.8	5	0.8	0.047619
ChrX	34731476	34731477	Ndufa1	0	7	0.785714	14	0.785714	0.00103199
ChrX	39502161	39502162	Stag2	0	6	0.8	5	0.8	0.0151515
ChrX	39502959	39502960	Stag2	0	16	0.755102	49	0.755102	4.69438e-08
ChrX	45562233	45562234	Zdhhc9	0	5	0.75	12	0.75	0.00904977
ChrX	70962552	70962553	Bcap31	0	5	0.833333	6	0.833333	0.0151515
ChrX	91077671	91077672	Pdk3	0	8	0.809524	21	0.809524	0.000115327
ChrX	91369056	91369057	Zfx	0	12	0.833333	6	0.833333	0.00070028
ChrX	91369095	91369096	Zfx	0	5	0.8	10	0.8	0.00699301
ChrX	91369224	91369225	Zfx	0	5	0.8	10	0.8	0.00699301
ChrX	106028941	106028942	2810403D21Rik	0	14	0.75	16	0.75	2.20942e-05
ChrX	147451889	147451890	Gnl3l	0	6	0.833333	6	0.833333	0.0151515
ChrX	157204373	157204374	Rs1	0	6	0.75	16	0.75	0.00281452
ChrX	159197679	159197680	Rbbp7	0	11	0.769231	13	0.769231	0.000151434
ChrX	159197792	159197793	Rbbp7	0	11	0.75	12	0.75	0.000336519
ChrX	159326906	159326907	Syap1	0.166667	6	1	6	0.833333	0.0151515
ChrX	162878128	162878129	Trappc2	0	5	0.75	16	0.75	0.00619195
	Bold highlighted denotes methylation exclusively in the CpG islands.

## Sheet: M04 vs F04- CpG-Hyper-GB
Genes in female offspring from LMFA diet, which were enriched with methylation compare to male offspring from LMFA diet in the genebody region in CpG contexts.
Chrom	Chromstart	Chromend	Promoter	CH-04 Male meth_ratio	CH-04 Male total CpG	CH-04 Female meth_ratio	CH-04 Female total CpG	Meth diff	pvalue
Chr1	31206577	31206578	4931428L18Rik	0	6	0.857143	7	0.857143	0.004662
Chr1	38099944	38099945	Eif5b	0.2	5	1	6	0.8	0.0151515
Chr1	40603501	40603502	Il18rap	0.2	5	1	5	0.8	0.047619
Chr1	53338740	53338741	Pms1	0	6	0.764706	17	0.764706	0.0020803
Chr1	72330173	72330174	Pecr	0	6	0.8	10	0.8	0.00699301
Chr1	80290086	80290087	Cul3	0.1	10	0.857143	7	0.757143	0.00365076
Chr1	111934328	111934329	Cdh7	0.25	8	1	12	0.75	0.000722394
Chr1	154429508	154429509	Rgl1	0	5	0.8	10	0.8	0.00699301
Chr1	155169021	155169022	Lamc1	0.222222	9	1	5	0.777778	0.020979
Chr1	167609551	167609552	Rcsd1	0	5	0.888889	9	0.888889	0.002997
Chr1	174470679	174470680	Ccdc19	0	5	0.857143	7	0.857143	0.0151515
Chr2	18834516	18834517	Pip4k2a	0	6	0.833333	6	0.833333	0.0151515
Chr2	28760495	28760496	Ddx31	0.2	5	1	12	0.8	0.00210084
Chr2	35615896	35615897	Ttll11	0	7	0.75	12	0.75	0.00309598
Chr2	58141831	58141832	Acvr1c	0	6	0.875	8	0.875	0.004662
Chr2	61884627	61884628	Slc4a10	0	10	0.75	12	0.75	0.000462386
Chr2	72135897	72135898	B230120H23Rik	0.2	5	1	10	0.8	0.003663
Chr2	119096043	119096044	Rhov	0.25	8	1	7	0.75	0.00699301
Chr2	120907173	120907174	Tgm5	0.142857	7	1	5	0.857143	0.0151515
Chr2	136908632	136908633	Jag1	0.25	8	1	7	0.75	0.00699301
Chr2	136908764	136908765	Jag1	0.25	8	1	7	0.75	0.00699301
Chr2	144559044	144559045	Dtd1	0	6	1	10	1	0.000124875
Chr2	153130638	153130639	Kif3b	0	5	0.8	5	0.8	0.047619
Chr2	162333858	162333859	Ptprt	0	7	0.777778	18	0.777778	0.000686499
Chr2	166662935	166662936	Arfgef2	0.2	5	1	5	0.8	0.047619
Chr2	181527544	181527545	Myt1	0.2	5	1	7	0.8	0.010101
Chr3	36536337	36536338	Trpc3	0.25	8	1	8	0.75	0.00699301
Chr3	89270101	89270102	Pmvk	0.25	8	1	7	0.75	0.00699301
Chr3	146293472	146293473	Uox	0	6	1	7	1	0.000582751
Chr4	8728434	8728435	Chd7	0.142857	7	1	5	0.857143	0.0151515
Chr4	32600321	32600322	Bach2	0.2	5	1	10	0.8	0.003663
Chr4	35078950	35078951	Mob3b	0	5	1	8	1	0.000777001
Chr4	107243380	107243381	Glis1	0	8	0.857143	14	0.857143	0.000140726
Chr4	126141047	126141048	Eif2c1	0.222222	9	1	9	0.777778	0.00226244
Chr4	128349730	128349731	Phc2	0	5	0.8	5	0.8	0.047619
Chr4	129898392	129898393	Gm853	0.2	10	1	9	0.8	0.000714456
Chr4	131899586	131899587	Rcc1	0	6	1	14	1	2.57998e-05
Chr4	135800497	135800498	Asap3	0	7	0.8	5	0.8	0.010101
Chr4	135999392	135999393	Htr1d	0	8	0.75	12	0.75	0.00138128
Chr4	138781446	138781447	Capzb	0.2	5	1	5	0.8	0.047619
Chr4	141496360	141496361	Fhad1	0.166667	6	1	6	0.833333	0.0151515
Chr4	150926518	150926519	Camta1	0.2	5	1	5	0.8	0.047619
Chr4	151158001	151158002	Camta1	0.25	8	1	7	0.75	0.00699301
Chr5	5636609	5636610	A330021E22Rik	0.125	16	1	6	0.875	0.00037527
Chr5	14164193	14164194	Sema3e	0	10	0.777778	18	0.777778	0.000152555
Chr5	20321488	20321489	Phtf2	0.2	5	1	5	0.8	0.047619
Chr5	23208294	23208295	AI506816	0.25	24	1	7	0.75	0.000652577
Chr5	32207237	32207238	Bre	0	10	0.777778	18	0.777778	0.000152555
Chr5	33186129	33186130	Prl14l	0	6	0.8	5	0.8	0.0151515
Chr5	34340940	34340941	Nat8l	0	5	0.916667	12	0.916667	0.000969619
Chr5	36116687	36116688	Ablim2	0	7	0.857143	7	0.857143	0.004662
Chr5	69922835	69922836	Yipf7	0	10	1	5	1	0.000333
Chr5	74593526	74593527	Rasl11b	0.166667	6	1	10	0.833333	0.00137363
Chr5	77316546	77316547	Aasdh	0	5	0.8	5	0.8	0.047619
Chr5	103418542	103418543	Mapk10	0.2	5	1	6	0.8	0.0151515
Chr5	116907222	116907223	2410137F16Rik	0.142857	7	1	6	0.857143	0.004662
Chr5	124960037	124960038	Rilpl1	0	6	0.75	12	0.75	0.00904977
Chr5	128814394	128814395	Tmem132d	0.166667	12	0.928571	14	0.761905	0.00016826
Chr5	128814403	128814404	Tmem132d	0.166667	12	1	14	0.833333	1.24253e-05
Chr5	131074834	131074835	Caln1	0	5	1	5	1	0.00793651
Chr5	139579303	139579304	Prkar1b	0.222222	9	1	10	0.777778	0.000714456
Chr5	142032858	142032859	Sdk1	0.2	5	1	5	0.8	0.047619
Chr5	144014947	144014948	Zfp316	0	6	0.8	10	0.8	0.00699301
Chr5	144119847	144119848	Grid2ip	0.2	5	1	5	0.8	0.047619
Chr5	150404541	150404542	Wdr95	0.25	8	1	7	0.75	0.00699301
Chr6	25732340	25732341	Pot1a	0.166667	12	1	6	0.833333	0.0015083
Chr6	54893949	54893950	Nod1	0	5	0.8	5	0.8	0.047619
Chr6	54893961	54893962	Nod1	0	5	0.8	5	0.8	0.047619
Chr6	92164089	92164090	Zfyve20	0.2	5	1	9	0.8	0.004995
Chr6	95626638	95626639	Suclg2	0.166667	6	1	6	0.833333	0.0151515
Chr6	102295609	102295610	Cntn3	0	6	0.75	8	0.75	0.00965701
Chr6	119275181	119275182	Cacna2d4	0.2	5	1	7	0.8	0.010101
Chr6	120462340	120462341	Cecr5	0.166667	6	1	6	0.833333	0.0151515
Chr6	124817085	124817086	Cd4	0.166667	6	0.947368	19	0.780702	0.000649351
Chr6	141444657	141444658	Pde3a	0	5	0.8	5	0.8	0.047619
Chr7	53337917	53337918	Nomo1	0.142857	7	0.9	20	0.757143	0.000608088
Chr7	57641495	57641496	Nell1	0	5	0.833333	6	0.833333	0.0151515
Chr7	85717186	85717187	Ntrk3	0.2	5	1	5	0.8	0.047619
Chr7	86557279	86557280	Fanci	0	5	0.875	8	0.875	0.004662
Chr7	86875804	86875805	Plin1	0.166667	6	1	5	0.833333	0.0151515
Chr7	124733928	124733929	Xylt1	0	13	0.777778	9	0.777778	0.000211089
Chr7	138102257	138102258	Htra1	0	5	0.789474	19	0.789474	0.00296443
Chr8	3520842	3520843	Pnpla6	0.2	10	1	10	0.8	0.000714456
Chr8	9208926	9208927	Fam155a	0.25	12	1	5	0.75	0.00904977
Chr8	34728454	34728455	Ppp2cb	0.2	5	1	6	0.8	0.0151515
Chr8	35158068	35158069	Dctn6	0.214286	14	1	6	0.785714	0.00216718
Chr8	37166989	37166990	D8Ertd82e	0.166667	6	1	12	0.833333	0.00070028
Chr8	42132675	42132676	Mtus1	0.142857	7	1	5	0.857143	0.0151515
Chr8	49731842	49731843	Tenm3	0	8	0.8	10	0.8	0.00105124
Chr8	63760174	63760175	Sh3rf1	0.25	8	1	7	0.75	0.00699301
Chr8	68693088	68693089	March1	0	6	0.8	10	0.8	0.00699301
Chr8	73078695	73078696	Ell	0	8	0.75	8	0.75	0.00699301
Chr8	75020296	75020297	Med26	0.2	5	1	7	0.8	0.010101
Chr8	87066241	87066242	Cacna1a	0.222222	9	1	16	0.777778	7.48908e-05
Chr8	93864198	93864199	Fto	0.111111	9	1	8	0.888889	0.000411353
Chr8	96610022	96610023	Bbs2	0.166667	12	1	7	0.833333	0.000714456
Chr8	111433002	111433003	Zfhx3	0.0833333	12	0.833333	12	0.75	0.000644194
Chr8	125416650	125416651	Ankrd11	0.2	5	1	6	0.8	0.0151515
Chr8	126358668	126358669	Rab4a	0.0714286	14	1	23	0.928571	3.92986e-09
Chr9	3199317	3199318	4930433N12Rik	0.2	10	1	8	0.8	0.00105124
Chr9	21040900	21040901	Keap1	0.25	8	1	7	0.75	0.00699301
Chr9	42687494	42687495	Grik4	0	5	0.8	5	0.8	0.047619
Chr9	43920714	43920715	Rnf26	0	5	0.8	5	0.8	0.047619
Chr9	43920857	43920858	Rnf26	0	5	0.8	5	0.8	0.047619
Chr9	44314196	44314197	Bcl9l	0.166667	6	0.933333	15	0.766667	0.00167699
Chr9	57467546	57467547	Lman1l	0.25	8	1	8	0.75	0.00699301
Chr9	60352645	60352646	Thsd4	0.166667	6	1	9	0.833333	0.001998
Chr9	64521927	64521928	Megf11	0.125	8	1	7	0.875	0.0013986
Chr9	68995404	68995405	Rora	0.25	8	1	8	0.75	0.00699301
Chr9	88223108	88223109	Nt5e	0	5	0.777778	18	0.777778	0.00374454
Chr9	103472478	103472479	Tmem108	0	6	0.8	10	0.8	0.00699301
Chr9	103958398	103958399	Uba5	0.166667	6	1	7	0.833333	0.004662
Chr9	108499037	108499038	P4htm	0.125	8	0.888889	9	0.763889	0.0033731
Chr9	108521089	108521090	Arih2	0.0588235	34	1	6	0.941176	7.29474e-06
Chr9	110562402	110562403	Ccdc12	0.142857	14	1	32	0.857143	2.33869e-09
Chr9	113454557	113454558	AU023762	0.2	5	1	10	0.8	0.003663
Chr10	31605612	31605613	Nkain2	0.2	5	1	7	0.8	0.010101
Chr10	61034796	61034797	Lrrc20	0.2	5	1	8	0.8	0.00699301
Chr10	62511222	62511223	Pbld2	0.2	5	1	8	0.8	0.00699301
Chr10	62858184	62858185	Dnajc12	0.142857	7	0.909091	11	0.766234	0.00245098
Chr10	70815324	70815325	Ipmk	0	12	0.777778	18	0.777778	2.20942e-05
Chr10	89121102	89121103	Scyl2	0.2	10	1	6	0.8	0.00699301
Chr10	113941025	113941026	Trhde	0.2	5	1	6	0.8	0.0151515
Chr10	123076634	123076635	Fam19a2	0	6	0.857143	7	0.857143	0.004662
Chr11	3349729	3349730	Rnf185	0.25	8	1	20	0.75	7.43218e-05
Chr11	4112300	4112301	Tbc1d10a	0.2	5	1	8	0.8	0.00699301
Chr11	22874076	22874077	Commd1	0.222222	9	1	8	0.777778	0.00226244
Chr11	23319577	23319578	Usp34	0.166667	6	1	5	0.833333	0.0151515
Chr11	33381347	33381348	Ranbp17	0	8	1	7	1	0.0001554
Chr11	44447720	44447721	Ebf1	0.142857	7	1	5	0.857143	0.0151515
Chr11	52704513	52704514	Fstl4	0.2	5	1	6	0.8	0.0151515
Chr11	59069806	59069807	Wnt3a	0.2	5	1	7	0.8	0.010101
Chr11	69779390	69779391	Cldn7	0	5	0.8	5	0.8	0.047619
Chr11	74695486	74695487	Sgsm2	0	6	0.8	10	0.8	0.00699301
Chr11	74936033	74936034	Smg6	0	6	0.8	10	0.8	0.00699301
Chr11	78138011	78138012	Aldoc	0.166667	6	1	6	0.833333	0.0151515
Chr11	78863528	78863529	Ksr1	0	5	0.8	5	0.8	0.047619
Chr11	80291945	80291946	Cdk5r1	0.25	8	1	10	0.75	0.0015083
Chr11	82880738	82880739	Slfn2	0	6	0.857143	7	0.857143	0.004662
Chr11	97350106	97350107	Arhgap23	0	8	0.8	10	0.8	0.00105124
Chr11	97425166	97425167	Srcin1	0	5	0.8	5	0.8	0.047619
Chr11	98189707	98189708	Neurod2	0	6	0.8	5	0.8	0.0151515
Chr11	98582783	98582784	Med24	0.166667	6	1	5	0.833333	0.0151515
Chr11	98582802	98582803	Med24	0.222222	9	1	5	0.777778	0.020979
Chr11	100699256	100699257	Stat5b	0	6	0.866667	15	0.866667	0.000515996
Chr11	105651173	105651174	Tanc2	0.166667	6	1	10	0.833333	0.00137363
Chr11	107164633	107164634	Pitpnc1	0	5	0.833333	6	0.833333	0.0151515
Chr11	112963052	112963053	2610035D17Rik	0	8	0.833333	24	0.833333	4.70608e-05
Chr11	113338235	113338236	Slc39a11	0.222222	9	1	7	0.777778	0.00323427
Chr12	81511260	81511261	Dcaf5	0.222222	9	1	5	0.777778	0.020979
Chr12	83893778	83893779	Rgs6	0.25	8	1	11	0.75	0.00103199
Chr12	84892804	84892805	Zfyve1	0.2	5	1	16	0.8	0.000835422
Chr13	93030034	93030035	Msh3	0.110193	363	0.971429	70	0.861236	3.42569e-11
Chr13	94452094	94452095	Dmgdh	0.2	5	1	7	0.8	0.010101
Chr13	103527051	103527052	Mast4	0.181818	11	1	13	0.818182	4.20649e-05
Chr13	105872438	105872439	4933425L06Rik	0	6	1	6	1	0.0021645
Chr14	27318032	27318033	Slmap	0	5	0.857143	7	0.857143	0.0151515
Chr14	31959664	31959665	Stab1	0.142857	7	0.916667	12	0.77381	0.00168691
Chr14	34738037	34738038	Gdf10	0	5	0.8	10	0.8	0.00699301
Chr14	55686970	55686971	Zfhx2	0.2	5	1	8	0.8	0.00699301
Chr14	57259381	57259382	Parp4	0	10	0.833333	12	0.833333	0.000103612
Chr14	65355098	65355099	Kif13b	0	8	0.75	8	0.75	0.00699301
Chr14	66609748	66609749	Gulo	0.214286	14	1	7	0.785714	0.00103199
Chr14	75232739	75232740	Lrch1	0.111111	18	1	7	0.888889	7.48908e-05
Chr14	104054341	104054342	Slain1	0.166667	6	1	8	0.833333	0.002997
Chr15	61980247	61980248	Pvt1	0.166667	6	1	6	0.833333	0.0151515
Chr15	76496042	76496043	Kifc2	0	6	0.8	5	0.8	0.0151515
Chr15	78807587	78807588	Triobp	0	5	0.888889	9	0.888889	0.002997
Chr15	93096856	93096857	Gxylt1	0.222222	9	1	5	0.777778	0.020979
Chr15	93330622	93330623	Prickle1	0.2	5	1	5	0.8	0.047619
Chr15	100724182	100724183	Scn8a	0.25	16	1	6	0.75	0.00281452
Chr15	101948581	101948582	Spryd3	0.2	5	1	6	0.8	0.0151515
Chr15	103144727	103144728	Zfp385a	0	5	0.833333	6	0.833333	0.0151515
Chr16	9781051	9781052	Grin2a	0.2	5	1	5	0.8	0.047619
Chr16	9781057	9781058	Grin2a	0	7	1	6	1	0.000582751
Chr16	15642538	15642539	Prkdc	0	7	0.8	5	0.8	0.010101
Chr16	20600729	20600730	Vwa5b2	0.125	8	1	5	0.875	0.004662
Chr16	38680026	38680027	Arhgap31	0.142857	7	1	5	0.857143	0.0151515
Chr16	48616180	48616181	Morc1	0.2	5	1	5	0.8	0.047619
Chr16	92611979	92611980	Runx1	0.2	5	1	5	0.8	0.047619
Chr16	92809685	92809686	Runx1	0	7	0.8	5	0.8	0.010101
Chr17	3350130	3350131	Tiam2	0.25	16	1	11	0.75	0.000181548
Chr17	5984710	5984711	Synj2	0.222222	9	1	6	0.777778	0.00699301
Chr17	8123045	8123046	Tagap	0	5	0.833333	6	0.833333	0.0151515
Chr17	25608735	25608736	Tekt4	0	6	0.833333	6	0.833333	0.0151515
Chr17	26034408	26034409	Rab40c	0.25	8	1	8	0.75	0.00699301
Chr17	32420304	32420305	Brd4	0	5	0.777778	9	0.777778	0.020979
Chr17	33826669	33826670	March2	0.142857	7	1	6	0.857143	0.004662
Chr17	37001819	37001820	Trim15	0	8	0.8	5	0.8	0.00699301
Chr17	46609605	46609606	Ttbk1	0.166667	6	1	5	0.833333	0.0151515
Chr17	84020878	84020879	Kcng3	0.2	5	1	12	0.8	0.00210084
Chr18	12269459	12269460	Tmem241	0	5	0.777778	9	0.777778	0.020979
Chr18	12553906	12553907	Lama3	0	9	0.777778	9	0.777778	0.00226244
Chr18	23966125	23966126	Mapre2	0	5	0.818182	11	0.818182	0.00480769
Chr18	31314069	31314070	Rit2	0	7	0.75	8	0.75	0.00699301
Chr18	32033331	32033332	Wdr33	0	6	0.875	8	0.875	0.004662
Chr18	37951652	37951653	Pcdha4-g	0	14	1	6	1	2.57998e-05
Chr18	57533678	57533679	Prrc1	0.166667	6	0.923077	13	0.75641	0.00291169
Chr18	60852504	60852505	Ndst1	0	12	0.8	10	0.8	0.000140726
Chr18	63083871	63083872	Apcdd1	0	10	0.9	10	0.9	0.000119076
Chr18	64674457	64674458	Nars	0.1	10	0.9	10	0.8	0.00109333
Chr18	80476983	80476984	Pqlc1	0.25	8	1	9	0.75	0.00226244
Chr18	80477827	80477828	Pqlc1	0.166667	6	0.923077	13	0.75641	0.00291169
Chr19	25642631	25642632	Dmrt1	0.166667	6	1	15	0.833333	0.000294855
Chr19	43884309	43884310	Abcc2	0.166667	6	0.923077	13	0.75641	0.00291169
ChrX	6952775	6952776	Usp27x	0	7	0.8125	16	0.8125	0.000489482
ChrX	7150717	7150718	Ppp1r3f	0	6	0.75	16	0.75	0.00281452
ChrX	7150859	7150860	Ppp1r3f	0	12	0.769231	13	0.769231	0.000107686
ChrX	7340132	7340133	Tfe3	0	14	0.777778	9	0.777778	0.000146845
ChrX	7419194	7419195	Otud5	0	9	0.8	15	0.8	0.000336519
ChrX	10295502	10295503	Mid1ip1	0	6	0.769231	13	0.769231	0.00309598
ChrX	10295532	10295533	Mid1ip1	0	11	0.846154	26	0.846154	1.59651e-06
ChrX	10295558	10295559	Mid1ip1	0	6	0.769231	13	0.769231	0.00309598
ChrX	11620521	11620522	Bcor	0.142857	7	1	17	0.857143	5.20075e-05
ChrX	11620589	11620590	Bcor	0	6	0.894737	19	0.894737	0.000158103
ChrX	20265827	20265828	Cdk16	0	8	0.75	16	0.75	0.00134608
ChrX	34138290	34138291	Pgrmc1	0	10	0.75	12	0.75	0.000462386
ChrX	34731476	34731477	Rnf113a1	0	7	0.785714	14	0.785714	0.00103199
ChrX	35917847	35917848	Cul4b	0	6	0.769231	13	0.769231	0.00309598
ChrX	39502959	39502960	Stag2	0	16	0.755102	49	0.755102	4.69438e-08
ChrX	45806930	45806931	Elf4	0	6	0.76087	46	0.76087	0.000607903
ChrX	54307138	54307139	Htatsf1	0	5	0.75	12	0.75	0.00904977
ChrX	68304987	68304988	Mamld1	0	7	0.818182	11	0.818182	0.00226244
ChrX	70962552	70962553	Abcd1	0	5	0.833333	6	0.833333	0.0151515
ChrX	90533808	90533809	Arx	0	9	0.75	12	0.75	0.00111931
ChrX	96666038	96666039	Pja1	0	5	0.769231	13	0.769231	0.00653595
ChrX	103123163	103123164	Atrx	0	6	0.857143	14	0.857143	0.000722394
ChrX	106028941	106028942	Brwd3	0	14	0.75	16	0.75	2.20942e-05
ChrX	108576554	108576555	Rps6ka6	0	10	0.777778	9	0.777778	0.000714456
ChrX	137134259	137134260	Tsc22d3	0	10	0.777778	9	0.777778	0.000714456
ChrX	137134310	137134311	Tsc22d3	0	8	0.777778	9	0.777778	0.00226244
ChrX	149932814	149932815	Ubqln2	0	7	0.75	12	0.75	0.00309598
ChrX	149932823	149932824	Ubqln2	0	6	0.75	12	0.75	0.00904977
ChrX	149932826	149932827	Ubqln2	0	7	0.75	12	0.75	0.00309598
ChrX	149932831	149932832	Ubqln2	0	7	0.75	12	0.75	0.00309598
ChrX	149932843	149932844	Ubqln2	0	7	0.75	12	0.75	0.00309598
ChrX	151650951	151650952	Sat1	0	7	0.75	12	0.75	0.00309598
ChrX	159405477	159405478	Ctps2	0.047619	21	0.87234	47	0.824721	5.18692e-11
ChrX	160198909	160198910	1700045I19Rik	0	12	0.75	8	0.75	0.000722394
ChrX	162677400	162677401	Gpm6b	0	7	0.764706	17	0.764706	0.000953471
ChrX	162878128	162878129	Ofd1	0	5	0.75	16	0.75	0.00619195
ChrX	165383960	165383961	Arhgap6	0.222222	9	1	10	0.777778	0.000714456
	Bold highlighted denotes methylation exclusively in the CpG islands.

## Sheet: M04 vs F04- CpG-Hyper-DMRs
Sites of genomic DNA in female offspring from LMFA diet, which were enriched with methylation compare to male offspring from LMFA diet in other chromosomal regions in CpG contexts.
Chrom	Chromstart	Chromend	CH-04 Male meth_ratio	CH-04 Male total CpG	CH-04 Female meth_ratio	CH-04 Female total CpG	meth diff	pvalue
Chr1	14437637	14437638	0	8	1	6	1	0.000333
Chr1	36355924	36355925	0	5	0.8	5	0.8	0.047619
Chr1	37181816	37181817	0	6	0.75	8	0.75	0.00965701
Chr1	59511591	59511592	0.2	5	1	8	0.8	0.00699301
Chr1	61201991	61201992	0.25	8	1	6	0.75	0.00965701
Chr1	73351808	73351809	0.2	5	1	5	0.8	0.047619
Chr1	77912916	77912917	0	5	0.916667	12	0.916667	0.000969619
Chr1	104699025	104699026	0.166667	6	1	6	0.833333	0.0151515
Chr1	111308056	111308057	0.25	8	1	6	0.75	0.00965701
Chr1	119725143	119725144	0.111111	9	1	5	0.888889	0.002997
Chr1	134043590	134043591	0.25	8	1	7	0.75	0.00699301
Chr1	135573890	135573891	0	6	0.75	8	0.75	0.00965701
Chr1	144990959	144990960	0.166667	6	1	6	0.833333	0.0151515
Chr1	145707536	145707537	0	6	1	5	1	0.0021645
Chr1	162832339	162832340	0.142857	7	1	7	0.857143	0.004662
Chr1	176944581	176944582	0.142857	7	0.916667	12	0.77381	0.00168691
Chr2	8737237	8737238	0.25	12	1	5	0.75	0.00904977
Chr2	9181842	9181843	0.166667	6	1	10	0.833333	0.00137363
Chr2	13730443	13730444	0.2	5	1	5	0.8	0.047619
Chr2	31413295	31413296	0.166667	6	1	5	0.833333	0.0151515
Chr2	34487916	34487917	0.166667	6	0.941176	17	0.77451	0.00102034
Chr2	72362191	72362192	0.166667	6	1	5	0.833333	0.0151515
Chr2	72362210	72362211	0.166667	6	1	5	0.833333	0.0151515
Chr2	91481079	91481080	0.2	10	1	5	0.8	0.00699301
Chr2	116764055	116764056	0.25	8	1	7	0.75	0.00699301
Chr2	137714661	137714662	0	7	0.875	8	0.875	0.0013986
Chr2	151273041	151273042	0.2	5	1	8	0.8	0.00699301
Chr2	152000424	152000425	0.2	15	1	6	0.8	0.00154799
Chr2	163689294	163689295	0.142857	7	0.928571	14	0.785714	0.000851393
Chr2	167806207	167806208	0.2	5	1	6	0.8	0.0151515
Chr2	168684555	168684556	0.166667	6	0.916667	12	0.75	0.00393234
Chr3	23550934	23550935	0	5	0.923077	13	0.923077	0.00070028
Chr3	53509697	53509698	0	5	1	5	1	0.00793651
Chr3	58294841	58294842	0.2	5	1	6	0.8	0.0151515
Chr3	84242183	84242184	0.125	8	1	5	0.875	0.004662
Chr3	95770740	95770741	0	5	0.8	5	0.8	0.047619
Chr3	102999780	102999781	0.2	5	1	6	0.8	0.0151515
Chr3	105157312	105157313	0.25	8	1	7	0.75	0.00699301
Chr3	115464455	115464456	0.2	5	1	6	0.8	0.0151515
Chr3	129489773	129489774	0.2	5	1	6	0.8	0.0151515
Chr3	143885831	143885832	0.2	5	1	14	0.8	0.00128999
Chr3	148379067	148379068	0.166667	6	1	6	0.833333	0.0151515
Chr4	9009450	9009451	0	5	1	5	1	0.00793651
Chr4	35345664	35345665	0	5	0.818182	11	0.818182	0.00480769
Chr4	103881078	103881079	0.166667	6	1	6	0.833333	0.0151515
Chr4	107423160	107423161	0.25	8	1	12	0.75	0.000722394
Chr4	116818763	116818764	0.125	8	0.9	10	0.775	0.00287947
Chr4	118718511	118718512	0.2	5	1	6	0.8	0.0151515
Chr4	137963818	137963819	0	6	0.857143	7	0.857143	0.004662
Chr4	139889808	139889809	0.111111	9	0.888889	9	0.777778	0.0033731
Chr4	150063796	150063797	0	5	0.8	5	0.8	0.047619
Chr5	20488134	20488135	0.142857	14	1	10	0.857143	6.73038e-05
Chr5	24669506	24669507	0	5	0.769231	13	0.769231	0.00653595
Chr5	31332300	31332301	0.2	5	1	5	0.8	0.047619
Chr5	36354386	36354387	0.142857	7	1	8	0.857143	0.0013986
Chr5	40314372	40314373	0.166667	12	0.928571	14	0.761905	0.00016826
Chr5	50053594	50053595	0.214286	14	1	8	0.785714	0.00103199
Chr5	68697595	68697596	0	5	0.857143	7	0.857143	0.0151515
Chr5	104822137	104822138	0.2	5	1	7	0.8	0.010101
Chr5	117343141	117343142	0	7	0.75	12	0.75	0.00309598
Chr5	120433706	120433707	0.2	5	1	5	0.8	0.047619
Chr5	120433742	120433743	0.2	5	1	5	0.8	0.047619
Chr5	120433746	120433747	0.2	5	1	5	0.8	0.047619
Chr5	127164910	127164911	0	5	0.857143	7	0.857143	0.0151515
Chr5	145412131	145412132	0.2	5	1	8	0.8	0.00699301
Chr5	150614245	150614246	0	6	0.857143	14	0.857143	0.000722394
Chr6	5158361	5158362	0.2	5	1	5	0.8	0.047619
Chr6	37796274	37796275	0	12	0.928571	28	0.928571	1.62882e-08
Chr6	38379879	38379880	0.25	12	1	12	0.75	0.000336519
Chr6	60129532	60129533	0.2	5	1	7	0.8	0.010101
Chr6	66692379	66692380	0.216216	37	1	8	0.783784	5.97068e-05
Chr6	115035385	115035386	0.222222	9	1	6	0.777778	0.00699301
Chr6	125457021	125457022	0.230769	13	1	11	0.769231	0.000151434
Chr6	127307145	127307146	0	7	0.8	5	0.8	0.010101
Chr6	136413762	136413763	0.166667	6	1	11	0.833333	0.000969619
Chr6	136967625	136967626	0.2	5	1	5	0.8	0.047619
Chr6	142701229	142701230	0.142857	7	1	5	0.857143	0.0151515
Chr7	15771361	15771362	0	5	0.833333	12	0.833333	0.00339367
Chr7	17864936	17864937	0	5	0.777778	9	0.777778	0.020979
Chr7	97136013	97136014	0	8	1	7	1	0.0001554
Chr7	116330295	116330296	0.0869565	23	0.933333	15	0.846377	1.71673e-07
Chr7	127123506	127123507	0	6	0.875	8	0.875	0.004662
Chr7	133402114	133402115	0	8	0.857143	14	0.857143	0.000140726
Chr7	135633340	135633341	0.0909091	11	1	8	0.909091	0.000119076
Chr7	137675282	137675283	0.142857	7	1	7	0.857143	0.004662
Chr7	143570917	143570918	0	5	0.8	5	0.8	0.047619
Chr7	146896357	146896358	0.2	10	1	11	0.8	0.000221141
Chr7	148158635	148158636	0.111111	9	1	6	0.888889	0.0013986
Chr8	35821914	35821915	0	5	0.888889	9	0.888889	0.002997
Chr8	74802470	74802471	0	6	0.75	12	0.75	0.00904977
Chr8	77009019	77009020	0.2	10	1	12	0.8	0.000140726
Chr8	83476198	83476199	0	7	0.857143	7	0.857143	0.004662
Chr8	86918332	86918333	0	6	0.923077	13	0.923077	0.000257998
Chr8	91528980	91528981	0.142857	7	1	5	0.857143	0.0151515
Chr8	95323540	95323541	0.142857	7	0.923077	13	0.78022	0.00118679
Chr8	98043606	98043607	0.25	8	1	10	0.75	0.0015083
Chr8	116058054	116058055	0	10	0.789474	19	0.789474	4.9975e-05
Chr8	119374947	119374948	0	6	0.777778	18	0.777778	0.00156022
Chr8	120372357	120372358	0.2	5	1	26	0.8	0.000158907
Chr8	130326014	130326015	0.2	5	1	7	0.8	0.010101
Chr9	19669418	19669419	0.125	24	1	6	0.875	0.000141468
Chr9	20860993	20860994	0	6	0.833333	12	0.833333	0.0015083
Chr9	21047013	21047014	0.25	8	1	8	0.75	0.00699301
Chr9	21898802	21898803	0	7	0.75	12	0.75	0.00309598
Chr9	24880881	24880882	0.166667	6	1	5	0.833333	0.0151515
Chr9	33936680	33936681	0.2	5	1	6	0.8	0.0151515
Chr9	50230188	50230189	0.166667	6	1	5	0.833333	0.0151515
Chr9	101366905	101366906	0.25	12	1	5	0.75	0.00904977
Chr9	103321831	103321832	0	12	0.8	10	0.8	0.000140726
Chr9	120095788	120095789	0	6	1	5	1	0.0021645
Chr10	6107402	6107403	0.2	5	1	5	0.8	0.047619
Chr10	41800120	41800121	0.2	5	1	8	0.8	0.00699301
Chr10	61711338	61711339	0.142857	7	0.9	20	0.757143	0.000608088
Chr10	75407916	75407917	0.2	5	1	9	0.8	0.004995
Chr10	90933454	90933455	0	5	0.8	5	0.8	0.047619
Chr10	92827769	92827770	0.2	5	1	7	0.8	0.010101
Chr10	99036780	99036781	0	7	0.9	10	0.9	0.000411353
Chr10	99036796	99036797	0	7	0.9	10	0.9	0.000411353
Chr10	103016579	103016580	0.25	8	1	8	0.75	0.00699301
Chr10	110948000	110948001	0.2	5	1	13	0.8	0.00163399
Chr10	120665160	120665161	0	6	0.769231	13	0.769231	0.00309598
Chr10	120933133	120933134	0.166667	6	1	6	0.833333	0.0151515
Chr10	128047112	128047113	0	6	1	11	1	8.08016e-05
Chr11	6324752	6324753	0	6	1	10	1	0.000124875
Chr11	18502047	18502048	0.2	5	1	6	0.8	0.0151515
Chr11	18952984	18952985	0	7	0.833333	6	0.833333	0.004662
Chr11	19706515	19706516	0	5	0.857143	14	0.857143	0.00180599
Chr11	31150349	31150350	0.166667	6	1	5	0.833333	0.0151515
Chr11	44977554	44977555	0	6	1	10	1	0.000124875
Chr11	61200680	61200681	0.2	5	1	6	0.8	0.0151515
Chr11	86191042	86191043	0.25	12	1	5	0.75	0.00904977
Chr11	100849062	100849063	0	5	0.923077	13	0.923077	0.00070028
Chr11	102882676	102882677	0.2	5	1	7	0.8	0.010101
Chr11	111978678	111978679	0.2	5	1	6	0.8	0.0151515
Chr11	114234411	114234412	0	6	1	5	1	0.0021645
Chr11	116916977	116916978	0	5	1	5	1	0.00793651
Chr12	24339564	24339565	0.142857	7	1	5	0.857143	0.0151515
Chr12	40686095	40686096	0.166667	6	1	5	0.833333	0.0151515
Chr12	46410556	46410557	0	9	0.909091	11	0.909091	0.000119076
Chr12	52190986	52190987	0.142857	7	1	6	0.857143	0.004662
Chr12	61822779	61822780	0.25	8	1	10	0.75	0.0015083
Chr12	67418582	67418583	0.2	5	1	11	0.8	0.00274725
Chr12	70519529	70519530	0.1	10	1	12	0.9	2.01037e-05
Chr12	72443408	72443409	0.142857	7	1	10	0.857143	0.000565611
Chr12	72443572	72443573	0.142857	7	0.9	10	0.757143	0.00365076
Chr12	75681918	75681919	0.2	5	1	7	0.8	0.010101
Chr12	76873224	76873225	0.233333	30	1	25	0.766667	1.12787e-09
Chr12	86795738	86795739	0.125	8	0.888889	9	0.763889	0.0033731
Chr12	87933993	87933994	0.25	8	1	12	0.75	0.000722394
Chr12	106134435	106134436	0.111111	9	1	7	0.888889	0.0013986
Chr12	109248811	109248812	0.25	8	1	8	0.75	0.00699301
Chr12	112524019	112524020	0	9	0.875	16	0.875	2.69215e-05
Chr12	120525798	120525799	0.2	5	1	5	0.8	0.047619
Chr13	7332805	7332806	0	8	0.8	10	0.8	0.00105124
Chr13	8784473	8784474	0	5	0.875	8	0.875	0.004662
Chr13	24040524	24040525	0.142857	14	0.923077	13	0.78022	6.87994e-05
Chr13	36945168	36945169	0.2	5	1	7	0.8	0.010101
Chr13	50904449	50904450	0.222222	9	1	5	0.777778	0.020979
Chr13	56156478	56156479	0	10	0.818182	11	0.818182	0.000221141
Chr13	57351584	57351585	0	5	0.857143	7	0.857143	0.0151515
Chr13	57383603	57383604	0.166667	6	1	5	0.833333	0.0151515
Chr13	69297600	69297601	0.25	8	1	8	0.75	0.00699301
Chr13	72165829	72165830	0.25	12	1	5	0.75	0.00904977
Chr13	82016330	82016331	0.2	5	1	6	0.8	0.0151515
Chr13	95492498	95492499	0	8	0.857143	7	0.857143	0.0013986
Chr13	98088026	98088027	0.222222	9	1	6	0.777778	0.00699301
Chr13	100383527	100383528	0	8	1	12	1	7.9384e-06
Chr13	100400355	100400356	0.142857	7	1	6	0.857143	0.004662
Chr13	112520480	112520481	0	6	0.75	8	0.75	0.00965701
Chr14	61075633	61075634	0.2	5	1	7	0.8	0.010101
Chr14	67183271	67183272	0.2	5	1	5	0.8	0.047619
Chr14	68675695	68675696	0.2	5	1	7	0.8	0.010101
Chr14	76254189	76254190	0.142857	7	1	5	0.857143	0.0151515
Chr14	91374604	91374605	0.25	8	1	8	0.75	0.00699301
Chr14	111726653	111726654	0.144737	76	1	11	0.855263	2.51893e-08
Chr14	111726674	111726675	0.142857	77	1	11	0.857143	2.20406e-08
Chr14	117127949	117127950	0.2	5	1	5	0.8	0.047619
Chr15	15171928	15171929	0.166667	6	1	7	0.833333	0.004662
Chr15	15212300	15212301	0	5	0.8	5	0.8	0.047619
Chr15	51859641	51859642	0	6	0.857143	7	0.857143	0.004662
Chr15	57871308	57871309	0	5	0.8	5	0.8	0.047619
Chr15	59026337	59026338	0.142857	7	0.923077	13	0.78022	0.00118679
Chr15	65099988	65099989	0.2	5	1	7	0.8	0.010101
Chr15	81346104	81346105	0.2	5	1	6	0.8	0.0151515
Chr15	99748286	99748287	0.166667	12	1	6	0.833333	0.0015083
Chr16	8625779	8625780	0.25	8	1	8	0.75	0.00699301
Chr16	22722854	22722855	0	5	0.888889	9	0.888889	0.002997
Chr16	38383573	38383574	0.2	5	1	5	0.8	0.047619
Chr16	94765272	94765273	0.166667	6	1	5	0.833333	0.0151515
Chr17	15674720	15674721	0.142857	7	1	5	0.857143	0.0151515
Chr17	70579673	70579674	0	7	0.857143	7	0.857143	0.004662
Chr17	83580485	83580486	0.181818	11	1	10	0.818182	0.000221141
Chr18	5438475	5438476	0.222222	18	1	6	0.777778	0.00156022
Chr18	18098268	18098269	0.2	5	1	8	0.8	0.00699301
Chr18	33575605	33575606	0.142857	7	0.9	10	0.757143	0.00365076
Chr18	36070764	36070765	0	6	0.809524	21	0.809524	0.000709435
Chr18	38647169	38647170	0.2	5	1	5	0.8	0.047619
Chr18	62348515	62348516	0.235294	17	1	19	0.764706	1.02995e-06
Chr18	66791194	66791195	0.2	5	1	5	0.8	0.047619
Chr19	6621571	6621572	0	6	1	7	1	0.000582751
Chr19	9614550	9614551	0	6	1	10	1	0.000124875
Chr19	21371320	21371321	0	5	0.8	5	0.8	0.047619
Chr19	28160453	28160454	0	11	1	14	1	2.24346e-07
Chr19	42786389	42786390	0	6	0.8	5	0.8	0.0151515
ChrX	10827386	10827387	0	8	0.75	8	0.75	0.00699301
ChrX	10827488	10827489	0	10	0.875	8	0.875	0.000251383
ChrX	10964648	10964649	0	8	0.8	15	0.8	0.000336519
ChrX	21240488	21240489	0.181818	11	1	6	0.818182	0.00226244
ChrX	23728893	23728894	0	6	1	8	1	0.000333
ChrX	33120980	33120981	0	5	0.9	10	0.9	0.001998
ChrX	35838897	35838898	0	14	0.75	8	0.75	0.00037527
ChrX	47236570	47236571	0.2	5	1	6	0.8	0.0151515
ChrX	49381364	49381365	0	5	0.75	12	0.75	0.00904977
ChrX	51278089	51278090	0	7	1	11	1	3.14228e-05
ChrX	55497583	55497584	0	10	0.789474	19	0.789474	4.9975e-05
ChrX	60163485	60163486	0.0188679	106	1	8	0.981132	8.17677e-11
ChrX	68199322	68199323	0	5	0.777778	9	0.777778	0.020979
ChrX	78134095	78134096	0.166667	6	1	17	0.833333	0.000178311
ChrX	86192413	86192414	0.2	5	1	8	0.8	0.00699301
ChrX	90528380	90528381	0	7	0.75	8	0.75	0.00699301
ChrX	90544707	90544708	0	5	0.857143	14	0.857143	0.00180599
ChrX	96355975	96355976	0	6	0.764706	17	0.764706	0.0020803
ChrX	98527990	98527991	0	6	0.785714	14	0.785714	0.00216718
ChrX	11384976	11384977	0	5	1	5	1	0.00793651
ChrX	121322845	121322846	0.0236559	465	1	16	0.976344	6.82322e-12
ChrX	132456983	132456984	0	5	0.885714	35	0.885714	0.000191487
ChrX	150857256	150857257	0	6	0.75	12	0.75	0.00904977
ChrX	157057045	157057046	0.125	8	1	7	0.875	0.0013986
ChrX	160161442	160161443	0	7	0.8	5	0.8	0.010101
ChrX	163542112	163542113	0	7	1	9	1	8.74126e-05
ChrX	165870114	165870115	0.2	5	1	5	0.8	0.047619
	Bold highlighted denotes methylation exclusively in the CpG islands.

## Sheet: M04 vs F04- CHG-Hyper-Promoter
Genes in female offspring from LMFA diet, which were enriched with methylation compare to male offspring from LMFA diet in the promoter region in CHG contexts.
Chrom	Chromstart	Chromend	Promoter	CH-04 Male meth_ratio	CH-04 Male total CpG	CH-04 Female meth_ratio	CH-04 Female total CpG	Meth diff	pvalue
Chr1	36503760	36503761	Lman2l	0	16	0.4	5	0.4	0.047619
Chr1	78813475	78813476	Kcne4	0	23	0.333333	6	0.333333	0.0369458
Chr1	167933156	167933157	Pou2f1	0	16	0.333333	9	0.333333	0.0365217
Chr2	26460940	26460941	Agpat2	0	12	0.4	10	0.4	0.0287081
Chr2	129123276	129123277	Ckap2l	0	12	0.375	8	0.375	0.0491228
Chr3	122432012	122432013	Pde5a	0	19	0.333333	18	0.333333	0.00798526
Chr4	21694862	21694863	2610029I01Rik	0	22	0.333333	12	0.333333	0.0106736
Chr4	21694868	21694869	2610029I01Rik	0	22	0.333333	12	0.333333	0.0106736
Chr4	21694882	21694883	2610029I01Rik	0	22	0.333333	12	0.333333	0.0106736
Chr4	154842283	154842284	Tmem52	0.0666667	15	0.571429	7	0.504762	0.0207337
Chr7	16524580	16524581	Snord23	0	18	0.363636	11	0.363636	0.0138942
Chr7	17613354	17613355	Ppp5c	0	10	0.416667	12	0.416667	0.0396446
Chr8	26712330	26712331	Whsc1l1	0	8	0.666667	6	0.666667	0.014985
Chr9	83040979	83040980	Hmgn3	0	8	0.571429	7	0.571429	0.025641
Chr11	78364849	78364850	Tmem97	0	15	0.375	16	0.375	0.017674
Chr14	9499272	9499273	4930452B06Rik	0	10	0.666667	6	0.666667	0.00824176
Chr14	9499293	9499294	4930452B06Rik	0	12	0.666667	6	0.666667	0.00490196
Chr16	44394293	44394294	Wdr52	0	14	0.333333	12	0.333333	0.0331104
Chr17	32184290	32184291	Rrp1b	0	9	0.5	6	0.5	0.043956
Chr17	35515214	35515215	H2-Q4	0	24	0.363636	11	0.363636	0.00630252
Chr18	77954208	77954209	8030462N17Rik	0	12	0.333333	15	0.333333	0.0470085
	Bold highlighted denotes methylation exclusively in the CpG islands.

## Sheet: M04 vs F04- CHG-Hyper-GB
Genes in female offspring from LMFA diet, which were enriched with methylation compare to male offspring from LMFA diet in the genebody region in CHG contexts.
Chrom	Chromstart	Chromend	Gene_name	CH-04 Male meth_ratio	CH-04 Male total CpG	CH-04 Female meth_ratio	CH-04 Female total CpG	Meth diff	pvalue
Chr1	13579551	13579552	Tram1	0	24	0.333333	12	0.333333	0.00840336
Chr1	16496615	16496616	Stau2	0	16	0.4	5	0.4	0.047619
Chr1	16496622	16496623	Stau2	0	16	0.4	5	0.4	0.047619
Chr1	16496629	16496630	Stau2	0	16	0.4	5	0.4	0.047619
Chr1	39416595	39416596	Npas2	0	29	0.4	20	0.4	0.000279326
Chr1	44205110	44205111	Ercc5	0	8	0.5	16	0.5	0.0222429
Chr1	61685881	61685882	Pard3b	0	12	0.4	10	0.4	0.0287081
Chr1	89377749	89377750	Ngef	0	17	0.4	5	0.4	0.04329
Chr1	128482306	128482307	Nckap5	0	10	0.444444	9	0.444444	0.0325077
Chr1	133560950	133560951	Ctse	0	7	0.6	5	0.6	0.0454545
Chr1	134517529	134517530	Nfasc	0	13	0.375	8	0.375	0.0421053
Chr1	155017437	155017438	Lamc2	0	14	0.333333	12	0.333333	0.0331104
Chr1	155383593	155383594	Npl	0	18	0.4	5	0.4	0.0395257
Chr1	162498065	162498066	Rabgap1l	0	36	0.333333	12	0.333333	0.00254394
Chr1	178972357	178972358	Akt3	0	25	0.4	5	0.4	0.0229885
Chr1	178972364	178972365	Akt3	0	25	0.333333	6	0.333333	0.0322581
Chr2	5235898	5235899	Camk1d	0	12	0.363636	11	0.363636	0.0372671
Chr2	22871075	22871076	Abi1	0	17	0.4	10	0.4	0.0119658
Chr2	24879852	24879853	Pnpla7	0	21	0.333333	6	0.333333	0.042735
Chr2	32036299	32036300	Prrc2b	0	22	0.444444	9	0.444444	0.00400445
Chr2	32036302	32036303	Prrc2b	0	22	0.444444	9	0.444444	0.00400445
Chr2	70314527	70314528	Sp5	0	18	0.333333	12	0.333333	0.0180624
Chr2	72094348	72094349	Rapgef4	0	14	0.363636	11	0.363636	0.026087
Chr2	74553098	74553099	1700109F18Rik	0	6	0.6	10	0.6	0.0338412
Chr2	74553102	74553103	1700109F18Rik	0	6	0.6	10	0.6	0.0338412
Chr2	105588306	105588307	Elp4	0	7	0.8	5	0.8	0.010101
Chr2	110719067	110719068	Ano3	0	20	0.333333	6	0.333333	0.0461538
Chr2	122116940	122116941	Duox2	0	13	0.357143	14	0.357143	0.0407407
Chr2	129123276	129123277	Gm14023	0	12	0.375	8	0.375	0.0491228
Chr2	165122356	165122357	Elmo2	0	12	0.375	8	0.375	0.0491228
Chr2	179256619	179256620	Cdh4	0	7	0.6	5	0.6	0.0454545
Chr3	3528014	3528015	Hnf4g	0	10	0.384615	13	0.384615	0.0457369
Chr3	5576182	5576183	Pex2	0	6	0.8	5	0.8	0.0151515
Chr3	9563115	9563116	Zfp704	0	17	0.333333	9	0.333333	0.0323077
Chr3	66037060	66037061	Veph1	0	11	0.4	10	0.4	0.0350877
Chr3	7.49547e+07	7.49547e+07	Pex3	0.0528483	20.24	0.32125	14.26	0.268402	0.0243586
Chr3	78908010	78908011	Rapgef2	0	22	0.333333	12	0.333333	0.0106736
Chr3	98948371	98948372	Wars2	0	21	0.363636	11	0.363636	0.00917686
Chr3	108643025	108643026	Stxbp3a	0	9	0.5	6	0.5	0.043956
Chr4	12876202	12876203	Gm11818	0	9	0.5	10	0.5	0.0325077
Chr4	40457168	40457169	4933428C19Rik	0	20	0.333333	12	0.333333	0.0137653
Chr4	45834566	45834567	Igfbpl1	0	26	0.333333	6	0.333333	0.0302419
Chr4	119610711	119610712	Hivep3	0	11	0.4	10	0.4	0.0350877
Chr4	132123385	132123386	Ptafr	0	10	0.5	6	0.5	0.0357143
Chr4	140716124	140716125	Fbxo42	0	16	0.4	5	0.4	0.047619
Chr4	141703903	141703904	Kazn	0	16	0.5	10	0.5	0.00383095
Chr4	148021252	148021253	Gm572	0	11	0.4	10	0.4	0.0350877
Chr4	151008535	151008536	Camta1	0.047619	21	0.428571	14	0.380952	0.00988844
Chr4	152813591	152813592	Ajap1	0	14	0.333333	12	0.333333	0.0331104
Chr4	154239597	154239598	Ttc34	0	25	0.333333	15	0.333333	0.00456377
Chr5	8812937	8812938	Abcb1b	0	15	0.363636	11	0.363636	0.0220736
Chr5	23038727	23038728	Srpk2	0	13	0.4	10	0.4	0.0237154
Chr5	23837925	23837926	Kcnh2	0	12	0.5	6	0.5	0.0245098
Chr5	30065445	30065446	Dnajb6	0.0344828	29	0.375	16	0.340517	0.00536964
Chr5	33486936	33486937	Slc5a1	0	24	0.333333	12	0.333333	0.00840336
Chr5	69948375	69948376	Guf1	0	33	0.333333	12	0.333333	0.00332226
Chr5	72618884	72618885	Atp10d	0	15	0.375	8	0.375	0.0316206
Chr5	92667908	92667909	Ppef2	0	12	0.4	10	0.4	0.0287081
Chr5	97994697	97994698	4930467D21Rik	0	11	0.428571	7	0.428571	0.0428922
Chr5	111206691	111206692	Pus1	0	17	0.5	8	0.5	0.0055336
Chr5	125621023	125621024	Ncor2	0	12	0.428571	7	0.428571	0.0361197
Chr5	129496808	129496809	Stx2	0	11	0.444444	9	0.444444	0.0260062
Chr5	134651745	134651746	Wbscr16	0	16	0.5	6	0.5	0.012987
Chr5	140776183	140776184	Mad1l1	0	9	0.5	12	0.5	0.0185759
Chr5	141305091	141305092	Gna12	0	12	0.363636	11	0.363636	0.0372671
Chr5	142324158	142324159	Sdk1	0	10	0.444444	9	0.444444	0.0325077
Chr5	142887470	142887471	Foxk1	0	15	0.4	10	0.4	0.0166008
Chr5	143722827	143722828	Fscn1	0	5	0.6	10	0.6	0.043956
Chr6	4571314	4571315	Casd1	0	24	0.4	5	0.4	0.0246305
Chr6	28691921	28691922	Snd1	0.153846	13	0.666667	12	0.512821	0.0154193
Chr6	32131851	32131852	Plxna4	0	11	0.4	15	0.4	0.0237458
Chr6	32489051	32489052	Plxna4	0	11	0.444444	9	0.444444	0.0260062
Chr6	46846139	46846140	Cntnap2	0	17	0.333333	18	0.333333	0.0190616
Chr6	48579898	48579899	AI854703	0.0588235	17	0.4	10	0.341176	0.047343
Chr6	48938212	48938213	Svs1	0	24	0.333333	12	0.333333	0.00840336
Chr7	4093962	4093963	Leng8	0	15	0.333333	15	0.333333	0.0421456
Chr7	4610256	4610257	Ppp6r1	0	20	0.333333	6	0.333333	0.0461538
Chr7	4982951	4982952	Zfp865	0	20	0.333333	15	0.333333	0.00925047
Chr7	16524580	16524581	Gltscr2	0	18	0.363636	11	0.363636	0.0138942
Chr7	25267091	25267092	Cadm4	0	12	0.4	10	0.4	0.0287081
Chr7	25536538	25536539	Cd177	0	12	0.5	6	0.5	0.0245098
Chr7	27948158	27948159	Egln2	0	20	0.428571	14	0.428571	0.00223287
Chr7	30029709	30029710	Yif1b	0	15	0.444444	9	0.444444	0.0118577
Chr7	30824005	30824006	Zfp14	0	14	0.4	10	0.4	0.0197628
Chr7	51798710	51798711	Pold1	0	20	0.333333	18	0.333333	0.00672443
Chr7	67208621	67208622	Snrpn	0	14	0.428571	7	0.428571	0.0263158
Chr7	69522141	69522142	Magel2	0	19	0.363636	11	0.363636	0.0120416
Chr7	75309934	75309935	Igf1r	0	11	0.428571	7	0.428571	0.0428922
Chr7	88445906	88445907	Pde8a	0	14	0.473684	19	0.473684	0.00392659
Chr7	109246667	109246668	Art5	0	9	0.5	8	0.5	0.0294118
Chr7	134164631	134164632	Prrt2	0.0588235	17	0.4	10	0.341176	0.047343
Chr7	135528649	135528650	Rgs10	0	11	0.4	10	0.4	0.0350877
Chr7	138687744	138687745	Hmx3	0	13	0.4	10	0.4	0.0237154
Chr7	147387924	147387925	Olfr524	0	17	0.4	5	0.4	0.04329
Chr7	149034039	149034040	Muc5b	0.0555556	18	0.391304	23	0.335749	0.0250524
Chr8	14055126	14055127	Erich1	0	9	0.5	8	0.5	0.0294118
Chr8	23309454	23309455	Vps36	0	12	0.5	8	0.5	0.0144479
Chr8	49034891	49034892	Wwc2	0	16	0.375	8	0.375	0.027668
Chr8	73436722	73436723	Mtap1s	0	7	0.6	5	0.6	0.0454545
Chr8	73436891	73436892	Mtap1s	0	7	0.6	5	0.6	0.0454545
Chr8	107732884	107732885	Cbfb	0	12	0.5	8	0.5	0.0144479
Chr8	109358251	109358252	Tmco7	0	14	0.5	6	0.5	0.0175439
Chr8	109358265	109358266	Tmco7	0	14	0.5	6	0.5	0.0175439
Chr8	113128328	113128329	Hydin	0	14	0.333333	12	0.333333	0.0331104
Chr9	21076958	21076959	Atg4d	0	10	0.444444	9	0.444444	0.0325077
Chr9	99371214	99371215	Nme9	0	16	0.333333	12	0.333333	0.0241758
Chr9	100888782	100888783	Pccb	0	13	0.428571	7	0.428571	0.0307018
Chr9	121149352	121149353	Ulk4	0	20	0.333333	6	0.333333	0.0461538
Chr9	123305979	123305980	Lars2	0	13	0.333333	12	0.333333	0.0391304
Chr10	8192044	8192045	Ust	0	11	0.428571	7	0.428571	0.0428922
Chr10	17868637	17868638	Ect2l	0	16	0.357143	14	0.357143	0.0140485
Chr10	18202498	18202499	Nhsl1	0	12	0.428571	7	0.428571	0.0361197
Chr10	40111987	40111988	Cdk19	0	7	0.6	5	0.6	0.0454545
Chr10	43144583	43144584	Pdss2	0	14	0.4	10	0.4	0.0197628
Chr10	61758547	61758548	Hk1	0	9	0.8	5	0.8	0.004995
Chr10	67559537	67559538	Arid5b	0	14	0.333333	12	0.333333	0.0331104
Chr10	70455130	70455131	Bicc1	0	12	0.375	8	0.375	0.0491228
Chr10	70455267	70455268	Bicc1	0	11	0.4	10	0.4	0.0350877
Chr10	78532421	78532422	2610008E11Rik	0	31	0.333333	6	0.333333	0.0225225
Chr10	107080050	107080051	Ptprq	0	17	0.333333	12	0.333333	0.0208412
Chr10	119176462	119176463	Grip1	0	32	0.333333	24	0.333333	0.000517757
Chr10	120896741	120896742	Rassf3	0	30	0.333333	12	0.333333	0.00442241
Chr10	122472922	122472923	Mon2	0	14	0.375	8	0.375	0.0363636
Chr10	122472942	122472943	Mon2	0	14	0.375	8	0.375	0.0363636
Chr10	128072803	128072804	Ikzf4	0	8	0.666667	6	0.666667	0.014985
Chr11	4774464	4774465	Nipsnap1	0	14	0.375	8	0.375	0.0363636
Chr11	32090931	32090932	Il9r	0	13	0.444444	9	0.444444	0.0172249
Chr11	32132859	32132860	Nprl3	0	17	0.428571	14	0.428571	0.00407861
Chr11	50079731	50079732	Maml1	0	14	0.333333	12	0.333333	0.0331104
Chr11	68814682	68814683	Pfas	0	12	0.428571	7	0.428571	0.0361197
Chr11	74966374	74966375	Smg6	0	13	0.444444	9	0.444444	0.0172249
Chr11	77857092	77857093	Flot2	0	17	0.333333	9	0.333333	0.0323077
Chr11	80242781	80242782	Psmd11	0	7	0.666667	6	0.666667	0.020979
Chr11	84953149	84953150	Usp32	0	6	0.75	8	0.75	0.00965701
Chr11	87702966	87702967	Olfr462	0	14	0.333333	12	0.333333	0.0331104
Chr11	94462803	94462804	Acsf2	0	15	0.4	10	0.4	0.0166008
Chr11	94462808	94462809	Acsf2	0	15	0.4	10	0.4	0.0166008
Chr11	103053333	103053334	Fmnl1	0	24	0.444444	9	0.444444	0.00307918
Chr11	105001931	105001932	Mettl2	0	16	0.4	5	0.4	0.047619
Chr11	115063482	115063483	Tmem104	0	18	0.333333	15	0.333333	0.0126529
Chr11	115254134	115254135	Cdr2l	0	13	0.4	10	0.4	0.0237154
Chr11	116407096	116407097	Ube2o	0	7	0.5	12	0.5	0.0436017
Chr11	116407100	116407101	Ube2o	0	7	0.5	12	0.5	0.0436017
Chr11	118438627	118438628	Rbfox3	0	7	0.6	5	0.6	0.0454545
Chr11	120915366	120915367	Sectm1b	0	16	0.4	5	0.4	0.047619
Chr12	13276075	13276076	Nbas	0	24	0.333333	12	0.333333	0.00840336
Chr12	42163964	42163965	Immp2l	0	20	0.333333	6	0.333333	0.0461538
Chr12	87436166	87436167	Ift43	0	12	0.375	8	0.375	0.0491228
Chr12	87823407	87823408	Esrrb	0	29	0.333333	6	0.333333	0.0252101
Chr12	103802945	103802946	Chga	0	12	0.375	8	0.375	0.0491228
Chr12	107248828	107248829	Vrk1	0	13	0.666667	6	0.666667	0.00386997
Chr12	109707355	109707356	Eml1	0	7	0.6	5	0.6	0.0454545
Chr12	114156105	114156106	Jag2	0	19	0.4	10	0.4	0.00884173
Chr12	114303867	114303868	Pacs2	0	12	0.363636	11	0.363636	0.0372671
Chr13	3176731	3176732	Speer6-ps1	0	12	0.5	8	0.5	0.0144479
Chr13	12721985	12721986	Gpr137b-ps	0	9	0.6	5	0.6	0.0274725
Chr13	14474596	14474597	Hecw1	0	13	0.4	10	0.4	0.0237154
Chr13	40985427	40985428	Gcnt2	0	12	0.375	8	0.375	0.0491228
Chr13	55071076	55071077	Unc5a	0	22	0.333333	6	0.333333	0.0396825
Chr13	57763224	57763225	Spock1	0	24	0.333333	18	0.333333	0.00353884
Chr13	57944118	57944119	Spock1	0	10	0.444444	9	0.444444	0.0325077
Chr13	72097592	72097593	Irx1	0	12	0.4	10	0.4	0.0287081
Chr13	77719513	77719514	2210408I21Rik	0	7	0.538462	13	0.538462	0.044453
Chr14	8007036	8007037	LOC100861615	0	19	0.333333	18	0.333333	0.00798526
Chr14	9499272	9499273	4930455B14Rik	0	10	0.666667	6	0.666667	0.00824176
Chr14	9499293	9499294	4930455B14Rik	0	12	0.666667	6	0.666667	0.00490196
Chr14	24147949	24147950	Kcnma1	0	13	0.444444	9	0.444444	0.0172249
Chr14	55165609	55165610	Haus4	0.111111	18	0.470588	17	0.359477	0.0274909
Chr14	80004809	80004810	Sugt1	0.2	5	1	7	0.8	0.010101
Chr14	93945066	93945067	Pcdh9	0	22	0.333333	6	0.333333	0.0396825
Chr14	93945071	93945072	Pcdh9	0	22	0.333333	6	0.333333	0.0396825
Chr14	93945087	93945088	Pcdh9	0	23	0.4	5	0.4	0.026455
Chr14	116864694	116864695	Gpc5	0	14	0.454545	11	0.454545	0.00869565
Chr14	118928371	118928372	Abcc4	0	11	0.416667	12	0.416667	0.0372671
Chr15	10390447	10390448	Dnajc21	0	20	0.4	15	0.4	0.00308349
Chr15	25681895	25681896	Myo10	0.473684	19	0.857143	14	0.383459	0.032786
Chr15	35669085	35669086	Vps13b	0	10	0.555556	9	0.555556	0.0108359
Chr15	38006613	38006614	Ubr5	0	11	0.428571	7	0.428571	0.0428922
Chr15	59222109	59222110	Nsmce2	0	18	0.363636	11	0.363636	0.0138942
Chr15	65663386	65663387	Efr3a	0	15	0.4	10	0.4	0.0166008
Chr15	65663396	65663397	Efr3a	0	15	0.4	10	0.4	0.0166008
Chr15	72588141	72588142	Trappc9	0	19	0.333333	9	0.333333	0.025641
Chr15	80835811	80835812	Sgsm3	0	22	0.333333	6	0.333333	0.0396825
Chr15	82709538	82709539	Tcf20	0	14	0.5	8	0.5	0.00956938
Chr15	89255904	89255905	Cpt1b	0	10	0.571429	7	0.571429	0.0147059
Chr15	97709314	97709315	Vdr	0.0454545	22	0.4	10	0.354545	0.0241935
Chr15	99568625	99568626	Lass5	0	12	0.375	8	0.375	0.0491228
Chr15	102127493	102127494	Espl1	0	7	0.666667	6	0.666667	0.020979
Chr16	11860580	11860581	Cpped1	0	13	0.428571	7	0.428571	0.0307018
Chr16	12249796	12249797	Shisa9	0	12	0.4	15	0.4	0.0200297
Chr16	18449323	18449324	Txnrd2	0	11	0.5	6	0.5	0.0294118
Chr16	35314573	35314574	Sec22a	0	13	0.4	15	0.4	0.0178399
Chr16	56165508	56165509	Senp7	0	13	0.363636	11	0.363636	0.0310559
Chr16	67408402	67408403	Cadm2	0	19	0.333333	9	0.333333	0.025641
Chr16	89882417	89882418	Tiam1	0	13	0.375	8	0.375	0.0421053
Chr16	90461924	90461925	Hunk	0	20	0.4	10	0.4	0.00766284
Chr16	95930346	95930347	Ets2	0	16	0.363636	11	0.363636	0.0188034
Chr16	96906980	96906981	Dscam	0	18	0.4	10	0.4	0.0102564
Chr17	5241529	5241530	Arid1b	0.0666667	15	0.444444	9	0.377778	0.0474308
Chr17	5704789	5704790	Zdhhc14	0	9	0.571429	7	0.571429	0.0192308
Chr17	24637719	24637720	Caskin1	0	12	0.375	8	0.375	0.0491228
Chr17	28951440	28951441	Brpf3	0	10	0.6	5	0.6	0.021978
Chr17	32184290	32184291	Rrp1b	0	9	0.5	6	0.5	0.043956
Chr17	34625785	34625786	Btnl5	0	7	0.5	14	0.5	0.0468008
Chr17	35832011	35832012	Ddr1	0.166667	18	0.777778	9	0.611111	0.00364746
Chr17	46248175	46248176	Mrps18a	0	15	0.375	8	0.375	0.0316206
Chr17	56214259	56214260	Ubxn6	0	14	0.375	8	0.375	0.0363636
Chr17	66104106	66104107	Rab31	0	8	0.625	8	0.625	0.025641
Chr17	68138072	68138073	Lama1	0	14	0.375	8	0.375	0.0363636
Chr17	80641435	80641436	Dhx57	0	13	0.428571	7	0.428571	0.0307018
Chr18	20214050	20214051	Dsc2	0	20	0.333333	6	0.333333	0.0461538
Chr18	52927843	52927844	Sncaip	0	16	0.4	10	0.4	0.0140468
Chr18	67398850	67398851	Mppe1	0	14	0.4	10	0.4	0.0197628
Chr18	75744338	75744339	Ctif	0	16	0.333333	12	0.333333	0.0241758
Chr18	80427823	80427824	Hsbp1l1	0	18	0.333333	15	0.333333	0.0126529
Chr18	81171649	81171650	Sall3	0	8	0.666667	6	0.666667	0.014985
Chr19	6912083	6912084	Rps6ka4	0	13	0.333333	12	0.333333	0.0391304
Chr19	6928076	6928077	Ccdc88b	0	7	0.6	5	0.6	0.0454545
Chr19	8683017	8683018	Slc22a8	0	7	0.6	5	0.6	0.0454545
Chr19	21852902	21852903	Tmem2	0	14	0.428571	7	0.428571	0.0263158
Chr19	57839478	57839479	Atrnl1	0	14	0.5	6	0.5	0.0175439
Chr19	59035804	59035805	Eno4	0	7	0.666667	6	0.666667	0.020979
Chr19	59035810	59035811	Eno4	0	13	0.5	8	0.5	0.0116959
ChrX	26302563	26302564	Gm2012	0.0769231	13	0.6	5	0.523077	0.0441176
ChrX	165401744	165401745	Arhgap6	0	10	0.571429	7	0.571429	0.0147059
	Bold highlighted denotes methylation exclusively in the CpG islands.

## Sheet: M04 vs F04- CHG-Hyper-DMRs
Sites of genomic DNA in female offspring from LMFA diet, which were enriched with methylation compare to male offspring from LMFA diet in other chromosomal regions in CHG contexts.
Chrom	Chromstart	Chromend	CH-04 Male meth_ratio	CH-04 Male total CpG	CH-04 Female meth_ratio	CH-04 Female total CpG	Meth diff	pvalue
Chr1	8094764	8094765	0	22	0.5	12	0.5	0.000687038
Chr1	33876616	33876617	0.0666667	30	0.4	20	0.333333	0.00876782
Chr1	37238012	37238013	0	13	0.388889	18	0.388889	0.0245013
Chr1	71630566	71630567	0	12	0.363636	11	0.363636	0.0372671
Chr1	91818507	91818508	0	11	0.444444	9	0.444444	0.0260062
Chr1	92363301	92363302	0	45	0.375	16	0.375	0.000144222
Chr1	97620050	97620051	0	24	0.333333	6	0.333333	0.0344828
Chr1	100184973	100184974	0.04	25	0.375	16	0.335	0.00941378
Chr1	100487897	100487898	0	21	0.4	10	0.4	0.00667408
Chr1	121435473	121435474	0	25	0.333333	6	0.333333	0.0322581
Chr1	121435476	121435477	0	26	0.333333	6	0.333333	0.0302419
Chr1	121435488	121435489	0	25	0.333333	6	0.333333	0.0322581
Chr1	121435493	121435494	0	25	0.333333	6	0.333333	0.0322581
Chr1	122932510	122932511	0	11	0.4	10	0.4	0.0350877
Chr1	137658807	137658808	0	18	0.4	5	0.4	0.0395257
Chr1	139772985	139772986	0	11	0.428571	7	0.428571	0.0428922
Chr1	143169513	143169514	0	20	0.375	16	0.375	0.00411132
Chr1	145007433	145007434	0	7	0.6	5	0.6	0.0454545
Chr1	159008845	159008846	0	11	0.4	10	0.4	0.0350877
Chr1	191011906	191011907	0	18	0.375	8	0.375	0.0215385
Chr2	18368896	18368897	0	7	0.6	5	0.6	0.0454545
Chr2	25626849	25626850	0	20	0.4	10	0.4	0.00766284
Chr2	33760889	33760890	0	16	0.333333	12	0.333333	0.0241758
Chr2	33760894	33760895	0	16	0.333333	12	0.333333	0.0241758
Chr2	33964202	33964203	0.0416667	24	0.375	8	0.333333	0.0393215
Chr2	57529517	57529518	0	12	0.5	8	0.5	0.0144479
Chr2	82372518	82372519	0	19	0.4	5	0.4	0.0362319
Chr2	100016148	100016149	0	14	0.5	6	0.5	0.0175439
Chr2	110084206	110084207	0.0555556	18	0.461538	13	0.405983	0.012399
Chr2	158724889	158724890	0	15	0.333333	9	0.333333	0.041502
Chr2	159172118	159172119	0	20	0.333333	12	0.333333	0.0137653
Chr2	164032124	164032125	0	14	0.5	10	0.5	0.00592885
Chr2	165789384	165789385	0	12	0.666667	6	0.666667	0.00490196
Chr2	171626884	171626885	0	14	0.428571	7	0.428571	0.0263158
Chr3	4584689	4584690	0	16	0.4	5	0.4	0.047619
Chr3	7746558	7746559	0	13	0.375	8	0.375	0.0421053
Chr3	31621618	31621619	0.0526316	19	0.4	10	0.347368	0.0357206
Chr3	47895706	47895707	0	10	0.444444	9	0.444444	0.0325077
Chr3	49957369	49957370	0	6	0.625	8	0.625	0.030969
Chr3	56909352	56909353	0	15	0.333333	12	0.333333	0.0282051
Chr3	58790630	58790631	0	12	0.4	10	0.4	0.0287081
Chr3	62812530	62812531	0	15	0.333333	12	0.333333	0.0282051
Chr3	85028752	85028753	0	16	0.416667	24	0.416667	0.00264708
Chr3	93090722	93090723	0	9	0.5	6	0.5	0.043956
Chr3	97998064	97998065	0	17	0.4	5	0.4	0.04329
Chr3	120631691	120631692	0	28	0.380952	21	0.380952	0.000451219
Chr3	120631708	120631709	0	14	0.363636	11	0.363636	0.026087
Chr3	120658696	120658697	0	10	0.5	6	0.5	0.0357143
Chr3	133460146	133460147	0.470588	17	0.833333	24	0.362745	0.0198475
Chr3	142875209	142875210	0	12	0.375	8	0.375	0.0491228
Chr3	157145423	157145424	0	12	0.4	10	0.4	0.0287081
Chr4	10417813	10417814	0	12	0.4	10	0.4	0.0287081
Chr4	13893230	13893231	0	22	0.333333	12	0.333333	0.0106736
Chr4	50738285	50738286	0	20	0.363636	22	0.363636	0.00377649
Chr4	52647024	52647025	0	20	0.333333	6	0.333333	0.0461538
Chr4	53809232	53809233	0	14	0.4	10	0.4	0.0197628
Chr4	55222090	55222091	0	9	0.571429	7	0.571429	0.0192308
Chr4	55222093	55222094	0	9	0.571429	7	0.571429	0.0192308
Chr4	55222113	55222114	0	16	0.4	10	0.4	0.0140468
Chr4	75157286	75157287	0	12	0.4	10	0.4	0.0287081
Chr4	80230859	80230860	0	9	0.5	6	0.5	0.043956
Chr4	90325557	90325558	0	26	0.333333	6	0.333333	0.0302419
Chr4	91698481	91698482	0	12	0.375	8	0.375	0.0491228
Chr4	116683534	116683535	0	11	0.6	15	0.6	0.00241155
Chr4	116683571	116683572	0	12	0.588235	17	0.588235	0.00116096
Chr4	116683580	116683581	0	6	0.555556	9	0.555556	0.043956
Chr4	130555481	130555482	0	16	0.333333	9	0.333333	0.0365217
Chr4	134115698	134115699	0	10	0.5	8	0.5	0.0228758
Chr4	134115712	134115713	0	10	0.5	8	0.5	0.0228758
Chr4	134115718	134115719	0	10	0.5	8	0.5	0.0228758
Chr4	134524965	134524966	0	35	0.333333	6	0.333333	0.0182927
Chr4	134658408	134658409	0	34	0.333333	6	0.333333	0.0192308
Chr4	141120104	141120105	0	14	0.333333	12	0.333333	0.0331104
Chr4	154395730	154395731	0	11	0.428571	7	0.428571	0.0428922
Chr5	23332023	23332024	0	24	0.333333	18	0.333333	0.00353884
Chr5	34836766	34836767	0	12	0.4	10	0.4	0.0287081
Chr5	46686512	46686513	0	12	0.375	8	0.375	0.0491228
Chr5	77665722	77665723	0	10	0.625	8	0.625	0.00653595
Chr5	77925595	77925596	0	20	0.4	5	0.4	0.0333333
Chr5	81194716	81194717	0	11	0.5	6	0.5	0.0294118
Chr5	95607866	95607867	0.411765	17	0.75	32	0.338235	0.0297867
Chr5	114942292	114942293	0	33	0.5	8	0.5	0.000691221
Chr5	114950309	114950310	0	16	0.333333	12	0.333333	0.0241758
Chr5	117504346	117504347	0	8	0.454545	11	0.454545	0.0445476
Chr5	119778908	119778909	0	15	0.6	10	0.6	0.00118577
Chr5	129859757	129859758	0	11	0.444444	9	0.444444	0.0260062
Chr5	130395316	130395317	0	13	0.333333	12	0.333333	0.0391304
Chr5	130395339	130395340	0	13	0.333333	12	0.333333	0.0391304
Chr5	130395488	130395489	0	13	0.333333	12	0.333333	0.0391304
Chr5	134951408	134951409	0.0526316	38	0.388889	36	0.336257	0.000515443
Chr5	152143552	152143553	0	31	0.333333	6	0.333333	0.0225225
Chr5	152143558	152143559	0	33	0.666667	6	0.666667	0.000182369
Chr5	152143572	152143573	0	34	0.333333	6	0.333333	0.0192308
Chr6	3587230	3587231	0	10	0.6	5	0.6	0.021978
Chr6	4369434	4369435	0	11	0.388889	18	0.388889	0.0259293
Chr6	28277281	28277282	0	14	0.5	8	0.5	0.00956938
Chr6	34566603	34566604	0	12	0.4	10	0.4	0.0287081
Chr6	39794283	39794284	0	16	0.363636	11	0.363636	0.0188034
Chr6	73639423	73639424	0	8	0.571429	7	0.571429	0.025641
Chr6	75571500	75571501	0	8	0.6	5	0.6	0.034965
Chr6	76663814	76663815	0	28	0.333333	12	0.333333	0.00541635
Chr6	95223248	95223249	0	14	0.363636	11	0.363636	0.026087
Chr6	107240386	107240387	0	13	0.6	5	0.6	0.0122549
Chr6	108716579	108716580	0	18	0.4	5	0.4	0.0395257
Chr6	115451353	115451354	0	16	0.375	8	0.375	0.027668
Chr6	123033926	123033927	0	12	0.363636	11	0.363636	0.0372671
Chr6	123033940	123033941	0	12	0.363636	11	0.363636	0.0372671
Chr6	123033950	123033951	0	12	0.363636	11	0.363636	0.0372671
Chr6	127279648	127279649	0.0344828	29	0.4	10	0.365517	0.0110151
Chr6	149063943	149063944	0	33	0.333333	6	0.333333	0.0202429
Chr6	149310475	149310476	0	14	0.416667	12	0.416667	0.0120401
Chr7	4365494	4365495	0	18	0.4	10	0.4	0.0102564
Chr7	31133156	31133157	0	12	0.363636	11	0.363636	0.0372671
Chr7	47715159	47715160	0	20	0.333333	6	0.333333	0.0461538
Chr7	62922360	62922361	0	13	0.428571	7	0.428571	0.0307018
Chr7	69285774	69285775	0	11	0.4	10	0.4	0.0350877
Chr7	70947874	70947875	0	17	0.4	10	0.4	0.0119658
Chr7	111869976	111869977	0	10	0.6	5	0.6	0.021978
Chr7	120763369	120763370	0	14	0.4	10	0.4	0.0197628
Chr7	127223620	127223621	0	28	0.4	5	0.4	0.0189394
Chr7	129343784	129343785	0	28	0.333333	6	0.333333	0.026738
Chr7	130826360	130826361	0	12	0.4	10	0.4	0.0287081
Chr7	135484070	135484071	0	13	0.6	5	0.6	0.0122549
Chr7	148173948	148173949	0	16	0.4	10	0.4	0.0140468
Chr7	150939722	150939723	0	40	0.333333	6	0.333333	0.0144928
Chr7	150939742	150939743	0	40	0.333333	6	0.333333	0.0144928
Chr8	3291431	3291432	0	22	0.4	10	0.4	0.00583982
Chr8	12264914	12264915	0	19	0.5	6	0.5	0.00869565
Chr8	12601476	12601477	0	30	0.4	10	0.4	0.00229784
Chr8	40621647	40621648	0	18	0.333333	12	0.333333	0.0180624
Chr8	44420773	44420774	0	15	0.375	8	0.375	0.0316206
Chr8	44577013	44577014	0	10	0.5	8	0.5	0.0228758
Chr8	44577023	44577024	0	10	0.5	8	0.5	0.0228758
Chr8	69560068	69560069	0	14	0.375	8	0.375	0.0363636
Chr8	73489259	73489260	0	8	0.6	5	0.6	0.034965
Chr8	78622066	78622067	0.416667	12	0.846154	13	0.429487	0.0414053
Chr8	78622077	78622078	0.5	12	0.923077	13	0.423077	0.0302059
Chr8	78622270	78622271	0.545455	11	1	12	0.454545	0.01373
Chr8	78622278	78622279	0.357143	14	0.846154	13	0.489011	0.0183066
Chr8	78622289	78622290	0.428571	14	1	13	0.571429	0.00193237
Chr8	100607391	100607392	0	8	0.571429	7	0.571429	0.025641
Chr8	106550485	106550486	0	14	0.333333	12	0.333333	0.0331104
Chr8	123948459	123948460	0	17	0.333333	12	0.333333	0.0208412
Chr8	128599405	128599406	0.0555556	18	0.6	5	0.544444	0.0208922
Chr9	3002194	3002195	0.272727	11	1	10	0.727273	0.00103199
Chr9	3004619	3004620	0.125	8	0.833333	6	0.708333	0.025641
Chr9	3025578	3025579	0.222222	9	0.75	12	0.527778	0.0299731
Chr9	19356088	19356089	0	20	0.333333	6	0.333333	0.0461538
Chr9	23355428	23355429	0	22	0.333333	12	0.333333	0.0106736
Chr9	23355442	23355443	0	20	0.333333	12	0.333333	0.0137653
Chr9	24761073	24761074	0	25	0.333333	12	0.333333	0.00749489
Chr9	34101576	34101577	0	15	0.333333	12	0.333333	0.0282051
Chr9	34101591	34101592	0	13	0.333333	12	0.333333	0.0391304
Chr9	55299690	55299691	0	14	0.352941	17	0.352941	0.0208874
Chr9	55299697	55299698	0	14	0.375	16	0.375	0.0185441
Chr9	64122225	64122226	0	24	0.333333	21	0.333333	0.00256238
Chr9	91965563	91965564	0	10	0.5	6	0.5	0.0357143
Chr9	104048221	104048222	0	10	0.416667	12	0.416667	0.0396446
Chr10	35153384	35153385	0	5	0.714286	7	0.714286	0.0277778
Chr10	35981691	35981692	0	27	0.333333	6	0.333333	0.0284091
Chr10	44879983	44879984	0	13	0.444444	9	0.444444	0.0172249
Chr10	47925384	47925385	0	20	0.4	5	0.4	0.0333333
Chr10	98742766	98742767	0	9	0.5	6	0.5	0.043956
Chr10	113253097	113253098	0	22	0.4	5	0.4	0.02849
Chr10	115324856	115324857	0	17	0.428571	7	0.428571	0.0172925
Chr11	7959569	7959570	0	14	0.352941	17	0.352941	0.0208874
Chr11	7959579	7959580	0	14	0.352941	17	0.352941	0.0208874
Chr11	15925747	15925748	0.0625	16	0.461538	13	0.399038	0.0260203
Chr11	17483367	17483368	0	20	0.333333	6	0.333333	0.0461538
Chr11	20671994	20671995	0	8	0.571429	7	0.571429	0.025641
Chr11	21360805	21360806	0	15	0.333333	9	0.333333	0.041502
Chr11	23729471	23729472	0	20	0.4	10	0.4	0.00766284
Chr11	42667384	42667385	0	20	0.333333	6	0.333333	0.0461538
Chr11	58955040	58955041	0	14	0.375	8	0.375	0.0363636
Chr11	61769719	61769720	0	8	0.666667	6	0.666667	0.014985
Chr11	68964456	68964457	0.05	20	0.5	8	0.45	0.0148148
Chr11	73458278	73458279	0	16	0.333333	18	0.333333	0.0197575
Chr11	77489953	77489954	0.235294	17	0.642857	42	0.407563	0.00853248
Chr11	77490142	77490143	0.235294	17	0.65	40	0.414706	0.00804137
Chr11	84514952	84514953	0	17	0.333333	12	0.333333	0.0208412
Chr11	88060691	88060692	0	14	0.375	8	0.375	0.0363636
Chr11	90299292	90299293	0	7	0.6	5	0.6	0.0454545
Chr12	4499642	4499643	0	14	0.375	16	0.375	0.0185441
Chr12	10704980	10704981	0	15	0.333333	15	0.333333	0.0421456
Chr12	19259190	19259191	0.0454545	22	0.444444	9	0.39899	0.017056
Chr12	40228526	40228527	0	14	0.333333	18	0.333333	0.0237996
Chr12	57738638	57738639	0	17	0.333333	9	0.333333	0.0323077
Chr12	86921617	86921618	0	18	0.4	10	0.4	0.0102564
Chr12	108876895	108876896	0	10	0.5	6	0.5	0.0357143
Chr12	108876909	108876910	0	10	0.5	6	0.5	0.0357143
Chr12	111472816	111472817	0	20	0.4	10	0.4	0.00766284
Chr12	115835452	115835453	0	11	0.4	10	0.4	0.0350877
Chr13	3621681	3621682	0	10	0.666667	6	0.666667	0.00824176
Chr13	3626244	3626245	0	23	0.333333	6	0.333333	0.0369458
Chr13	38782332	38782333	0	12	0.4	10	0.4	0.0287081
Chr13	52477310	52477311	0	14	0.333333	12	0.333333	0.0331104
Chr13	56003697	56003698	0.037037	27	0.37037	27	0.333333	0.00503156
Chr13	68645733	68645734	0	16	0.4	5	0.4	0.047619
Chr13	68645738	68645739	0	16	0.4	5	0.4	0.047619
Chr13	68645743	68645744	0	16	0.4	5	0.4	0.047619
Chr13	73206688	73206689	0.0666667	15	0.5	10	0.433333	0.0225296
Chr13	77827770	77827771	0	18	0.4	15	0.4	0.00451891
Chr13	83574928	83574929	0	16	0.4	5	0.4	0.047619
Chr13	103188691	103188692	0	20	0.666667	6	0.666667	0.00100334
Chr13	103188705	103188706	0	20	0.333333	6	0.333333	0.0461538
Chr13	114306832	114306833	0	16	0.357143	14	0.357143	0.0140485
Chr13	119874144	119874145	0	10	0.454545	11	0.454545	0.0350877
Chr13	119874158	119874159	0	10	0.454545	11	0.454545	0.0350877
Chr13	119874164	119874165	0	10	0.454545	11	0.454545	0.0350877
Chr14	13685407	13685408	0	16	0.333333	12	0.333333	0.0241758
Chr14	22676595	22676596	0	13	0.5	6	0.5	0.0206398
Chr14	27643462	27643463	0	12	0.4	10	0.4	0.0287081
Chr14	27928585	27928586	0.0909091	11	0.571429	7	0.480519	0.0473856
Chr14	33640627	33640628	0	16	0.363636	11	0.363636	0.0188034
Chr14	50496458	50496459	0	18	0.4	10	0.4	0.0102564
Chr14	50496472	50496473	0	18	0.4	10	0.4	0.0102564
Chr14	58308401	58308402	0	30	0.333333	6	0.333333	0.0238095
Chr14	67069163	67069164	0	18	0.4	10	0.4	0.0102564
Chr14	67069200	67069201	0	9	0.6	5	0.6	0.0274725
Chr14	103814756	103814757	0	11	0.444444	9	0.444444	0.0260062
Chr14	106918396	106918397	0	12	0.375	8	0.375	0.0491228
Chr14	114221331	114221332	0	24	0.333333	6	0.333333	0.0344828
Chr14	120866406	120866407	0	12	0.375	8	0.375	0.0491228
Chr14	120866410	120866411	0	12	0.375	8	0.375	0.0491228
Chr15	63192777	63192778	0	21	0.333333	12	0.333333	0.0120968
Chr15	93582471	93582472	0	22	0.333333	6	0.333333	0.0396825
Chr15	103015031	103015032	0	21	0.444444	18	0.444444	0.000711238
Chr16	3350730	3350731	0	22	0.333333	12	0.333333	0.0106736
Chr16	76509953	76509954	0.0909091	11	0.555556	9	0.464646	0.0498452
Chr16	82350054	82350055	0	9	0.6	5	0.6	0.0274725
Chr16	89548462	89548463	0	12	0.4	10	0.4	0.0287081
Chr17	18881632	18881633	0	13	0.444444	9	0.444444	0.0172249
Chr17	44564036	44564037	0	16	0.4	10	0.4	0.0140468
Chr17	53216294	53216295	0	11	0.428571	7	0.428571	0.0428922
Chr17	53256816	53256817	0	20	0.333333	6	0.333333	0.0461538
Chr17	61151839	61151840	0	13	0.375	8	0.375	0.0421053
Chr17	65372191	65372192	0	14	0.333333	12	0.333333	0.0331104
Chr17	83285809	83285810	0	20	0.333333	9	0.333333	0.0229885
Chr17	87952917	87952918	0	13	0.333333	12	0.333333	0.0391304
Chr17	92049670	92049671	0	12	0.4	10	0.4	0.0287081
Chr18	18415459	18415460	0	12	0.428571	7	0.428571	0.0361197
Chr18	27212619	27212620	0	12	0.444444	9	0.444444	0.0210526
Chr18	33684622	33684623	0	20	0.333333	6	0.333333	0.0461538
Chr18	33684629	33684630	0	20	0.333333	6	0.333333	0.0461538
Chr18	39755635	39755636	0	15	0.4	10	0.4	0.0166008
Chr18	80185373	80185374	0.0833333	12	0.466667	15	0.383333	0.0432553
Chr19	5012016	5012017	0	14	0.333333	21	0.333333	0.0271804
Chr19	7320400	7320401	0	14	0.4	10	0.4	0.0197628
Chr19	11800192	11800193	0	16	0.333333	12	0.333333	0.0241758
Chr19	11800201	11800202	0	16	0.333333	12	0.333333	0.0241758
Chr19	23114921	23114922	0	24	0.444444	18	0.444444	0.000370736
ChrX	11793493	11793494	0	17	0.4	10	0.4	0.0119658
ChrX	16051719	16051720	0.25	8	0.75	24	0.5	0.0302202
ChrX	18649006	18649007	0	9	0.5	12	0.5	0.0185759
ChrX	78400035	78400036	0	8	0.8	5	0.8	0.00699301
ChrX	78962987	78962988	0	8	0.6	10	0.6	0.0128205
ChrX	103981999	103982000	0	10	0.346154	26	0.346154	0.0394158
ChrX	111869974	111869975	0	8	0.6	5	0.6	0.034965
ChrX	122921306	122921307	0	11	0.357143	14	0.357143	0.0463768
	Bold highlighted denotes methylation exclusively in the CpG islands.

## Sheet: M04 vs F04- CHH-Hyper-Promoter
Genes in female offspring from LMFA diet, which were enriched with methylation compare to male offspring from LMFA diet in the promoter region in CHH contexts.
Chrom	Chromstart	Chromend	Promoter	CH-04 Male meth_ratio	CH-04 Male total CpG	CH-04 Female meth_ratio	CH-04 Female total CpG	Meth diff	pvalue
Chr1	60155329	60155330	Wdr12	0	11	0.444444	9	0.444444	0.0260062
Chr2	104335345	104335346	Hipk3	0	12	0.428571	7	0.428571	0.0361197
Chr2	154429525	154429526	Pxmp4	0	10	0.5	6	0.5	0.0357143
Chr7	19966593	19966594	Ercc2	0	10	0.555556	9	0.555556	0.0108359
Chr7	26102001	26102002	Megf8	0	8	0.666667	6	0.666667	0.014985
Chr7	52825995	52825996	Bcat2	0	13	0.4	10	0.4	0.0237154
Chr9	20896988	20896989	Raver1	0	10	0.5	8	0.5	0.0228758
Chr9	60535976	60535977	Lrrc49	0	18	0.444444	9	0.444444	0.00717949
Chr9	110310959	110310960	Ptpn23	0	12	0.428571	7	0.428571	0.0361197
Chr10	23942273	23942274	Moxd1	0.0769231	13	0.6	5	0.523077	0.0441176
Chr10	61714501	61714502	Tacr2	0	28	0.4	10	0.4	0.00284495
Chr12	119540250	119540251	Sp4	0	21	0.4	10	0.4	0.00667408
Chr13	51941197	51941198	Gadd45g	0	10	0.5	8	0.5	0.0228758
Chr14	9499274	9499275	4930452B06Rik	0.1	10	0.666667	6	0.566667	0.0357143
Chr14	9499276	9499277	4930452B06Rik	0	11	0.666667	6	0.666667	0.00630252
Chr14	9499281	9499282	4930452B06Rik	0	12	0.666667	6	0.666667	0.00490196
Chr14	9499282	9499283	4930452B06Rik	0	12	0.666667	6	0.666667	0.00490196
Chr14	9499285	9499286	4930452B06Rik	0	12	0.666667	6	0.666667	0.00490196
Chr14	9499286	9499287	4930452B06Rik	0	12	0.666667	6	0.666667	0.00490196
Chr14	9499289	9499290	4930452B06Rik	0	12	0.666667	6	0.666667	0.00490196
Chr14	9499290	9499291	4930452B06Rik	0	12	0.666667	6	0.666667	0.00490196
Chr14	9499303	9499304	4930452B06Rik	0	12	0.666667	6	0.666667	0.00490196
Chr14	9499307	9499308	4930452B06Rik	0	11	0.666667	6	0.666667	0.00630252
Chr15	44259167	44259168	Eny2	0	8	0.666667	6	0.666667	0.014985
Chr16	46498202	46498203	Pvrl3	0	11	0.428571	7	0.428571	0.0428922
Chr16	84678255	84678256	4930529L06Rik	0	12	0.5	8	0.5	0.0144479
Chr17	63231852	63231853	Efna5	0	15	0.428571	7	0.428571	0.0227273
Chr18	65047233	65047234	Nedd4l	0	18	0.4	10	0.4	0.0102564
	Bold highlighted denotes methylation exclusively in the CpG islands.

## Sheet: M04 vs F04- CHH-Hyper-GB
Genes in female offspring from LMFA diet, which were enriched with methylation compare to male offspring from LMFA diet in the genebody region in CHH contexts.
Chrom	Chromstart	Chromend	Gene_name	CH-04 Male meth_ratio	CH-04 Male total CpG	CH-04 Female meth_ratio	CH-04 Female total CpG	Meth diff	pvalue
Chr1	130185390	130185391	Lct	0	16	0.75	8	0.75	0.00020803
Chr1	24685559	24685560	Lmbrd1	0	12	0.666667	6	0.666667	0.00490196
Chr1	10519313	10519314	Cpa6	0	12	0.6	5	0.6	0.0147059
Chr1	97210829	97210830	Fam174a	0	11	0.6	5	0.6	0.0178571
Chr1	36574211	36574212	Cnnm3	0	9	0.6	5	0.6	0.0274725
Chr1	155176083	155176084	Lamc1	0	8	0.6	5	0.6	0.034965
Chr1	184431129	184431130	Capn2	0	8	0.6	5	0.6	0.034965
Chr1	157721715	157721716	Cep350	0	9	0.571429	7	0.571429	0.0192308
Chr1	60155329	60155330	Wdr12	0	11	0.444444	9	0.444444	0.0260062
Chr1	70218609	70218610	Spag16	0	16	0.4375	16	0.4375	0.00679768
Chr1	135557271	135557272	Zc3h11a	0	22	0.428571	14	0.428571	0.00154175
Chr1	72417105	72417106	Xrcc5	0	14	0.428571	14	0.428571	0.015942
Chr1	39988766	39988767	Map4k4	0	16	0.4	10	0.4	0.0140468
Chr1	190728130	190728131	Ush2a	0	16	0.4	10	0.4	0.0140468
Chr1	188573206	188573207	Rrp15	0	14	0.4	10	0.4	0.0197628
Chr2	5836062	5836063	Dhtkd1	0	16	0.6	5	0.6	0.0075188
Chr2	18280741	18280742	Dnajc1	0	22	0.4	5	0.4	0.02849
Chr2	66382289	66382290	Gm13629	0.466667	15	1	8	0.533333	0.0193672
Chr2	70813345	70813346	Mettl8	0	12	0.4	10	0.4	0.0287081
Chr2	71336824	71336825	Metap1d	0	12	0.5	6	0.5	0.0245098
Chr2	74553091	74553092	1700109F18Rik	0	6	0.6	10	0.6	0.0338412
Chr2	74553092	74553093	1700109F18Rik	0	6	0.6	10	0.6	0.0338412
Chr2	74553095	74553096	1700109F18Rik	0	6	0.6	10	0.6	0.0338412
Chr2	74553096	74553097	1700109F18Rik	0	6	0.6	10	0.6	0.0338412
Chr2	74553101	74553102	1700109F18Rik	0	6	0.6	10	0.6	0.0338412
Chr2	77507071	77507072	Zfp385b	0	9	0.5	6	0.5	0.043956
Chr2	83699696	83699697	Fam171b	0	14	0.4	10	0.4	0.0197628
Chr2	91788342	91788343	Dgkz	0	8	0.454545	11	0.454545	0.0445476
Chr2	104748490	104748491	Ccdc73	0	8	0.555556	9	0.555556	0.0294118
Chr2	131382151	131382152	Adra1d	0	17	0.4	10	0.4	0.0119658
Chr2	146791969	146791970	Plk1s1	0	12	0.4	10	0.4	0.0287081
Chr3	9567209	9567210	Zfp704	0	14	0.4	10	0.4	0.0197628
Chr3	34543005	34543006	Sox2ot	0	24	0.5	12	0.5	0.000474383
Chr3	64624451	64624452	Vmn2r-ps11	0.272727	11	0.916667	12	0.643939	0.00275946
Chr3	68345651	68345652	Iqcj-schip1	0	22	0.444444	9	0.444444	0.00400445
Chr3	87536558	87536559	Arhgef11	0	12	0.5	8	0.5	0.0144479
Chr3	87536565	87536566	Arhgef11	0	11	0.5	8	0.5	0.0180599
Chr3	93250053	93250054	Tchh	0	11	0.428571	7	0.428571	0.0428922
Chr3	93250148	93250149	Tchh	0	11	0.428571	7	0.428571	0.0428922
Chr3	138606455	138606456	Rap1gds1	0	14	0.4	10	0.4	0.0197628
Chr4	11090770	11090771	Trp53inp1	0	14	0.428571	7	0.428571	0.0263158
Chr4	11296588	11296589	Esrp1	0	9	0.5	6	0.5	0.043956
Chr4	15907508	15907509	Nbn	0	16	0.428571	7	0.428571	0.0197628
Chr4	41071273	41071274	Nol6	0	10	0.5	8	0.5	0.0228758
Chr4	94170265	94170266	5830433M19Rik	0	12	0.428571	7	0.428571	0.0361197
Chr4	94170283	94170284	5830433M19Rik	0	12	0.5	8	0.5	0.0144479
Chr4	97697044	97697045	Nfia	0	18	0.4	10	0.4	0.0102564
Chr4	103068712	103068713	LOC622167	0	10	0.461538	13	0.461538	0.0190793
Chr4	118150742	118150743	Tie1	0	16	0.4	10	0.4	0.0140468
Chr4	118257068	118257069	Wdr65	0	14	0.428571	14	0.428571	0.015942
Chr4	132123365	132123366	Ptafr	0	9	0.5	6	0.5	0.043956
Chr4	147995519	147995520	Tardbp	0	17	0.4	10	0.4	0.0119658
Chr4	153894031	153894032	Prdm16	0	16	0.4	15	0.4	0.00679768
Chr5	4022106	4022107	Akap9	0	9	0.5	6	0.5	0.043956
Chr5	52956672	52956673	Lgi2	0	13	0.444444	9	0.444444	0.0172249
Chr5	68153255	68153256	Atp8a1	0	11	0.6	5	0.6	0.0178571
Chr5	97251255	97251256	Anxa3	0	10	0.666667	6	0.666667	0.00824176
Chr5	98829193	98829194	1700007G11Rik	0	7	0.6	5	0.6	0.0454545
Chr5	113436672	113436673	Adrbk2	0	12	0.428571	7	0.428571	0.0361197
Chr5	129351436	129351437	Rimbp2	0	8	0.461538	13	0.461538	0.0455551
Chr5	134920086	134920087	Gtf2ird1	0	11	0.5	6	0.5	0.0294118
Chr5	140448369	140448370	Elfn1	0	8	0.666667	6	0.666667	0.014985
Chr5	140776171	140776172	Mad1l1	0	10	0.5	12	0.5	0.0151984
Chr5	140776176	140776177	Mad1l1	0	10	0.5	12	0.5	0.0151984
Chr5	140776177	140776178	Mad1l1	0	10	0.5	12	0.5	0.0151984
Chr5	140776180	140776181	Mad1l1	0	9	0.5	12	0.5	0.0185759
Chr5	140776182	140776183	Mad1l1	0	9	0.5	12	0.5	0.0185759
Chr5	140776188	140776189	Mad1l1	0	9	0.5	12	0.5	0.0185759
Chr5	143535721	143535722	Tnrc18	0	15	0.4	15	0.4	0.0168582
Chr6	30326788	30326789	Zc3hc1	0	12	0.666667	6	0.666667	0.00490196
Chr6	83145425	83145426	Dctn1	0	20	0.428571	14	0.428571	0.00223287
Chr6	123978061	123978062	Vmn2r26	0	21	0.4	10	0.4	0.00667408
Chr6	125610587	125610588	Vwf	0	12	0.4	15	0.4	0.0200297
Chr6	136049600	136049601	Grin2b	0	7	0.6	5	0.6	0.0454545
Chr6	137961775	137961776	Slc15a5	0	16	0.4	10	0.4	0.0140468
Chr7	3501938	3501939	Tarm1	0	10	0.6	5	0.6	0.021978
Chr7	30029704	30029705	Yif1b	0	15	0.4	10	0.4	0.0166008
Chr7	30029707	30029708	Yif1b	0	15	0.444444	9	0.444444	0.0118577
Chr7	52825995	52825996	0610005C13Rik	0	13	0.4	10	0.4	0.0237154
Chr7	56614943	56614944	Nav2	0	22	0.428571	7	0.428571	0.00957854
Chr7	67199880	67199881	Snrpn	0	8	0.571429	7	0.571429	0.025641
Chr7	97113637	97113638	Eed	0	10	0.625	8	0.625	0.00653595
Chr7	134164659	134164660	Prrt2	0	22	0.416667	12	0.416667	0.0028463
Chr7	136752540	136752541	Wdr11	0	16	0.5	6	0.5	0.012987
Chr7	150995495	150995496	Nadsyn1	0	6	0.6	10	0.6	0.0338412
Chr8	34727816	34727817	Ppp2cb	0.1	10	0.666667	6	0.566667	0.0357143
Chr8	35678011	35678012	B930018H19	0	6	0.625	8	0.625	0.030969
Chr8	93896132	93896133	Fto	0	22	0.4	10	0.4	0.00583982
Chr8	94015738	94015739	Fto	0	11	0.444444	9	0.444444	0.0260062
Chr8	109358257	109358258	Tmco7	0	14	0.5	6	0.5	0.0175439
Chr8	109358258	109358259	Tmco7	0	14	0.5	6	0.5	0.0175439
Chr8	109358259	109358260	Tmco7	0	14	0.5	6	0.5	0.0175439
Chr8	109358261	109358262	Tmco7	0	14	0.5	6	0.5	0.0175439
Chr8	109358262	109358263	Tmco7	0	14	0.5	6	0.5	0.0175439
Chr8	109358267	109358268	Tmco7	0	14	0.5	6	0.5	0.0175439
Chr8	109358268	109358269	Tmco7	0	14	0.5	6	0.5	0.0175439
Chr8	119879482	119879483	Cmip	0	16	0.666667	6	0.666667	0.00205058
Chr8	124996797	124996798	Rnf166	0.142857	14	0.666667	6	0.52381	0.0374097
Chr9	8087267	8087268	AK129341	0	8	0.6	5	0.6	0.034965
Chr9	67276571	67276572	Tln2	0	14	0.4	10	0.4	0.0197628
Chr9	102205558	102205559	Ephb1	0	10	0.444444	9	0.444444	0.0325077
Chr9	107089005	107089006	Dock3	0	21	0.4	10	0.4	0.00667408
Chr9	121149344	121149345	Ulk4	0	20	0.666667	6	0.666667	0.00100334
Chr9	121149348	121149349	Ulk4	0	20	0.666667	6	0.666667	0.00100334
Chr10	38795633	38795634	Lama4	0	8	0.6	10	0.6	0.0128205
Chr10	41219789	41219790	Ppil6	0	7	0.6	5	0.6	0.0454545
Chr10	61758542	61758543	Hk1	0	8	0.8	5	0.8	0.00699301
Chr10	61758543	61758544	Hk1	0	8	0.8	5	0.8	0.00699301
Chr10	69963601	69963602	Fam13c	0	11	0.666667	6	0.666667	0.00630252
Chr10	120706076	120706077	Tbc1d30	0	13	0.428571	7	0.428571	0.0307018
Chr11	11410412	11410413	4930415F15Rik	0	8	0.666667	6	0.666667	0.014985
Chr11	23276093	23276094	Usp34	0	18	0.4	10	0.4	0.0102564
Chr11	46109420	46109421	Cyfip2	0	10	0.5	6	0.5	0.0357143
Chr11	60238544	60238545	Gid4	0	11	0.5	6	0.5	0.0294118
Chr11	77696932	77696933	Pipox	0	18	0.4	10	0.4	0.0102564
Chr11	115929611	115929612	Unc13d	0	15	0.454545	11	0.454545	0.00702341
Chr11	118438661	118438662	Rbfox3	0	7	0.6	5	0.6	0.0454545
Chr11	118454586	118454587	Rbfox3	0	13	0.428571	14	0.428571	0.015942
Chr12	11353669	11353670	Vsnl1	0	14	0.4	10	0.4	0.0197628
Chr12	30883924	30883925	Sntg2	0	7	0.6	5	0.6	0.0454545
Chr12	42163946	42163947	Immp2l	0	20	0.4	5	0.4	0.0333333
Chr12	55100715	55100716	Npas3	0	12	0.6	10	0.6	0.00281452
Chr12	77391019	77391020	Mthfd1	0	12	0.714286	7	0.714286	0.00180599
Chr12	77391021	77391022	Mthfd1	0	12	0.428571	7	0.428571	0.0361197
Chr12	77391023	77391024	Mthfd1	0	12	0.428571	7	0.428571	0.0361197
Chr12	77391025	77391026	Mthfd1	0	12	0.428571	7	0.428571	0.0361197
Chr12	92907880	92907881	Ston2	0	11	0.428571	7	0.428571	0.0428922
Chr12	92924481	92924482	Ston2	0	14	0.5	8	0.5	0.00956938
Chr12	109694969	109694970	Eml1	0	9	0.5	8	0.5	0.0294118
Chr12	114156103	114156104	Jag2	0	19	0.4	10	0.4	0.00884173
Chr12	114156104	114156105	Jag2	0	19	0.4	10	0.4	0.00884173
Chr12	114156111	114156112	Jag2	0	19	0.4	10	0.4	0.00884173
Chr12	114156114	114156115	Jag2	0	20	0.4	10	0.4	0.00766284
Chr13	43318422	43318423	Gfod1	0	16	0.444444	9	0.444444	0.00996047
Chr13	54897377	54897378	Tspan17	0	22	0.461538	13	0.461538	0.0010572
Chr13	57944102	57944103	Spock1	0	10	0.5	8	0.5	0.0228758
Chr13	57944111	57944112	Spock1	0	10	0.444444	9	0.444444	0.0325077
Chr13	77002214	77002215	Mctp1	0	11	0.428571	7	0.428571	0.0428922
Chr13	78082689	78082690	Fam172a	0	36	0.4	10	0.4	0.00128688
Chr13	95647059	95647060	Otp	0	18	0.5	8	0.5	0.00468227
Chr13	110020290	110020291	Pde4d	0	20	0.75	8	0.75	7.43218e-05
Chr13	118668708	118668709	Hcn1	0	14	0.4	10	0.4	0.0197628
Chr14	9499274	9499275	4930455B14Rik	0.1	10	0.666667	6	0.566667	0.0357143
Chr14	9499276	9499277	4930455B14Rik	0	11	0.666667	6	0.666667	0.00630252
Chr14	9499281	9499282	4930455B14Rik	0	12	0.666667	6	0.666667	0.00490196
Chr14	9499282	9499283	4930455B14Rik	0	12	0.666667	6	0.666667	0.00490196
Chr14	9499285	9499286	4930455B14Rik	0	12	0.666667	6	0.666667	0.00490196
Chr14	9499286	9499287	4930455B14Rik	0	12	0.666667	6	0.666667	0.00490196
Chr14	9499289	9499290	4930455B14Rik	0	12	0.666667	6	0.666667	0.00490196
Chr14	9499290	9499291	4930455B14Rik	0	12	0.666667	6	0.666667	0.00490196
Chr14	9499303	9499304	4930455B14Rik	0	12	0.666667	6	0.666667	0.00490196
Chr14	9499307	9499308	4930455B14Rik	0	11	0.666667	6	0.666667	0.00630252
Chr14	22852015	22852016	1700112E06Rik	0	14	0.5	6	0.5	0.0175439
Chr14	35332593	35332594	9230112D13Rik	0.0909091	11	0.642857	14	0.551948	0.0118758
Chr14	66355339	66355340	Scara5	0	21	0.428571	14	0.428571	0.00185009
Chr14	66621132	66621133	Gulo	0	39	0.4	5	0.4	0.0105708
Chr14	93945081	93945082	Pcdh9	0	23	0.4	5	0.4	0.026455
Chr14	93945090	93945091	Pcdh9	0	23	0.4	5	0.4	0.026455
Chr14	93945097	93945098	Pcdh9	0	23	0.4	5	0.4	0.026455
Chr14	103947068	103947069	Scel	0	12	0.666667	6	0.666667	0.00490196
Chr14	121512307	121512308	Farp1	0	16	0.6	5	0.6	0.0075188
Chr14	122806136	122806137	Gm5089	0	10	0.5	12	0.5	0.0151984
Chr15	11823883	11823884	Npr3	0	14	0.4	10	0.4	0.0197628
Chr15	11823892	11823893	Npr3	0	14	0.4	10	0.4	0.0197628
Chr15	44259167	44259168	Nudcd1	0	8	0.666667	6	0.666667	0.014985
Chr15	65663374	65663375	Efr3a	0	15	0.4	10	0.4	0.0166008
Chr15	65663375	65663376	Efr3a	0	15	0.4	10	0.4	0.0166008
Chr15	65663391	65663392	Efr3a	0	15	0.4	10	0.4	0.0166008
Chr15	65663401	65663402	Efr3a	0	15	0.4	10	0.4	0.0166008
Chr15	65663402	65663403	Efr3a	0	15	0.4	10	0.4	0.0166008
Chr15	79115214	79115215	Baiap2l2	0.125	8	0.8	5	0.675	0.031857
Chr15	80169653	80169654	Cacna1i	0	8	0.6	5	0.6	0.034965
Chr15	98665317	98665318	Mll2	0	12	0.428571	7	0.428571	0.0361197
Chr16	21292842	21292843	A830060N17	0	14	0.4	10	0.4	0.0197628
Chr16	22467952	22467953	Dgkg	0	11	0.5	6	0.5	0.0294118
Chr16	28871825	28871826	Mb21d2	0	14	0.5	6	0.5	0.0175439
Chr16	38965964	38965965	Igsf11	0	16	0.428571	14	0.428571	0.00505747
Chr16	38970898	38970899	Igsf11	0	12	0.428571	7	0.428571	0.0361197
Chr16	49856453	49856454	Cd47	0	13	0.4	10	0.4	0.0237154
Chr17	8123059	8123060	Tagap	0	10	0.5	8	0.5	0.0228758
Chr17	10616749	10616750	Pacrg	0	10	0.5	6	0.5	0.0357143
Chr17	24637866	24637867	Caskin1	0	11	0.428571	7	0.428571	0.0428922
Chr17	32355720	32355721	Brd4	0	12	0.6	5	0.6	0.0147059
Chr17	45557287	45557288	Cdc5l	0	20	0.4	10	0.4	0.00766284
Chr17	68138241	68138242	Lama1	0	14	0.428571	7	0.428571	0.0263158
Chr17	75871645	75871646	Rasgrp3	0	11	0.428571	7	0.428571	0.0428922
Chr17	87749661	87749662	Ttc7	0	12	0.444444	9	0.444444	0.0210526
Chr18	62758447	62758448	Spink10	0	18	0.428571	14	0.428571	0.00331387
Chr18	68093363	68093364	D18Ertd653e	0	12	0.428571	7	0.428571	0.0361197
Chr18	77470694	77470695	St8sia5	0	16	0.4	10	0.4	0.0140468
Chr19	26698641	26698642	Smarca2	0	21	0.4	5	0.4	0.0307692
Chr19	34662747	34662748	Ifit3	0	10	0.454545	11	0.454545	0.0350877
Chr19	47055328	47055329	Nt5c2	0	12	0.4	10	0.4	0.0287081
Chr19	59035819	59035820	Eno4	0	14	0.5	8	0.5	0.00956938
Chr19	59035821	59035822	Eno4	0	14	0.5	8	0.5	0.00956938
Chr19	59035833	59035834	Eno4	0	14	0.5	8	0.5	0.00956938
ChrX	40039573	40039574	Tenm1	0.125	8	0.714286	7	0.589286	0.0405594
ChrX	84706883	84706884	Il1rapl1	0	6	0.666667	9	0.666667	0.0277722
ChrX	85177553	85177554	Il1rapl1	0.4	15	0.823529	17	0.423529	0.0268801
ChrX	104462461	104462462	Gpr174	0	12	0.4	10	0.4	0.0287081
ChrX	131291581	131291582	Armcx3	0	10	0.416667	12	0.416667	0.0396446
	Bold highlighted denotes methylation exclusively in the CpG islands.

## Sheet: M04 vs F04- CHH-Hyper-DMRs
Sites of genomic DNA in female offspring from LMFA diet, which were enriched with methylation compare to male offspring from LMFA diet in other chromosomal regions in CHH contexts.
Chrom	Chromstart	Chromend	CH-04 Male meth_ratio	CH-04 Male total CpG	CH-04 Female meth_ratio	CH-04 Female total CpG	Meth diff	pvalue
Chr1	115870127	115870128	0	10	0.666667	6	0.666667	0.00824176
Chr1	87957292	87957293	0	13	0.5	6	0.5	0.0206398
Chr1	186278019	186278020	0	12	0.5	6	0.5	0.0245098
Chr1	152953641	152953642	0	9	0.5	8	0.5	0.0294118
Chr1	191864259	191864260	0	14	0.428571	7	0.428571	0.0263158
Chr1	92316769	92316770	0	13	0.428571	7	0.428571	0.0307018
Chr2	82372529	82372530	0	19	0.6	5	0.6	0.00494071
Chr2	82471608	82471609	0	15	0.4	15	0.4	0.0168582
Chr2	92741069	92741070	0	22	0.4	5	0.4	0.02849
Chr2	98006185	98006186	0	14	0.666667	6	0.666667	0.00309598
Chr2	121313477	121313478	0	10	0.6	5	0.6	0.021978
Chr2	164546062	164546063	0.0833333	24	0.5	16	0.416667	0.00683758
Chr2	173660795	173660796	0	7	0.6	5	0.6	0.0454545
Chr3	22163212	22163213	0	12	0.4	10	0.4	0.0287081
Chr3	24042905	24042906	0	18	0.666667	6	0.666667	0.00141163
Chr3	73655368	73655369	0	8	0.6	5	0.6	0.034965
Chr3	85028734	85028735	0	16	0.416667	24	0.416667	0.00264708
Chr3	85028748	85028749	0	16	0.416667	24	0.416667	0.00264708
Chr3	85028758	85028759	0	16	0.416667	24	0.416667	0.00264708
Chr3	85028759	85028760	0	16	0.416667	24	0.416667	0.00264708
Chr3	85028763	85028764	0	16	0.416667	24	0.416667	0.00264708
Chr3	85028768	85028769	0	16	0.416667	24	0.416667	0.00264708
Chr3	120658707	120658708	0	10	0.5	6	0.5	0.0357143
Chr3	149690688	149690689	0	10	0.5	12	0.5	0.0151984
Chr4	23062246	23062247	0	22	0.4	10	0.4	0.00583982
Chr4	23062247	23062248	0	22	0.4	10	0.4	0.00583982
Chr4	28388866	28388867	0	8	0.636364	11	0.636364	0.0128205
Chr4	54645726	54645727	0.285714	7	1	6	0.714286	0.020979
Chr4	55222095	55222096	0	9	0.571429	7	0.571429	0.0192308
Chr4	55222097	55222098	0	13	0.5	8	0.5	0.0116959
Chr4	55222098	55222099	0	13	0.444444	9	0.444444	0.0172249
Chr4	55222099	55222100	0	13	0.444444	9	0.444444	0.0172249
Chr4	55222102	55222103	0	12	0.444444	9	0.444444	0.0210526
Chr4	55222108	55222109	0	16	0.4	10	0.4	0.0140468
Chr4	55222109	55222110	0	16	0.4	10	0.4	0.0140468
Chr4	55222110	55222111	0	16	0.4	10	0.4	0.0140468
Chr4	55222115	55222116	0	16	0.4	10	0.4	0.0140468
Chr4	55222118	55222119	0	16	0.4	10	0.4	0.0140468
Chr4	55222119	55222120	0	16	0.4	10	0.4	0.0140468
Chr4	55222120	55222121	0	16	0.4	10	0.4	0.0140468
Chr4	85040068	85040069	0	15	0.5	6	0.5	0.0150376
Chr4	116683527	116683528	0	6	0.555556	9	0.555556	0.043956
Chr4	116683529	116683530	0	6	0.555556	9	0.555556	0.043956
Chr4	116683533	116683534	0	11	0.454545	11	0.454545	0.0350877
Chr4	116683537	116683538	0	11	0.6	15	0.6	0.00241155
Chr4	116683539	116683540	0	12	0.5625	16	0.5625	0.00283485
Chr4	116683540	116683541	0	12	0.529412	17	0.529412	0.00328956
Chr4	116683541	116683542	0	12	0.529412	17	0.529412	0.00328956
Chr4	116683542	116683543	0	12	0.529412	17	0.529412	0.00328956
Chr4	116683544	116683545	0	12	0.529412	17	0.529412	0.00328956
Chr4	116683545	116683546	0	12	0.555556	18	0.555556	0.00159041
Chr4	116683546	116683547	0	12	0.611111	18	0.611111	0.000604533
Chr4	116683547	116683548	0	12	0.555556	18	0.555556	0.00159041
Chr4	116683548	116683549	0	12	0.555556	18	0.555556	0.00159041
Chr4	116683550	116683551	0	12	0.555556	18	0.555556	0.00159041
Chr4	116683553	116683554	0	12	0.555556	18	0.555556	0.00159041
Chr4	116683554	116683555	0	12	0.555556	18	0.555556	0.00159041
Chr4	116683561	116683562	0	12	0.555556	18	0.555556	0.00159041
Chr4	116683562	116683563	0	12	0.555556	18	0.555556	0.00159041
Chr4	116683566	116683567	0	12	0.555556	18	0.555556	0.00159041
Chr4	116683574	116683575	0	6	0.555556	9	0.555556	0.043956
Chr4	116683577	116683578	0	6	0.555556	9	0.555556	0.043956
Chr4	116683578	116683579	0	6	0.555556	9	0.555556	0.043956
Chr4	131099973	131099974	0	22	0.4	10	0.4	0.00583982
Chr4	133216259	133216260	0	7	0.625	8	0.625	0.025641
Chr4	134115689	134115690	0	10	0.5	8	0.5	0.0228758
Chr4	134115696	134115697	0	10	0.5	8	0.5	0.0228758
Chr4	134115697	134115698	0	10	0.5	8	0.5	0.0228758
Chr4	134115701	134115702	0	10	0.5	8	0.5	0.0228758
Chr4	134115703	134115704	0	10	0.5	8	0.5	0.0228758
Chr4	136871514	136871515	0	12	0.5	6	0.5	0.0245098
Chr4	136871619	136871620	0	12	0.5	6	0.5	0.0245098
Chr4	140916580	140916581	0	13	0.428571	7	0.428571	0.0307018
Chr4	147195262	147195263	0	8	0.6	5	0.6	0.034965
Chr5	15011499	15011500	0	9	0.5	8	0.5	0.0294118
Chr5	23140757	23140758	0	13	0.444444	9	0.444444	0.0172249
Chr5	74386482	74386483	0	11	0.5	6	0.5	0.0294118
Chr5	107140737	107140738	0	5	0.6	10	0.6	0.043956
Chr5	109352841	109352842	0	24	0.5	12	0.5	0.000474383
Chr5	123920378	123920379	0	11	0.444444	9	0.444444	0.0260062
Chr5	130395318	130395319	0	13	0.416667	12	0.416667	0.0149068
Chr5	130395344	130395345	0	13	0.416667	12	0.416667	0.0149068
Chr5	130395350	130395351	0	13	0.416667	12	0.416667	0.0149068
Chr5	130395462	130395463	0	13	0.416667	12	0.416667	0.0149068
Chr5	130395490	130395491	0	13	0.454545	11	0.454545	0.0108696
Chr5	152143586	152143587	0	29	0.4	5	0.4	0.0178253
Chr5	152143588	152143589	0.0740741	27	0.666667	6	0.592593	0.00490083
Chr6	35530653	35530654	0	13	0.571429	7	0.571429	0.00722394
Chr6	38223375	38223376	0	23	0.4	10	0.4	0.00513196
Chr6	58121208	58121209	0	17	0.4	10	0.4	0.0119658
Chr6	58295628	58295629	0	12	0.4	10	0.4	0.0287081
Chr6	72869498	72869499	0	16	0.4	10	0.4	0.0140468
Chr6	75571508	75571509	0	8	0.6	5	0.6	0.034965
Chr6	78479230	78479231	0	14	0.5	8	0.5	0.00956938
Chr6	92258679	92258680	0	13	0.428571	7	0.428571	0.0307018
Chr6	102926983	102926984	0	8	0.6	5	0.6	0.034965
Chr6	115063607	115063608	0	26	0.5	12	0.5	0.0003347
Chr6	138141561	138141562	0	11	0.5	6	0.5	0.0294118
Chr6	138141602	138141603	0	10	0.5	6	0.5	0.0357143
Chr6	141111672	141111673	0	22	0.666667	6	0.666667	0.000732601
Chr7	68100530	68100531	0.428571	14	1	8	0.571429	0.0177127
Chr7	80207306	80207307	0	18	0.5	8	0.5	0.00468227
Chr7	80207311	80207312	0	18	0.5	8	0.5	0.00468227
Chr7	106652444	106652445	0	10	0.666667	6	0.666667	0.00824176
Chr7	115157082	115157083	0	6	0.5625	16	0.5625	0.0460778
Chr7	120327497	120327498	0	8	0.6	5	0.6	0.034965
Chr7	134560652	134560653	0	16	0.4	10	0.4	0.0140468
Chr7	134560659	134560660	0	16	0.4	10	0.4	0.0140468
Chr8	12264919	12264920	0	20	0.4	10	0.4	0.00766284
Chr8	23865686	23865687	0	7	0.6	5	0.6	0.0454545
Chr8	28650813	28650814	0	24	0.5	8	0.5	0.00194661
Chr8	32469881	32469882	0	10	0.5	8	0.5	0.0228758
Chr8	37089120	37089121	0	8	0.5	12	0.5	0.0418989
Chr8	41476563	41476564	0	27	0.4	10	0.4	0.00317965
Chr8	64870817	64870818	0	6	1	6	1	0.0021645
Chr8	78622072	78622073	0.416667	12	0.923077	13	0.50641	0.011167
Chr8	78622073	78622074	0.416667	12	0.923077	13	0.50641	0.011167
Chr8	78622074	78622075	0.333333	12	0.923077	13	0.589744	0.00360748
Chr8	78622076	78622077	0.416667	12	0.846154	13	0.429487	0.0414053
Chr8	78622284	78622285	0.357143	14	0.923077	13	0.565934	0.0044241
Chr8	78622285	78622286	0.357143	14	0.923077	13	0.565934	0.0044241
Chr8	78622286	78622287	0.357143	14	0.923077	13	0.565934	0.0044241
Chr8	78622288	78622289	0.307692	13	0.833333	12	0.525641	0.0154193
Chr8	95903463	95903464	0	13	0.444444	9	0.444444	0.0172249
Chr8	114412726	114412727	0	12	0.4	10	0.4	0.0287081
Chr9	3017453	3017454	0.315789	19	0.842105	19	0.526316	0.00254981
Chr9	3026660	3026661	0.333333	9	0.857143	14	0.52381	0.0227609
Chr9	23355448	23355449	0	20	0.5	12	0.5	0.00101965
Chr9	24761036	24761037	0	13	0.428571	7	0.428571	0.0307018
Chr9	24761068	24761069	0	26	0.416667	12	0.416667	0.00157787
Chr9	24761088	24761089	0	13	0.428571	7	0.428571	0.0307018
Chr9	34101601	34101602	0	11	0.454545	11	0.454545	0.0350877
Chr9	48090455	48090456	0	10	0.5	8	0.5	0.0228758
Chr9	57256749	57256750	0	12	0.4	10	0.4	0.0287081
Chr9	58125807	58125808	0	12	0.4	10	0.4	0.0287081
Chr9	120011466	120011467	0	12	0.5	12	0.5	0.01373
Chr10	38246994	38246995	0	7	0.666667	6	0.666667	0.020979
Chr10	42424607	42424608	0	5	0.666667	9	0.666667	0.030969
Chr10	42424608	42424609	0	5	0.666667	9	0.666667	0.030969
Chr10	42424609	42424610	0	5	0.666667	9	0.666667	0.030969
Chr10	42424613	42424614	0	5	0.666667	9	0.666667	0.030969
Chr10	42424614	42424615	0	5	0.666667	9	0.666667	0.030969
Chr10	42424620	42424621	0	5	0.666667	9	0.666667	0.030969
Chr10	61600074	61600075	0	36	0.5	8	0.5	0.00051565
Chr10	76192908	76192909	0	10	0.416667	12	0.416667	0.0396446
Chr10	117296947	117296948	0	10	0.5	6	0.5	0.0357143
Chr10	125632605	125632606	0.25	12	0.8	10	0.55	0.0299731
Chr11	36959138	36959139	0	10	0.555556	9	0.555556	0.0108359
Chr11	60700419	60700420	0	12	0.4	10	0.4	0.0287081
Chr11	82587659	82587660	0	15	0.6	5	0.6	0.00877193
Chr11	83470323	83470324	0	16	0.428571	7	0.428571	0.0197628
Chr11	83470333	83470334	0	18	0.5	8	0.5	0.00468227
Chr11	94848924	94848925	0	16	0.4	10	0.4	0.0140468
Chr11	94848935	94848936	0	16	0.4	10	0.4	0.0140468
Chr11	98197468	98197469	0	9	0.5	8	0.5	0.0294118
Chr12	15755365	15755366	0	8	0.666667	6	0.666667	0.014985
Chr12	32103021	32103022	0.285714	14	1	9	0.714286	0.00160305
Chr12	36983620	36983621	0	13	0.666667	6	0.666667	0.00386997
Chr12	39474799	39474800	0	14	0.5	8	0.5	0.00956938
Chr12	40886363	40886364	0	15	0.6	5	0.6	0.00877193
Chr12	64427424	64427425	0	15	0.571429	7	0.571429	0.00478469
Chr12	70628779	70628780	0	16	0.4	10	0.4	0.0140468
Chr12	72012526	72012527	0	18	0.666667	6	0.666667	0.00141163
Chr12	78642974	78642975	0	9	0.5	6	0.5	0.043956
Chr12	78643085	78643086	0	9	0.5	6	0.5	0.043956
Chr12	93389346	93389347	0	12	0.466667	15	0.466667	0.00813824
Chr12	102972602	102972603	0	16	0.444444	9	0.444444	0.00996047
Chr12	108876834	108876835	0	9	0.5	6	0.5	0.043956
Chr12	108876835	108876836	0	9	0.5	6	0.5	0.043956
Chr12	108876843	108876844	0	9	0.5	6	0.5	0.043956
Chr12	108876844	108876845	0	9	0.5	6	0.5	0.043956
Chr12	108876845	108876846	0	9	0.5	6	0.5	0.043956
Chr12	108876878	108876879	0	10	0.5	6	0.5	0.0357143
Chr12	108876879	108876880	0	10	0.5	6	0.5	0.0357143
Chr12	108876880	108876881	0	10	0.5	6	0.5	0.0357143
Chr12	108876882	108876883	0	10	0.5	6	0.5	0.0357143
Chr12	108876889	108876890	0	10	0.5	6	0.5	0.0357143
Chr12	108876890	108876891	0	10	0.5	6	0.5	0.0357143
Chr12	108876912	108876913	0	10	0.5	6	0.5	0.0357143
Chr12	108876914	108876915	0	10	0.5	6	0.5	0.0357143
Chr12	108876917	108876918	0	10	0.5	6	0.5	0.0357143
Chr12	108876918	108876919	0	10	0.5	6	0.5	0.0357143
Chr12	108876919	108876920	0	10	0.5	6	0.5	0.0357143
Chr12	110522283	110522284	0	15	0.4	10	0.4	0.0166008
Chr12	110522287	110522288	0	15	0.4	10	0.4	0.0166008
Chr12	110522292	110522293	0	14	0.4	10	0.4	0.0197628
Chr12	110522296	110522297	0	15	0.4	10	0.4	0.0166008
Chr12	110522301	110522302	0	16	0.4	10	0.4	0.0140468
Chr12	110522306	110522307	0	16	0.4	10	0.4	0.0140468
Chr12	110522314	110522315	0	16	0.4	10	0.4	0.0140468
Chr12	110522322	110522323	0	15	0.4	10	0.4	0.0166008
Chr12	111472812	111472813	0	20	0.444444	9	0.444444	0.00530504
Chr12	111472851	111472852	0	12	0.428571	7	0.428571	0.0361197
Chr12	113676213	113676214	0.0909091	22	0.52381	21	0.4329	0.00279478
Chr12	119996699	119996700	0	9	0.5	6	0.5	0.043956
Chr13	6527529	6527530	0	21	0.4	5	0.4	0.0307692
Chr13	30512957	30512958	0	7	0.6	5	0.6	0.0454545
Chr13	34684494	34684495	0	10	0.444444	9	0.444444	0.0325077
Chr13	56045676	56045677	0	22	0.428571	7	0.428571	0.00957854
Chr13	119874142	119874143	0	10	0.454545	11	0.454545	0.0350877
Chr13	119874143	119874144	0	10	0.454545	11	0.454545	0.0350877
Chr13	119874147	119874148	0	10	0.454545	11	0.454545	0.0350877
Chr13	119874149	119874150	0	10	0.454545	11	0.454545	0.0350877
Chr14	26133699	26133700	0	14	0.5	8	0.5	0.00956938
Chr14	27928593	27928594	0	11	0.428571	7	0.428571	0.0428922
Chr14	33323100	33323101	0	13	0.5	8	0.5	0.0116959
Chr14	41610264	41610265	0	8	0.5	12	0.5	0.0418989
Chr14	46728975	46728976	0	7	0.444444	27	0.444444	0.0356278
Chr14	47353146	47353147	0.2	5	0.923077	13	0.723077	0.00770308
Chr14	47353147	47353148	0	5	0.923077	13	0.923077	0.00070028
Chr14	47353150	47353151	0	6	0.846154	13	0.846154	0.00103199
Chr14	47353155	47353156	0	6	0.923077	13	0.923077	0.000257998
Chr14	47353162	47353163	0	6	0.857143	14	0.857143	0.000722394
Chr14	47353163	47353164	0.333333	6	0.857143	14	0.52381	0.0374097
Chr14	47353175	47353176	0	5	0.923077	13	0.923077	0.00070028
Chr14	47353178	47353179	0	5	0.857143	14	0.857143	0.00180599
Chr14	50496464	50496465	0	18	0.4	10	0.4	0.0102564
Chr14	50496465	50496466	0	18	0.4	10	0.4	0.0102564
Chr14	50496466	50496467	0	18	0.4	10	0.4	0.0102564
Chr14	50496468	50496469	0	18	0.4	10	0.4	0.0102564
Chr14	50496469	50496470	0	18	0.4	10	0.4	0.0102564
Chr14	50496475	50496476	0	18	0.4	10	0.4	0.0102564
Chr14	62388812	62388813	0	18	0.4	10	0.4	0.0102564
Chr14	67069168	67069169	0	18	0.4	10	0.4	0.0102564
Chr14	67069176	67069177	0	18	0.4	10	0.4	0.0102564
Chr14	67069180	67069181	0	18	0.4	10	0.4	0.0102564
Chr14	67069181	67069182	0	18	0.4	10	0.4	0.0102564
Chr14	67069186	67069187	0	18	0.6	10	0.6	0.000557414
Chr14	67069187	67069188	0	18	0.4	10	0.4	0.0102564
Chr14	67069199	67069200	0	18	0.4	10	0.4	0.0102564
Chr14	69797592	69797593	0	32	0.5	8	0.5	0.000765948
Chr14	78752679	78752680	0	22	0.4	5	0.4	0.02849
Chr14	80540384	80540385	0	10	0.5	6	0.5	0.0357143
Chr14	102814354	102814355	0	14	0.4	10	0.4	0.0197628
Chr14	120866416	120866417	0	12	0.428571	7	0.428571	0.0361197
Chr15	6058377	6058378	0	12	0.428571	7	0.428571	0.0361197
Chr15	75683254	75683255	0.470588	17	0.909091	11	0.438503	0.0407406
Chr16	17968883	17968884	0	8	0.666667	6	0.666667	0.014985
Chr16	46257510	46257511	0	20	0.5	8	0.5	0.0034188
Chr16	50927165	50927166	0	26	0.4	10	0.4	0.00356506
Chr16	77155926	77155927	0	26	0.4	5	0.4	0.0215054
Chr16	78698821	78698822	0	8	0.5	12	0.5	0.0418989
Chr16	89548451	89548452	0	12	0.4	10	0.4	0.0287081
Chr16	89548457	89548458	0	12	0.4	10	0.4	0.0287081
Chr16	89548461	89548462	0	12	0.4	10	0.4	0.0287081
Chr16	89548465	89548466	0	12	0.4	10	0.4	0.0287081
Chr16	89548466	89548467	0	12	0.4	10	0.4	0.0287081
Chr16	89548467	89548468	0	12	0.4	10	0.4	0.0287081
Chr16	89548468	89548469	0	12	0.4	10	0.4	0.0287081
Chr16	89548470	89548471	0	12	0.4	10	0.4	0.0287081
Chr16	94698705	94698706	0.0714286	14	0.538462	13	0.467033	0.0127536
Chr17	7553816	7553817	0	18	0.428571	7	0.428571	0.0152174
Chr17	17027252	17027253	0	12	0.428571	7	0.428571	0.0361197
Chr17	70058114	70058115	0.15	20	0.875	8	0.725	0.000709435
Chr17	89064070	89064071	0	15	0.571429	7	0.571429	0.00478469
Chr17	89064072	89064073	0	16	0.571429	7	0.571429	0.00395257
Chr18	23305441	23305442	0	14	0.571429	7	0.571429	0.00584795
Chr18	27212614	27212615	0	12	0.444444	9	0.444444	0.0210526
Chr18	32805215	32805216	0	14	0.4	10	0.4	0.0197628
Chr18	34721199	34721200	0	12	0.5	8	0.5	0.0144479
Chr18	36091143	36091144	0	11	0.416667	12	0.416667	0.0372671
Chr18	65927314	65927315	0	14	0.4	10	0.4	0.0197628
Chr18	66711326	66711327	0	8	0.6	5	0.6	0.034965
Chr18	81606926	81606927	0	21	0.4	5	0.4	0.0307692
Chr18	84143936	84143937	0	10	0.5	6	0.5	0.0357143
Chr19	5393956	5393957	0	12	0.428571	7	0.428571	0.0361197
Chr19	5619979	5619980	0	9	0.6	5	0.6	0.0274725
Chr19	6133843	6133844	0	12	0.5	6	0.5	0.0245098
Chr19	14073108	14073109	0	8	0.6	5	0.6	0.034965
Chr19	14514513	14514514	0.142857	14	0.555556	18	0.412698	0.0276338
Chr19	47615122	47615123	0	7	0.6	5	0.6	0.0454545
Chr19	56144073	56144074	0	10	0.416667	12	0.416667	0.0396446
ChrX	16051711	16051712	0.25	8	0.75	24	0.5	0.0302202
ChrX	16051715	16051716	0.25	8	0.75	24	0.5	0.0302202
ChrX	16051725	16051726	0.25	8	0.75	24	0.5	0.0302202
ChrX	16051726	16051727	0.25	8	0.75	24	0.5	0.0302202
ChrX	16051732	16051733	0.25	8	0.75	24	0.5	0.0302202
ChrX	16051734	16051735	0.25	8	0.75	24	0.5	0.0302202
ChrX	24930603	24930604	0	10	0.5	8	0.5	0.0228758
ChrX	86982955	86982956	0	24	0.5	8	0.5	0.00194661
ChrX	90062311	90062312	0	12	0.4	10	0.4	0.0287081
ChrX	106232993	106232994	0	16	0.4	10	0.4	0.0140468
ChrX	116919576	116919577	0	18	0.5	8	0.5	0.00468227
ChrX	138855308	138855309	0.375	16	0.846154	13	0.471154	0.0215664
	Bold highlighted denotes methylation exclusively in the CpG islands.
