# Supplementary material for: Single-base resolution of mouse offspring brain methylome reveals epigenome modifications caused by gestational folic acid
Source: Epigenetics Chromatin. 2014 Feb 3;7:3. doi: 10.1186/1756-8935-7-3 (PMC3928622; doi:10.1186/1756-8935-7-3)
Supplement: Additional file 15: Table S8 — Genes in female offspring from low maternal folic acid (LMFA) diet, which were hypomethylated, compared with male offspring in the CpG/CHG/CHH contexts. [file 1756-8935-7-3-S15.xlsx]

## Sheet: M04 vs F04- CpG-Hypo-Promoter
Genes in female offspring from LMFA diet, which were hypomethylated compare to male offspring from LMFA diet in the promoter region in CpG contexts.
Chrom	Chromstart	Chromend	Promoter	CH-04 Male meth_ratio	CH-04 Male total CpG	CH-04 Female meth_ratio	CH-04 Female total CpG	Meth diff	pvalue
Chr1	64737587	64737588	Ccnyl1	0.8	5	0	7	-0.8	0.010101
Chr2	34682717	34682718	Fbxw2	1	6	0	5	-1	0.0021645
Chr2	69699087	69699088	Ssb	0.833333	6	0	7	-0.833333	0.004662
Chr2	93663150	93663151	Ext2	0.8	25	0	7	-0.8	0.000235304
Chr2	118082799	118082800	Fsip1	1	5	0.2	5	-0.8	0.047619
Chr3	90068616	90068617	Dennd4b	1	7	0.285714	7	-0.714286	0.020979
Chr4	115456244	115456245	Atpaf1	1	5	0.2	10	-0.8	0.00699301
Chr7	7231156	7231157	Vmn2r29	1	5	0.2	5	-0.8	0.047619
Chr7	15208909	15208910	Gm18756	1	5	0.2	10	-0.8	0.00699301
Chr7	24170898	24170899	Nlrp5	1	11	0.285714	7	-0.714286	0.00245098
Chr7	112293378	112293379	Olfr683	1	6	0.2	5	-0.8	0.0151515
Chr8	34495178	34495179	Purg	0.8	5	0	5	-0.8	0.047619
Chr12	3235150	3235151	1700012B15Rik	0.875	16	0.117647	34	-0.757353	3.13591e-07
Chr14	76411077	76411078	Gtf2f2	0.8	5	0.0714286	14	-0.728571	0.00610595
Chr16	91690213	91690214	Donson	0.833333	6	0	9	-0.833333	0.001998
Chr17	34374909	34374910	H2-Ob	0.888889	9	0.1	10	-0.788889	0.00109333
Chr17	56617397	56617398	Ptprs	1	9	0.2	5	-0.8	0.004995
	Bold highlighted denotes methylation exclusively in the CpG islands.

## Sheet: M04 vs F04- CpG-Hypo-GB
Genes in female offspring from LMFA diet, which were hypomethylated compare to male offspring from LMFA diet in the genebody region in CpG contexts.
Chrom	Chromstart	Chromend	Gene_name	CH-04 Male meth_ratio	CH-04 Male total CpG	CH-04 Female meth_ratio	CH-04 Female total CpG	Meth diff	pvalue
Chr1	21255249	21255250	Gsta3	1	5	0.2	5	-0.8	0.047619
Chr1	33807732	33807733	Bag2	0.833333	12	0	5	-0.833333	0.00339367
Chr1	40783200	40783201	Slc9a2	1	6	0.285714	7	-0.714286	0.020979
Chr1	65395700	65395701	Pth2r	1	5	0.166667	6	-0.833333	0.0151515
Chr1	134832296	134832297	Lrrn2	1	6	0.2	5	-0.8	0.0151515
Chr1	136399708	136399709	Rabif	0.75	16	0	7	-0.75	0.00134608
Chr1	137046160	137046161	Arl8a	0.75	8	0	10	-0.75	0.0015083
Chr1	148716596	148716597	Fam5c	1	16	0.285714	7	-0.714286	0.00062409
Chr1	154919191	154919192	Nmnat2	1	8	0.2	5	-0.8	0.00699301
Chr1	167911502	167911503	Pou2f1	1	5	0	5	-1	0.00793651
Chr1	173383742	173383743	F11r	1	5	0.272727	11	-0.727273	0.025641
Chr1	174453939	174453940	Ccdc19	0.75	8	0	5	-0.75	0.020979
Chr1	187164908	187164909	Bpnt1	0.928571	28	0.111111	9	-0.81746	9.84698e-06
Chr1	189063062	189063063	Gpatch2	0.8	20	0	8	-0.8	0.000159261
Chr1	194346670	194346671	Hhat	0.714286	7	0	7	-0.714286	0.020979
Chr2	14217415	14217416	Mrc1	1	5	0.2	5	-0.8	0.047619
Chr2	21678313	21678314	Gpr158	1	6	0.166667	6	-0.833333	0.0151515
Chr2	28760521	28760522	Ddx31	1	7	0.285714	7	-0.714286	0.020979
Chr2	54687928	54687929	Galnt13	0.8	10	0	8	-0.8	0.00105124
Chr2	62503067	62503068	Gca	0.75	8	0	5	-0.75	0.020979
Chr2	68976925	68976926	Nostrin	0.8	5	0	6	-0.8	0.0151515
Chr2	119353589	119353590	Exd1	1	8	0.285714	7	-0.714286	0.00699301
Chr2	119468042	119468043	Nusap1	1	7	0	6	-1	0.000582751
Chr2	125444260	125444261	Cep152	0.9	10	0.142857	7	-0.757143	0.00365076
Chr2	127469697	127469698	Mal	1	5	0.235294	17	-0.764706	0.00478469
Chr2	145432473	145432474	Slc24a3	0.888889	9	0.166667	6	-0.722222	0.010989
Chr2	154210879	154210880	Snta1	0.857143	28	0	6	-0.857143	0.000156145
Chr2	160614324	160614325	Zhx3	1	5	0.2	5	-0.8	0.047619
Chr2	166105367	166105368	Gm11468	0.875	8	0.0833333	12	-0.791667	0.000770025
Chr2	168540419	168540420	Atp9a	1	8	0.285714	7	-0.714286	0.00699301
Chr2	170232174	170232175	Bcas1	1	5	0.222222	9	-0.777778	0.020979
Chr2	174110928	174110929	Nespas	1	6	0.25	8	-0.75	0.00965701
Chr2	174111062	174111063	Nespas	1	6	0.25	8	-0.75	0.00965701
Chr2	174111081	174111082	Nespas	1	6	0.25	8	-0.75	0.00965701
Chr2	174111093	174111094	Nespas	1	6	0.222222	9	-0.777778	0.00699301
Chr3	30935498	30935499	Prkci	0.8	5	0	10	-0.8	0.003663
Chr3	32891085	32891086	Pex5l	1	5	0.166667	6	-0.833333	0.0151515
Chr3	58846202	58846203	Med12l	1	5	0.2	10	-0.8	0.00699301
Chr3	64992827	64992828	Kcnab1	0.833333	6	0	6	-0.833333	0.0151515
Chr3	120957297	120957298	Tmem56	0.8	5	0	6	-0.8	0.0151515
Chr3	126313127	126313128	Camk2d	0.833333	6	0	13	-0.833333	0.000515996
Chr3	137081929	137081930	Emcn	0.777778	9	0	7	-0.777778	0.00323427
Chr3	152984337	152984338	St6galnac3	0.888889	9	0	12	-0.888889	4.42282e-05
Chr3	153151742	153151743	St6galnac3	1	9	0.25	8	-0.75	0.00226244
Chr4	5603946	5603947	Fam110b	0.909091	11	0	5	-0.909091	0.00137363
Chr4	24619945	24619946	Klhl32	1	6	0.272727	11	-0.727273	0.00904977
Chr4	25555709	25555710	Fut9	1	5	0.2	5	-0.8	0.047619
Chr4	35714366	35714367	Lingo2	1	5	0.1	10	-0.9	0.001998
Chr4	41301098	41301099	Ubap1	1	12	0.2	10	-0.8	0.000140726
Chr4	45207519	45207520	Frmpd1	1	5	0.2	5	-0.8	0.047619
Chr4	47239096	47239097	Col15a1	1	6	0.285714	7	-0.714286	0.020979
Chr4	51242309	51242310	Cylc2	1	6	0.25	8	-0.75	0.00965701
Chr4	73959373	73959374	Kdm4c	1	5	0.25	8	-0.75	0.020979
Chr4	82084660	82084661	Nfib	0.8	5	0	8	-0.8	0.00699301
Chr4	82144525	82144526	Nfib	1	6	0.272727	11	-0.727273	0.00904977
Chr4	84177531	84177532	Bnc2	1	8	0.25	8	-0.75	0.00699301
Chr4	97278298	97278299	Nfia	0.8	5	0	8	-0.8	0.00699301
Chr4	107942366	107942367	Zyg11b	1	6	0	6	-1	0.0021645
Chr4	108610454	108610455	Rab3b	1	5	0.166667	6	-0.833333	0.0151515
Chr4	118273367	118273368	Wdr65	1	6	0.285714	7	-0.714286	0.020979
Chr4	120189555	120189556	Scmh1	1	6	0.2	5	-0.8	0.0151515
Chr4	120269350	120269351	Gm8439	1	6	0.285714	7	-0.714286	0.020979
Chr4	120381032	120381033	Kcnq4	1	7	0.285714	7	-0.714286	0.020979
Chr4	123330925	123330926	Macf1	1	7	0.285714	7	-0.714286	0.020979
Chr4	126102080	126102081	Eif2c3	1	10	0.263158	19	-0.736842	0.0001999
Chr4	126630351	126630352	Zmym4	1	6	0.222222	18	-0.777778	0.00156022
Chr4	133406633	133406634	Rps6ka1	1	9	0.25	8	-0.75	0.00226244
Chr4	135846905	135846906	Zfp46	0.875	8	0	7	-0.875	0.0013986
Chr4	135988521	135988522	Htr1d	1	6	0.222222	9	-0.777778	0.00699301
Chr4	136841190	136841191	Wnt4	0.857143	7	0	5	-0.857143	0.0151515
Chr4	139614577	139614578	Igsf21	1	6	0.166667	6	-0.833333	0.0151515
Chr4	140304106	140304107	Padi4	0.75	8	0	8	-0.75	0.00699301
Chr4	141208861	141208862	Plekhm2	1	6	0	5	-1	0.0021645
Chr4	149804628	149804629	Rere	0.9	10	0.181818	11	-0.718182	0.00190522
Chr4	151069407	151069408	Camta1	0.909091	11	0.181818	11	-0.727273	0.00190522
Chr4	151496466	151496467	Espn	1	5	0.25	8	-0.75	0.020979
Chr4	153797899	153797900	Prdm16	1	8	0.166667	6	-0.833333	0.002997
Chr5	31624499	31624500	Gckr	1	6	0.285714	14	-0.714286	0.0108359
Chr5	64436985	64436986	5830416I19Rik	1	6	0.2	10	-0.8	0.00699301
Chr5	67333759	67333760	Limch1	1	6	0	10	-1	0.000124875
Chr5	68091451	68091452	Atp8a1	1	5	0	6	-1	0.0021645
Chr5	104331246	104331247	Klhl8	1	5	0	5	-1	0.00793651
Chr5	111295649	111295650	Chek2	1	5	0.125	8	-0.875	0.004662
Chr5	114080406	114080407	Cmklr1	1	6	0	5	-1	0.0021645
Chr5	120891071	120891072	Lhx5	0.833333	12	0.119048	42	-0.714286	6.64393e-06
Chr5	121003344	121003345	Tpcn1	1	6	0.166667	6	-0.833333	0.0151515
Chr5	121138875	121138876	Dtx1	1	7	0.285714	7	-0.714286	0.020979
Chr5	132739875	132739876	Auts2	1	6	0.166667	6	-0.833333	0.0151515
Chr5	132997275	132997276	Auts2	1	5	0.25	12	-0.75	0.00904977
Chr5	142665840	142665841	Sdk1	0.9	10	0.1	10	-0.8	0.00109333
Chr5	143518094	143518095	Tnrc18	1	7	0.285714	7	-0.714286	0.020979
Chr6	5240455	5240456	Pon2	1	8	0.2	5	-0.8	0.00699301
Chr6	72674172	72674173	Tcf7l1	1	5	0.111111	9	-0.888889	0.002997
Chr6	98890160	98890161	Foxp1	0.727273	11	0	9	-0.727273	0.00138128
Chr6	125099449	125099450	Iffo1	0.714286	7	0	7	-0.714286	0.020979
Chr6	125548027	125548028	Vwf	1	7	0.285714	7	-0.714286	0.020979
Chr7	13317143	13317144	Vmn2r56	0.9	10	0.142857	7	-0.757143	0.00365076
Chr7	25854566	25854567	Grik5	1	5	0.2	5	-0.8	0.047619
Chr7	31300900	31300901	Gm1082	0.75	8	0	8	-0.75	0.00699301
Chr7	71036449	71036450	Klf13	1	10	0.2	5	-0.8	0.003663
Chr7	71036456	71036457	Klf13	1	10	0.2	5	-0.8	0.003663
Chr7	85920973	85920974	Mrpl46	0.8	10	0	6	-0.8	0.00699301
Chr7	86743629	86743630	Rhcg	0.8	5	0	5	-0.8	0.047619
Chr7	87188761	87188762	Zfp710	0.944444	18	0.166667	6	-0.777778	0.000809831
Chr7	105283083	105283084	Capn5	1	5	0.2	5	-0.8	0.047619
Chr7	125756930	125756931	Tmc5	1	5	0.2	10	-0.8	0.00699301
Chr7	145401070	145401071	Tcerg1l	0.875	8	0.125	8	-0.75	0.010101
Chr7	148628577	148628578	Lrdd	0.857143	7	0	6	-0.857143	0.004662
Chr7	150568205	150568206	Kcnq1	0.882353	17	0.166667	6	-0.715686	0.00339782
Chr8	12386724	12386725	Gm5607	0.857143	7	0	12	-0.857143	0.000257998
Chr8	15908847	15908848	Csmd1	1	9	0.272727	11	-0.727273	0.00138128
Chr8	16431270	16431271	Csmd1	1	5	0.166667	6	-0.833333	0.0151515
Chr8	25738555	25738556	Adam18	1	7	0.222222	9	-0.777778	0.00323427
Chr8	28271736	28271737	Rab11fip1	0.833333	6	0.0909091	11	-0.742424	0.0054137
Chr8	30305127	30305128	Unc5d	1	6	0.285714	7	-0.714286	0.020979
Chr8	34495178	34495179	Wrn	0.8	5	0	5	-0.8	0.047619
Chr8	35685403	35685404	B930018H19	0.8	5	0	5	-0.8	0.047619
Chr8	71739270	71739271	Zfp930	0.916667	12	0.2	5	-0.716667	0.00985779
Chr8	73813573	73813574	Myo9b	1	5	0	6	-1	0.0021645
Chr8	79816547	79816548	Arhgap10	1	5	0.166667	6	-0.833333	0.0151515
Chr8	86552312	86552313	Palm3	1	10	0.2	5	-0.8	0.003663
Chr8	109316930	109316931	Tmco7	1	7	0.0714286	14	-0.928571	6.87994e-05
Chr8	113305137	113305138	Il34	1	7	0	5	-1	0.00126263
Chr8	113798573	113798574	Rfwd3	0.857143	7	0.125	8	-0.732143	0.010101
Chr8	119597814	119597815	Pkd1l2	1	7	0	6	-1	0.000582751
Chr9	28824833	28824834	Ntm	1	6	0.2	10	-0.8	0.00699301
Chr9	44496771	44496772	Phldb1	1	7	0.230769	13	-0.769231	0.00309598
Chr9	49280310	49280311	Ttc12	1	7	0.25	16	-0.75	0.00134608
Chr9	56300335	56300336	Hmg20a	1	6	0.166667	12	-0.833333	0.0015083
Chr9	58386995	58386996	Cd276	1	5	0.142857	7	-0.857143	0.0151515
Chr9	70340632	70340633	Rnf111	1	12	0.2	10	-0.8	0.000140726
Chr9	104070513	104070514	Dnajc13	1	10	0.142857	7	-0.857143	0.000565611
Chr9	107420684	107420685	Cacna2d2	1	7	0.222222	9	-0.777778	0.00323427
Chr9	112037116	112037117	Arpp21	1	6	0.222222	9	-0.777778	0.00699301
Chr9	113665770	113665771	Clasp2	0.866667	15	0.1	10	-0.766667	0.000238929
Chr9	119554690	119554691	Scn10a	0.75	12	0	5	-0.75	0.00904977
Chr10	31808155	31808156	Nkain2	0.875	8	0.142857	7	-0.732143	0.010101
Chr10	44169614	44169615	Prdm1	1	8	0.266667	15	-0.733333	0.00134608
Chr10	79152382	79152383	Gzmm	1	6	0.2	5	-0.8	0.0151515
Chr10	80651234	80651235	Dapk3	1	6	0.166667	6	-0.833333	0.0151515
Chr10	89495180	89495181	Anks1b	1	6	0.2	5	-0.8	0.0151515
Chr10	116496152	116496153	Cct2	0.8	5	0	5	-0.8	0.047619
Chr10	127150498	127150499	Myo1a	0.8	10	0	5	-0.8	0.00699301
Chr11	17075971	17075972	Ppp3r1	0.833333	12	0	8	-0.833333	0.000714456
Chr11	23266879	23266880	Usp34	1	5	0	5	-1	0.00793651
Chr11	33379251	33379252	Ranbp17	0.923077	13	0.125	8	-0.798077	0.000515996
Chr11	34341821	34341822	Dock2	0.833333	6	0	5	-0.833333	0.0151515
Chr11	36089391	36089392	Tenm2	0.8	5	0	5	-0.8	0.047619
Chr11	36224487	36224488	Tenm2	0.75	8	0	5	-0.75	0.020979
Chr11	50667778	50667779	Grm6	0.8	5	0	5	-0.8	0.047619
Chr11	51658147	51658148	Phf15	1	5	0.263158	19	-0.736842	0.00592885
Chr11	58716463	58716464	Zfp39	1	6	0.285714	7	-0.714286	0.020979
Chr11	66213808	66213809	Shisa6	0.857143	7	0.133333	15	-0.72381	0.00234544
Chr11	80043948	80043949	Rhot1	1	6	0.25	8	-0.75	0.00965701
Chr11	85532425	85532426	Bcas3	1	5	0.125	8	-0.875	0.004662
Chr11	85615345	85615346	Bcas3	1	9	0.142857	7	-0.857143	0.000874126
Chr11	98328455	98328456	Ikzf3	1	7	0.2	5	-0.8	0.010101
Chr11	102527637	102527638	Gm1564	0.833333	12	0.111111	18	-0.722222	0.000119258
Chr11	118097513	118097514	Cyth1	1	17	0.2	5	-0.8	0.000683527
Chr11	121691666	121691667	Ptchd3	0.833333	6	0.0833333	12	-0.75	0.00393234
Chr11	121691769	121691770	Ptchd3	0.857143	7	0.0769231	13	-0.78022	0.00118679
Chr12	13354248	13354249	Nbas	0.857143	14	0	6	-0.857143	0.000722394
Chr12	29174579	29174580	Dcdc2c	1	7	0.2	5	-0.8	0.010101
Chr12	58252444	58252445	Slc25a21	1	10	0.2	5	-0.8	0.003663
Chr12	90372445	90372446	Nrxn3	1	5	0.166667	6	-0.833333	0.0151515
Chr13	12363598	12363599	Actn2	1	5	0.2	5	-0.8	0.047619
Chr13	20208040	20208041	Elmo1	1	7	0.166667	6	-0.833333	0.004662
Chr13	20666939	20666940	Elmo1	1	8	0.25	8	-0.75	0.00699301
Chr13	42845522	42845523	Phactr1	0.916667	12	0.2	5	-0.716667	0.00985779
Chr13	42845526	42845527	Phactr1	1	12	0.2	5	-0.8	0.00210084
Chr13	101573528	101573529	Slc30a5	1	7	0.285714	7	-0.714286	0.020979
Chr14	12903602	12903603	Ptprg	0.857143	7	0.125	8	-0.732143	0.010101
Chr14	102239956	102239957	Lmo7	1	6	0	5	-1	0.0021645
Chr14	102298707	102298708	Lmo7	1	5	0.111111	9	-0.888889	0.002997
Chr14	122662675	122662676	Clybl	1	5	0.214286	14	-0.785714	0.00481596
Chr15	12048238	12048239	Zfr	0.8	5	0	6	-0.8	0.0151515
Chr15	53312166	53312167	Samd12	0.875	8	0	5	-0.875	0.004662
Chr15	66750998	66750999	Wisp1	1	10	0.285714	7	-0.714286	0.00339367
Chr15	77670043	77670044	Myh9	0.714286	7	0	7	-0.714286	0.020979
Chr15	82131377	82131378	Wbp2nl	1	10	0.166667	12	-0.833333	0.000103612
Chr15	85894576	85894577	Gramd4	0.818182	11	0	7	-0.818182	0.00226244
Chr15	98744797	98744798	Lmbr1l	1	12	0.2	10	-0.8	0.000140726
Chr16	17143346	17143347	Ccdc116	0.75	8	0	5	-0.75	0.020979
Chr16	33198716	33198717	Osbpl11	0.75	16	0	6	-0.75	0.00281452
Chr16	34322324	34322325	Kalrn	1	6	0	12	-1	5.38677e-05
Chr16	52169267	52169268	Cblb	1	6	0	6	-1	0.0021645
Chr16	78344629	78344630	Cxadr	0.875	8	0.111111	9	-0.763889	0.0033731
Chr16	78551846	78551847	D16Ertd472e	1	9	0.25	12	-0.75	0.00111931
Chr16	90461913	90461914	Hunk	0.818182	11	0	6	-0.818182	0.00226244
Chr16	91549144	91549145	Ifngr2	0.8	5	0	6	-0.8	0.0151515
Chr16	91690213	91690214	Gm10785	0.833333	6	0	9	-0.833333	0.001998
Chr16	94355416	94355417	Hlcs	1	6	0.285714	7	-0.714286	0.020979
Chr17	6058706	6058707	Serac1	1	12	0	8	-1	7.9384e-06
Chr17	11167452	11167453	Park2	1	7	0.2	5	-0.8	0.010101
Chr17	12059991	12059992	Park2	0.833333	6	0	8	-0.833333	0.002997
Chr17	12060021	12060022	Park2	1	6	0.222222	9	-0.777778	0.00699301
Chr17	28336710	28336711	Zfp523	1	9	0.285714	7	-0.714286	0.00480769
Chr17	28422792	28422793	Ppard	0.857143	7	0.111111	9	-0.746032	0.00874126
Chr17	34585779	34585780	BC051142	1	5	0	5	-1	0.00793651
Chr17	39982552	39982553	Rn45s	1	7	0.153846	13	-0.846154	0.000464396
Chr17	42549690	42549691	3110082D06Rik	1	5	0.25	8	-0.75	0.020979
Chr17	46653920	46653921	Cul9	1	6	0.285714	7	-0.714286	0.020979
Chr17	47054433	47054434	Prph2	1	9	0.25	12	-0.75	0.00111931
Chr17	47422758	47422759	Trerf1	0.916667	12	0.166667	6	-0.75	0.00393234
Chr17	50239588	50239589	Rftn1	0.714286	14	0	10	-0.714286	0.00058228
Chr17	66363245	66363246	Ankrd12	1	8	0.2	5	-0.8	0.00699301
Chr17	66699634	66699635	1110012J17Rik	1	6	0.222222	9	-0.777778	0.00699301
Chr17	69824518	69824519	A330050F15Rik	0.833333	12	0.1	10	-0.733333	0.00190522
Chr17	71448072	71448073	Myom1	1	7	0.25	8	-0.75	0.00699301
Chr17	86912790	86912791	Prkce	0.857143	7	0	8	-0.857143	0.0013986
Chr17	86914627	86914628	Prkce	0.833333	6	0	6	-0.833333	0.0151515
Chr17	90983416	90983417	Nrxn1	0.888889	9	0.142857	7	-0.746032	0.00874126
Chr18	42269160	42269161	Sh3rf2	0.818182	22	0	10	-0.818182	1.55164e-05
Chr18	46733663	46733664	Ticam2	1	6	0.142857	14	-0.857143	0.000722394
Chr18	53537277	53537278	Snx24	1	7	0.285714	7	-0.714286	0.020979
Chr18	70653678	70653679	Stard6	1	7	0.285714	7	-0.714286	0.020979
Chr18	76226984	76226985	Zbtb7c	1	7	0.25	8	-0.75	0.00699301
Chr18	77493461	77493462	St8sia5	1	8	0.25	8	-0.75	0.00699301
Chr19	4441884	4441885	A930001C03Rik	0.714286	7	0	9	-0.714286	0.00480769
Chr19	40920367	40920368	Ccnj	0.875	8	0.142857	7	-0.732143	0.010101
Chr19	60229798	60229799	E330013P04Rik	1	6	0.285714	7	-0.714286	0.020979
ChrX	45927992	45927993	Zfp280c	1	6	0.285714	14	-0.714286	0.0108359
ChrX	57801760	57801761	Gm715	1	5	0.285714	14	-0.714286	0.0108359
ChrX	72688955	72688956	Brcc3	1	8	0.25	8	-0.75	0.00699301
ChrX	100676668	100676669	Tsix	1	5	0.25	8	-0.75	0.020979
ChrX	100676669	100676670	Tsix	1	8	0.24	25	-0.76	0.00021629
ChrX	100676714	100676715	Tsix	1	5	0.125	8	-0.875	0.004662
ChrX	100676715	100676716	Tsix	1	8	0.24	25	-0.76	0.00021629
ChrX	100676722	100676723	Tsix	1	5	0.142857	7	-0.857143	0.0151515
ChrX	100676723	100676724	Tsix	1	8	0.28	25	-0.72	0.000463478
ChrX	103039320	103039321	Atrx	1	6	0.2	5	-0.8	0.0151515
ChrX	156149995	156149996	Sh3kbp1	1	6	0.125	8	-0.875	0.004662
ChrX	166420131	166420132	Mid1	0.892857	28	0.166667	6	-0.72619	0.00110342
	Bold highlighted denotes methylation exclusively in the CpG islands.

## Sheet: M04 vs F04- CpG-Hypo-DMRs
Sites of genomic DNA in female offspring from LMFA diet, which were hypomethylated compare to male offspring from LMFA diet in other chromosomal regions in CpG contexts.
Chrom	Chromstart	Chromend	CH-04 Male meth_ratio	CH-04 Male total CpG	CH-04 Female meth_ratio	CH-04 Female total CpG	Meth diff	pvalue
Chr1	21268026	21268027	1	6	0.0909091	11	-0.909091	0.000565611
Chr1	35686726	35686727	1	6	0.25	8	-0.75	0.00965701
Chr1	45293973	45293974	1	9	0.166667	6	-0.833333	0.001998
Chr1	69342545	69342546	0.833333	6	0.111111	9	-0.722222	0.010989
Chr1	72001077	72001078	1	10	0.285714	7	-0.714286	0.00339367
Chr1	72867861	72867862	0.833333	12	0	6	-0.833333	0.0015083
Chr1	79498544	79498545	1	5	0.2	5	-0.8	0.047619
Chr1	153388081	153388082	0.8	10	0	6	-0.8	0.00699301
Chr1	173907735	173907736	1	9	0.166667	6	-0.833333	0.001998
Chr1	174622555	174622556	1	6	0.142857	14	-0.857143	0.000722394
Chr1	182768254	182768255	1	5	0.222222	9	-0.777778	0.020979
Chr2	6399475	6399476	0.888889	9	0.166667	6	-0.722222	0.010989
Chr2	6399480	6399481	0.888889	9	0.166667	6	-0.722222	0.010989
Chr2	7895195	7895196	1	6	0.2	5	-0.8	0.0151515
Chr2	18493916	18493917	1	8	0	6	-1	0.000333
Chr2	20105217	20105218	1	8	0.285714	7	-0.714286	0.00699301
Chr2	30023006	30023007	1	6	0.285714	7	-0.714286	0.020979
Chr2	32322663	32322664	1	5	0	6	-1	0.0021645
Chr2	62297024	62297025	1	6	0.25	12	-0.75	0.00904977
Chr2	73631474	73631475	0.833333	6	0	5	-0.833333	0.0151515
Chr2	83927280	83927281	1	8	0	6	-1	0.000333
Chr2	87035645	87035646	0.833333	6	0	5	-0.833333	0.0151515
Chr2	89570547	89570548	1	9	0	8	-1	4.11353e-05
Chr2	116142972	116142973	1	6	0.285714	7	-0.714286	0.020979
Chr2	128630456	128630457	0.727273	11	0	5	-0.727273	0.025641
Chr2	131996060	131996061	0.75	8	0	8	-0.75	0.00699301
Chr2	146591316	146591317	0.8	15	0	9	-0.8	0.000336519
Chr2	150362731	150362732	1	6	0.2	5	-0.8	0.0151515
Chr2	162753190	162753191	1	7	0.2	5	-0.8	0.010101
Chr2	164150370	164150371	1	6	0.111111	9	-0.888889	0.0013986
Chr2	166160769	166160770	1	7	0.25	16	-0.75	0.00134608
Chr2	169973429	169973430	0.8	5	0.0769231	13	-0.723077	0.00770308
Chr2	170445677	170445678	1	6	0.285714	14	-0.714286	0.0108359
Chr2	172993965	172993966	1	7	0.2	5	-0.8	0.010101
Chr3	4584610	4584611	1	5	0.214286	14	-0.785714	0.00481596
Chr3	25000248	25000249	1	5	0.222222	9	-0.777778	0.020979
Chr3	32558350	32558351	1	6	0.285714	7	-0.714286	0.020979
Chr3	34594704	34594705	1	6	0.2	5	-0.8	0.0151515
Chr3	50334200	50334201	0.777778	9	0	6	-0.777778	0.00699301
Chr3	69771089	69771090	1	5	0.2	5	-0.8	0.047619
Chr3	94960846	94960847	1	6	0.111111	9	-0.888889	0.0013986
Chr3	117951073	117951074	1	6	0.285714	7	-0.714286	0.020979
Chr3	118094726	118094727	1	8	0.2	10	-0.8	0.00105124
Chr3	127365366	127365367	1	16	0	8	-1	1.35967e-06
Chr3	148771667	148771668	1	5	0.2	10	-0.8	0.00699301
Chr3	149715949	149715950	1	7	0.2	5	-0.8	0.010101
Chr3	154310370	154310371	0.75	8	0	5	-0.75	0.020979
Chr4	24169198	24169199	0.714286	7	0	7	-0.714286	0.020979
Chr4	39998420	39998421	1	7	0.2	5	-0.8	0.010101
Chr4	40851077	40851078	0.8	10	0	6	-0.8	0.00699301
Chr4	46361424	46361425	1	8	0	5	-1	0.000777001
Chr4	57785865	57785866	0.833333	6	0.0909091	11	-0.742424	0.0054137
Chr4	60939828	60939829	1	5	0.2	5	-0.8	0.047619
Chr4	66970093	66970094	1	6	0.285714	7	-0.714286	0.020979
Chr4	87119185	87119186	1	6	0.125	8	-0.875	0.004662
Chr4	94772771	94772772	1	6	0.111111	18	-0.888889	0.00020803
Chr4	118365415	118365416	1	5	0.272727	11	-0.727273	0.025641
Chr4	123823282	123823283	1	8	0.166667	6	-0.833333	0.002997
Chr4	128697568	128697569	0.8	5	0	6	-0.8	0.0151515
Chr4	129556073	129556074	0.833333	6	0.111111	9	-0.722222	0.010989
Chr4	129721634	129721635	0.8	5	0	6	-0.8	0.0151515
Chr4	132682351	132682352	1	8	0.166667	6	-0.833333	0.002997
Chr4	136522855	136522856	0.833333	6	0	5	-0.833333	0.0151515
Chr4	137971070	137971071	1	5	0.2	10	-0.8	0.00699301
Chr4	140701693	140701694	0.833333	6	0	5	-0.833333	0.0151515
Chr4	140997457	140997458	1	5	0.2	5	-0.8	0.047619
Chr4	141993570	141993571	0.857143	7	0	6	-0.857143	0.004662
Chr4	142810040	142810041	0.8	5	0	5	-0.8	0.047619
Chr4	143565297	143565298	1	7	0.181818	11	-0.818182	0.00226244
Chr4	145718196	145718197	0.833333	12	0	8	-0.833333	0.000714456
Chr4	147343432	147343433	0.777778	9	0	5	-0.777778	0.020979
Chr4	150332764	150332765	1	6	0.2	5	-0.8	0.0151515
Chr5	42117081	42117082	1	6	0.25	12	-0.75	0.00904977
Chr5	51784257	51784258	1	6	0.2	5	-0.8	0.0151515
Chr5	66333972	66333973	1	8	0.25	8	-0.75	0.00699301
Chr5	97309451	97309452	0.888889	9	0.166667	6	-0.722222	0.010989
Chr5	102812972	102812973	0.888889	9	0.166667	6	-0.722222	0.010989
Chr5	112263857	112263858	1	6	0.2	5	-0.8	0.0151515
Chr5	113776961	113776962	0.857143	7	0.111111	9	-0.746032	0.00874126
Chr5	118794559	118794560	1	6	0.285714	7	-0.714286	0.020979
Chr5	119511237	119511238	0.75	8	0	9	-0.75	0.00226244
Chr5	121163696	121163697	0.909091	11	0.142857	7	-0.766234	0.00245098
Chr5	141560673	141560674	0.8	5	0	7	-0.8	0.010101
Chr5	149776882	149776883	0.75	12	0	10	-0.75	0.000462386
Chr6	13473944	13473945	0.833333	6	0	7	-0.833333	0.004662
Chr6	20976687	20976688	1	6	0	5	-1	0.0021645
Chr6	39205290	39205291	1	6	0	5	-1	0.0021645
Chr6	63011182	63011183	0.9	10	0.166667	6	-0.733333	0.00761738
Chr6	66827034	66827035	0.923077	26	0.2	20	-0.723077	1.12337e-06
Chr6	79052025	79052026	1	5	0	5	-1	0.00793651
Chr6	89712061	89712062	0.833333	6	0	5	-0.833333	0.0151515
Chr6	98666204	98666205	0.714286	7	0	8	-0.714286	0.00699301
Chr6	107943649	107943650	1	5	0.2	5	-0.8	0.047619
Chr6	120400037	120400038	1	8	0.142857	7	-0.857143	0.0013986
Chr7	12956445	12956446	1	6	0.25	8	-0.75	0.00965701
Chr7	20517910	20517911	0.769231	13	0	6	-0.769231	0.00309598
Chr7	29492871	29492872	1	8	0.25	8	-0.75	0.00699301
Chr7	30302665	30302666	0.833333	6	0.111111	9	-0.722222	0.010989
Chr7	36114338	36114339	1	9	0.25	8	-0.75	0.00226244
Chr7	77138352	77138353	0.8	5	0	10	-0.8	0.003663
Chr7	108683810	108683811	0.75	8	0	6	-0.75	0.00965701
Chr7	144709174	144709175	0.916667	12	0.2	5	-0.716667	0.00985779
Chr7	152201582	152201583	0.9	10	0.153846	13	-0.746154	0.000644194
Chr8	22821249	22821250	1	7	0.2	5	-0.8	0.010101
Chr8	28302442	28302443	0.8	5	0	5	-0.8	0.047619
Chr8	28316217	28316218	1	12	0.285714	7	-0.714286	0.00180599
Chr8	37547857	37547858	0.8	5	0.0769231	13	-0.723077	0.00770308
Chr8	47282015	47282016	0.875	16	0	7	-0.875	0.000146845
Chr8	61466364	61466365	1	5	0.142857	7	-0.857143	0.0151515
Chr8	86270941	86270942	1	13	0.285714	7	-0.714286	0.00135449
Chr8	86829720	86829721	1	5	0.2	5	-0.8	0.047619
Chr8	87327320	87327321	0.777778	9	0	6	-0.777778	0.00699301
Chr8	91344170	91344171	1	10	0.285714	7	-0.714286	0.00339367
Chr8	96954018	96954019	1	8	0.2	5	-0.8	0.00699301
Chr8	98125434	98125435	0.888889	9	0.111111	9	-0.777778	0.0033731
Chr8	107291760	107291761	1	8	0.230769	13	-0.769231	0.00103199
Chr8	112274764	112274765	1	9	0.25	16	-0.75	0.000457666
Chr8	123417621	123417622	0.833333	6	0.0909091	11	-0.742424	0.0054137
Chr8	127289560	127289561	1	6	0.285714	7	-0.714286	0.020979
Chr9	3247872	3247873	0.833333	6	0	6	-0.833333	0.0151515
Chr9	5491742	5491743	1	9	0.285714	7	-0.714286	0.00480769
Chr9	14432443	14432444	1	6	0.2	5	-0.8	0.0151515
Chr9	18432695	18432696	1	8	0.2	10	-0.8	0.00105124
Chr9	22076267	22076268	0.8	5	0	9	-0.8	0.004995
Chr9	40299794	40299795	1	18	0.272727	11	-0.727273	3.84423e-05
Chr9	41958595	41958596	1	7	0.272727	11	-0.727273	0.00402212
Chr9	61660195	61660196	0.8	10	0	5	-0.8	0.00699301
Chr9	69934590	69934591	1	5	0.125	8	-0.875	0.004662
Chr9	72360965	72360966	0.846154	13	0	6	-0.846154	0.00103199
Chr9	88936064	88936065	1	5	0.2	5	-0.8	0.047619
Chr9	96962516	96962517	1	7	0.25	16	-0.75	0.00134608
Chr9	98608144	98608145	1	6	0.25	8	-0.75	0.00965701
Chr10	20844368	20844369	0.833333	18	0	5	-0.833333	0.00166424
Chr10	22268217	22268218	0.857143	7	0	5	-0.857143	0.0151515
Chr10	26284524	26284525	0.833333	6	0.1	10	-0.733333	0.00761738
Chr10	48584056	48584057	1	5	0.2	5	-0.8	0.047619
Chr10	56400041	56400042	1	6	0.222222	9	-0.777778	0.00699301
Chr10	76126999	76127000	0.8	5	0	5	-0.8	0.047619
Chr10	80408653	80408654	1	5	0.2	5	-0.8	0.047619
Chr10	83169522	83169523	1	6	0.230769	13	-0.769231	0.00309598
Chr10	106616465	106616466	1	6	0.222222	9	-0.777778	0.00699301
Chr10	109728688	109728689	1	10	0.25	8	-0.75	0.0015083
Chr11	23905711	23905712	1	5	0.25	8	-0.75	0.020979
Chr11	55964705	55964706	0.714286	7	0	7	-0.714286	0.020979
Chr11	60811210	60811211	0.909091	11	0.142857	14	-0.766234	0.00021268
Chr11	69657284	69657285	0.833333	6	0	5	-0.833333	0.0151515
Chr11	82785246	82785247	1	6	0.2	5	-0.8	0.0151515
Chr11	91650536	91650537	1	5	0	5	-1	0.00793651
Chr11	101514394	101514395	0.8	5	0	5	-0.8	0.047619
Chr11	104335676	104335677	0.857143	7	0.125	8	-0.732143	0.010101
Chr11	113622065	113622066	0.833333	6	0	5	-0.833333	0.0151515
Chr11	114091623	114091624	0.947368	19	0.0909091	11	-0.856459	3.84423e-06
Chr11	114264617	114264618	0.833333	6	0.1	10	-0.733333	0.00761738
Chr11	116856183	116856184	0.75	8	0	8	-0.75	0.00699301
Chr12	7903721	7903722	1	12	0.125	8	-0.875	0.000103199
Chr12	26838044	26838045	1	5	0.25	8	-0.75	0.020979
Chr12	58580304	58580305	1	8	0.25	8	-0.75	0.00699301
Chr12	66282961	66282962	1	11	0.125	8	-0.875	0.000158768
Chr12	82091829	82091830	1	7	0.2	5	-0.8	0.010101
Chr12	88630315	88630316	1	7	0.285714	7	-0.714286	0.020979
Chr12	107369402	107369403	1	8	0.2	10	-0.8	0.00105124
Chr12	108079730	108079731	1	14	0.272727	11	-0.727273	0.000152555
Chr12	108523813	108523814	0.909091	11	0.153846	13	-0.755245	0.000644194
Chr12	110006077	110006078	1	6	0.166667	6	-0.833333	0.0151515
Chr12	110470311	110470312	0.8	5	0	8	-0.8	0.00699301
Chr13	19530596	19530597	0.857143	28	0	20	-0.857143	1.26986e-09
Chr13	19530805	19530806	0.9	10	0.166667	6	-0.733333	0.00761738
Chr13	27537766	27537767	1	5	0.2	5	-0.8	0.047619
Chr13	33652805	33652806	1	10	0.2	10	-0.8	0.000714456
Chr13	44504887	44504888	0.888889	9	0.166667	6	-0.722222	0.010989
Chr13	57348132	57348133	1	12	0.25	8	-0.75	0.000722394
Chr13	58022278	58022279	0.875	8	0	7	-0.875	0.0013986
Chr13	73395257	73395258	1	6	0.25	12	-0.75	0.00904977
Chr13	79667123	79667124	1	6	0.166667	6	-0.833333	0.0151515
Chr13	87848835	87848836	1	5	0.2	5	-0.8	0.047619
Chr13	90959803	90959804	0.714286	7	0	7	-0.714286	0.020979
Chr13	98246445	98246446	1	5	0.166667	6	-0.833333	0.0151515
Chr13	108005247	108005248	0.75	8	0	9	-0.75	0.00226244
Chr13	119874132	119874133	1	7	0.285714	7	-0.714286	0.020979
Chr14	27160458	27160459	1	5	0.25	8	-0.75	0.020979
Chr14	52680027	52680028	1	10	0.285714	14	-0.714286	0.00058228
Chr14	53176212	53176213	1	7	0.2	5	-0.8	0.010101
Chr14	54515761	54515762	0.833333	6	0.0769231	13	-0.75641	0.00291169
Chr14	54515786	54515787	0.875	8	0.133333	15	-0.741667	0.00104627
Chr14	54789322	54789323	1	7	0	5	-1	0.00126263
Chr14	55662931	55662932	1	6	0.2	5	-0.8	0.0151515
Chr14	60253068	60253069	0.9	10	0.1	10	-0.8	0.00109333
Chr14	66270725	66270726	1	7	0	5	-1	0.00126263
Chr14	67725785	67725786	1	5	0	5	-1	0.00793651
Chr14	68948298	68948299	1	6	0.285714	7	-0.714286	0.020979
Chr14	76643557	76643558	1	6	0.222222	9	-0.777778	0.00699301
Chr15	31687119	31687120	1	5	0.2	5	-0.8	0.047619
Chr15	59526399	59526400	1	6	0	6	-1	0.0021645
Chr15	60356055	60356056	1	5	0.2	5	-0.8	0.047619
Chr15	86665732	86665733	0.8	5	0	6	-0.8	0.0151515
Chr15	87793945	87793946	1	7	0.2	5	-0.8	0.010101
Chr15	89168354	89168355	0.727273	11	0	7	-0.727273	0.00402212
Chr16	9130942	9130943	1	8	0.142857	7	-0.857143	0.0013986
Chr16	13041031	13041032	1	6	0.181818	11	-0.818182	0.00226244
Chr16	14509781	14509782	1	8	0.2	5	-0.8	0.00699301
Chr16	18726543	18726544	1	6	0.25	8	-0.75	0.00965701
Chr16	19507366	19507367	1	6	0.2	5	-0.8	0.0151515
Chr16	21231675	21231676	0.888889	9	0.166667	6	-0.722222	0.010989
Chr16	22790309	22790310	0.8	5	0	5	-0.8	0.047619
Chr16	32410438	32410439	1	6	0.2	5	-0.8	0.0151515
Chr16	40058470	40058471	1	8	0.125	8	-0.875	0.0013986
Chr16	50855725	50855726	1	5	0.2	5	-0.8	0.047619
Chr16	61715740	61715741	0.8	5	0	5	-0.8	0.047619
Chr16	81740431	81740432	1	5	0.166667	6	-0.833333	0.0151515
Chr17	8623951	8623952	0.833333	6	0.0833333	12	-0.75	0.00393234
Chr17	10160050	10160051	0.833333	6	0	11	-0.833333	0.000969619
Chr17	23911801	23911802	1	6	0.285714	7	-0.714286	0.020979
Chr17	27182558	27182559	1	8	0.166667	12	-0.833333	0.000714456
Chr17	31677732	31677733	1	12	0.285714	7	-0.714286	0.00180599
Chr17	40508952	40508953	1	10	0.25	8	-0.75	0.0015083
Chr17	46001634	46001635	1	5	0.2	5	-0.8	0.047619
Chr17	46187667	46187668	1	6	0.2	5	-0.8	0.0151515
Chr17	50532376	50532377	1	6	0.166667	6	-0.833333	0.0151515
Chr17	54333837	54333838	0.714286	14	0	6	-0.714286	0.0108359
Chr17	56867660	56867661	0.875	8	0	8	-0.875	0.0013986
Chr17	74881628	74881629	1	6	0	5	-1	0.0021645
Chr17	85239392	85239393	1	6	0	6	-1	0.0021645
Chr18	4059040	4059041	0.75	8	0	5	-0.75	0.020979
Chr18	7787774	7787775	1	10	0	6	-1	0.000124875
Chr18	10052010	10052011	0.8	5	0	5	-0.8	0.047619
Chr18	31053647	31053648	1	5	0.25	8	-0.75	0.020979
Chr18	46395366	46395367	1	5	0.235294	17	-0.764706	0.00478469
Chr18	57088756	57088757	1	6	0.25	8	-0.75	0.00965701
Chr18	65849755	65849756	0.75	8	0	12	-0.75	0.000722394
Chr18	73195294	73195295	1	6	0	5	-1	0.0021645
Chr18	73282263	73282264	0.714286	7	0	9	-0.714286	0.00480769
Chr18	73282279	73282280	0.714286	7	0	9	-0.714286	0.00480769
Chr18	73282332	73282333	1	7	0.25	8	-0.75	0.00699301
Chr18	83180967	83180968	1	5	0.272727	11	-0.727273	0.025641
Chr19	4946087	4946088	1	7	0.285714	7	-0.714286	0.020979
Chr19	29289322	29289323	1	9	0	6	-1	0.0001998
Chr19	38388547	38388548	1	6	0.266667	15	-0.733333	0.00386997
Chr19	46605170	46605171	0.8	5	0	12	-0.8	0.00210084
Chr19	58295147	58295148	1	5	0	6	-1	0.0021645
ChrX	18202607	18202608	1	5	0.25	20	-0.75	0.00474308
ChrX	33362821	33362822	1	5	0.25	8	-0.75	0.020979
ChrX	49996043	49996044	1	6	0.142857	7	-0.857143	0.004662
ChrX	73797687	73797688	1	5	0.25	8	-0.75	0.020979
ChrX	79123548	79123549	1	7	0.230769	13	-0.769231	0.00309598
ChrX	79484363	79484364	1	24	0.25	8	-0.75	3.08985e-05
ChrX	92154502	92154503	1	8	0.166667	6	-0.833333	0.002997
ChrX	131189025	131189026	1	5	0.285714	14	-0.714286	0.0108359
ChrX	155270797	155270798	1	12	0.25	8	-0.75	0.000722394
ChrX	159157246	159157247	1	5	0.166667	6	-0.833333	0.0151515
ChrX	166432097	166432098	0.916667	12	0.2	10	-0.716667	0.00154799
ChrX	166436022	166436023	1	10	0.176471	17	-0.823529	3.39012e-05
ChrY	1778869	1778870	1	8	0.25	8	-0.75	0.00699301
	Bold highlighted denotes methylation exclusively in the CpG islands.

## Sheet: M04 vs F04- CHG-Hypo-Promoter
Genes in female offspring from LMFA diet, which were hypomethylated compare to male offspring from LMFA diet in the promoter region in CHG contexts.
Chrom	Chromstart	Chromend	Promoter	CH-04 Male meth_ratio	CH-04 Male total CpG	CH-04 Female meth_ratio	CH-04 Female total CpG	Meth diff	pvalue
Chr1	87633615	87633616	A630001G21Rik	0.5	8	0	23	-0.5	0.00222469
Chr2	92299988	92299989	Slc35c1	0.5	6	0	17	-0.5	0.0112931
Chr2	151967922	151967923	Tcf15	0.5	8	0	21	-0.5	0.00294724
Chr3	58329564	58329565	Eif2a	0.6	5	0	8	-0.6	0.034965
Chr3	58329602	58329603	Eif2a	0.8	5	0	6	-0.8	0.0151515
Chr5	24032756	24032757	Gbx1	0.6	10	0	6	-0.6	0.0338412
Chr7	146434311	146434312	Pwwp2b	0.666667	6	0	11	-0.666667	0.00630252
Chr8	127473860	127473861	Egln1	0.5	6	0	17	-0.5	0.0112931
Chr9	72772743	72772744	Pygo1	0.5	6	0	13	-0.5	0.0206398
Chr11	70338356	70338357	Psmb6	0.5	8	0	16	-0.5	0.00658762
Chr11	106649265	106649266	Ccdc45	0.666667	6	0	19	-0.666667	0.00118577
Chr13	97906289	97906290	Gfm2	0.666667	6	0	7	-0.666667	0.020979
Chr18	34812479	34812480	Cdc23	0.6	5	0	10	-0.6	0.021978
Chr18	34812485	34812486	Cdc23	0.6	5	0	10	-0.6	0.021978
ChrX	6952788	6952789	Gm14379	0.571429	7	0	18	-0.571429	0.0027668
	Bold highlighted denotes methylation exclusively in the CpG islands.

## Sheet: M04 vs F04- CHG-Hypo-GB
Genes in female offspring from LMFA diet, which were hypomethylated compare to male offspring from LMFA diet in the genebody region in CHG contexts.
Chrom	Chromstart	Chromend	Gene_name	CH-04 Male meth_ratio	CH-04 Male total CpG	CH-04 Female meth_ratio	CH-04 Female total CpG	Meth diff	pvalue
Chr1	95716078	95716079	Ing5	0.6	10	0	12	-0.6	0.00281452
Chr1	15869016	15869017	Gm106	0.6	5	0	12	-0.6	0.0147059
Chr1	168029685	168029686	Dusp27	0.6	5	0	10	-0.6	0.021978
Chr1	148669631	148669632	Fam5c	0.6	5	0	8	-0.6	0.034965
Chr1	187164916	187164917	Bpnt1	0.5	8	0	16	-0.5	0.00658762
Chr1	169159120	169159121	Uck2	0.5	8	0	15	-0.5	0.00790514
Chr1	58146233	58146234	Aox1	0.5	6	0	12	-0.5	0.0245098
Chr1	136223201	136223202	Ppfia4	0.5	6	0	10	-0.5	0.0357143
Chr1	183054239	183054240	Nvl	0.444444	9	0	24	-0.444444	0.00307918
Chr1	183054253	183054254	Nvl	0.444444	9	0	24	-0.444444	0.00307918
Chr2	5502666	5502667	Camk1d	0.5	6	0	19	-0.5	0.00869565
Chr2	9868025	9868026	Taf3	0.5	6	0	12	-0.5	0.0245098
Chr2	26808554	26808555	Gm711	0.5	8	0	14	-0.5	0.00956938
Chr2	65948203	65948204	Galnt3	0.571429	7	0	8	-0.571429	0.025641
Chr2	92299988	92299989	Slc35c1	0.5	6	0	17	-0.5	0.0112931
Chr2	112084854	112084855	Lpcat4	0.6	5	0	8	-0.6	0.034965
Chr2	120178545	120178546	Vps39	0.5	6	0	9	-0.5	0.043956
Chr2	126388711	126388712	Slc27a2	0.5	6	0	14	-0.5	0.0175439
Chr2	176585013	176585014	Gm14405	0.5	8	0	13	-0.5	0.0116959
Chr3	37337969	37337970	Spata5	0.6	5	0	10	-0.6	0.021978
Chr3	37542097	37542098	Spry1	0.5	8	0	19	-0.5	0.0039886
Chr3	58329564	58329565	Serp1	0.6	5	0	8	-0.6	0.034965
Chr3	58329602	58329603	Serp1	0.8	5	0	6	-0.8	0.0151515
Chr3	89408176	89408177	Kcnn3	0.5	8	0	10	-0.5	0.0228758
Chr3	89408180	89408181	Kcnn3	0.5	8	0	10	-0.5	0.0228758
Chr3	94649870	94649871	Pogz	0.583333	12	0.0416667	24	-0.541667	0.000644507
Chr3	94910378	94910379	Pip5k1a	0.5	16	0	8	-0.5	0.0222429
Chr3	104584738	104584739	Ppm1j	0.5	8	0	10	-0.5	0.0228758
Chr3	152900036	152900037	St6galnac3	0.6	10	0	14	-0.6	0.00156022
Chr4	21606899	21606900	Prdm13	1	6	0.285714	7	-0.714286	0.020979
Chr4	30738788	30738789	4930556G01Rik	0.6	5	0	7	-0.6	0.0454545
Chr4	43744421	43744422	5430416O09Rik	0.538462	39	0.0909091	44	-0.447552	9.92402e-06
Chr4	97485946	97485947	Nfia	0.6	5	0	12	-0.6	0.0147059
Chr4	97486014	97486015	Nfia	0.6	5	0	13	-0.6	0.0122549
Chr4	106234071	106234072	Dhcr24	0.6	5	0	7	-0.6	0.0454545
Chr4	116976788	116976789	Rnf220	0.5	6	0	9	-0.5	0.043956
Chr4	118805958	118805959	Slc2a1	0.6	5	0	16	-0.6	0.0075188
Chr4	148179594	148179595	Casz1	0.5	6	0	12	-0.5	0.0245098
Chr4	154239502	154239503	Ttc34	0.535714	56	0	65	-0.535714	2.15621e-11
Chr4	154239577	154239578	Ttc34	0.632653	49	0.133333	30	-0.49932	1.69147e-05
Chr4	155500928	155500929	9430015G10Rik	0.583333	12	0	16	-0.583333	0.000668896
Chr5	8599779	8599780	Rundc3b	0.6	5	0	9	-0.6	0.0274725
Chr5	24196354	24196355	Nub1	0.5	6	0	9	-0.5	0.043956
Chr5	31369419	31369420	Cad	0.466667	15	0	10	-0.466667	0.0201893
Chr5	31500447	31500448	Snx17	0.5	6	0	10	-0.5	0.0357143
Chr5	32233808	32233809	Bre	0.5	8	0	12	-0.5	0.0144479
Chr5	33464464	33464465	Slc5a1	0.708333	24	0.0588235	34	-0.64951	2.0984e-07
Chr5	53658571	53658572	1810013D10Rik	0.5	6	0	12	-0.5	0.0245098
Chr5	106188801	106188802	Lrrc8d	0.6	5	0	9	-0.6	0.0274725
Chr5	106188804	106188805	Lrrc8d	0.6	5	0	9	-0.6	0.0274725
Chr5	106188951	106188952	Lrrc8d	0.6	5	0	10	-0.6	0.021978
Chr5	106188964	106188965	Lrrc8d	0.6	5	0	10	-0.6	0.021978
Chr5	106188975	106188976	Lrrc8d	0.6	5	0	10	-0.6	0.021978
Chr5	106188978	106188979	Lrrc8d	0.6	5	0	10	-0.6	0.021978
Chr5	134972140	134972141	Clip2	0.636364	11	0.0833333	12	-0.55303	0.00942253
Chr5	136915769	136915770	Cux1	0.6	5	0	7	-0.6	0.0454545
Chr6	12444616	12444617	Thsd7a	0.5	8	0	10	-0.5	0.0228758
Chr6	33812235	33812236	Exoc4	0.5	8	0	12	-0.5	0.0144479
Chr6	33812248	33812249	Exoc4	0.5	8	0	11	-0.5	0.0180599
Chr6	52264665	52264666	5730457N03Rik	0.571429	7	0	10	-0.571429	0.0147059
Chr6	115134846	115134847	Syn2	0.5	12	0	12	-0.5	0.01373
Chr6	120413360	120413361	Il17ra	0.5	6	0	10	-0.5	0.0357143
Chr6	124881635	124881636	Mlf2	0.5	8	0	12	-0.5	0.0144479
Chr7	3616968	3616969	Leng1	0.5	8	0	18	-0.5	0.00468227
Chr7	16841271	16841272	C5ar1	0.5	8	0	11	-0.5	0.0180599
Chr7	26102335	26102336	Megf8	0.5	6	0	12	-0.5	0.0245098
Chr7	53355479	53355480	Kcnj11	0.5	6	0	10	-0.5	0.0357143
Chr7	53355493	53355494	Kcnj11	0.5	6	0	10	-0.5	0.0357143
Chr7	53355587	53355588	Kcnj11	0.5	6	0	10	-0.5	0.0357143
Chr7	53355602	53355603	Kcnj11	0.5	6	0	10	-0.5	0.0357143
Chr7	53841690	53841691	Sergef	0.5	6	0	11	-0.5	0.0294118
Chr7	83497964	83497965	Agbl1	0.6	5	0	7	-0.6	0.0454545
Chr7	88929885	88929886	3110040N11Rik	0.5	8	0	18	-0.5	0.00468227
Chr7	88929897	88929898	3110040N11Rik	0.5	8	0	18	-0.5	0.00468227
Chr7	88929905	88929906	3110040N11Rik	0.5	8	0	18	-0.5	0.00468227
Chr7	104034562	104034563	Tenm4	0.6	5	0	10	-0.6	0.021978
Chr7	109173304	109173305	Rnf121	0.6	5	0	9	-0.6	0.0274725
Chr7	109173318	109173319	Rnf121	0.6	5	0	9	-0.6	0.0274725
Chr7	122927538	122927539	Sox6	0.5	8	0	12	-0.5	0.0144479
Chr8	12757816	12757817	Atp11a	0.6	10	0	16	-0.6	0.000912131
Chr8	14769312	14769313	Dlgap2	0.454545	11	0	12	-0.454545	0.01373
Chr8	26084947	26084948	Adam9	0.5	6	0	12	-0.5	0.0245098
Chr8	32202594	32202595	Dusp26	0.580645	31	0.111111	36	-0.469534	6.18855e-05
Chr8	34914184	34914185	Rbpms	0.512821	39	0.0526316	38	-0.460189	7.55886e-06
Chr8	37740898	37740899	Dlc1	0.571429	7	0	9	-0.571429	0.0192308
Chr8	42457276	42457277	Asah1	0.666667	6	0	7	-0.666667	0.020979
Chr8	43050288	43050289	2810404M03Rik	0.615385	26	0.142857	14	-0.472527	0.0069677
Chr8	43050315	43050316	2810404M03Rik	0.615385	26	0.153846	13	-0.461538	0.00819229
Chr8	72934054	72934055	Crtc1	0.6	10	0.0344828	29	-0.565517	0.000403747
Chr8	75190984	75190985	Nwd1	0.466667	15	0	14	-0.466667	0.00632184
Chr8	75715285	75715286	Large	0.5	8	0	10	-0.5	0.0228758
Chr8	91100490	91100491	Nkd1	0.6	5	0	11	-0.6	0.0178571
Chr8	93791583	93791584	Rpgrip1l	0.590909	22	0	26	-0.590909	2.57826e-06
Chr8	93912976	93912977	Fto	0.545455	33	0.0434783	46	-0.501976	4.19273e-07
Chr8	109237772	109237773	Tmco7	0.6	5	0.0769231	13	-0.523077	0.0441176
Chr8	126025907	126025908	Afg3l1	0.5	6	0	12	-0.5	0.0245098
Chr9	15046303	15046304	Vstm5	0.571429	7	0	12	-0.571429	0.00902993
Chr9	15046322	15046323	Vstm5	0.5	8	0	12	-0.5	0.0144479
Chr9	15046329	15046330	Vstm5	0.5	8	0	12	-0.5	0.0144479
Chr9	44050362	44050363	Ccdc153	0.571429	7	0	10	-0.571429	0.0147059
Chr9	44050376	44050377	Ccdc153	0.571429	7	0	10	-0.571429	0.0147059
Chr9	53805181	53805182	Elmod1	0.5	6	0	16	-0.5	0.012987
Chr9	56973138	56973139	Sin3a	0.6	5	0	10	-0.6	0.021978
Chr9	57424144	57424145	Scamp2	0.666667	6	0	8	-0.666667	0.014985
Chr9	62697194	62697195	Cln6	0.5	6	0	23	-0.5	0.00547345
Chr9	74125493	74125494	Wdr72	0.5	8	0	15	-0.5	0.00790514
Chr9	74125504	74125505	Wdr72	0.5	8	0	15	-0.5	0.00790514
Chr9	74125520	74125521	Wdr72	0.6	10	0	15	-0.6	0.00118577
Chr9	74125532	74125533	Wdr72	0.461538	13	0	28	-0.461538	0.00038164
Chr9	86495182	86495183	Me1	0.6	5	0	7	-0.6	0.0454545
Chr9	102134506	102134507	Ephb1	0.555556	9	0.0714286	14	-0.484127	0.0183066
Chr9	102740950	102740951	Ryk	0.5	6	0	10	-0.5	0.0357143
Chr9	102741063	102741064	Ryk	0.5	6	0	12	-0.5	0.0245098
Chr9	102741067	102741068	Ryk	0.666667	6	0	12	-0.666667	0.00490196
Chr9	102741076	102741077	Ryk	0.5	6	0	12	-0.5	0.0245098
Chr9	102741083	102741084	Ryk	0.5	6	0	12	-0.5	0.0245098
Chr9	102741088	102741089	Ryk	0.5	6	0	12	-0.5	0.0245098
Chr9	102741097	102741098	Ryk	0.5	6	0	11	-0.5	0.0294118
Chr9	102741105	102741106	Ryk	0.5	6	0	11	-0.5	0.0294118
Chr9	103448869	103448870	Tmem108	0.625	8	0	12	-0.625	0.00361197
Chr9	104021165	104021166	Acad11	0.458333	48	0	41	-0.458333	1.00693e-07
Chr9	105124288	105124289	Nek11	0.444444	18	0	19	-0.444444	0.00113339
Chr9	106385391	106385392	Rrp9	0.590909	22	0.0833333	12	-0.507576	0.00904024
Chr9	107230355	107230356	Hemk1	0.588235	34	0.09375	64	-0.494485	2.92875e-07
Chr9	110091932	110091933	Smarcc1	0.588235	17	0.125	8	-0.463235	0.0421053
Chr10	5265280	5265281	Syne1	0.6	5	0	14	-0.6	0.0103199
Chr10	8523858	8523859	Sash1	0.6	5	0	16	-0.6	0.0075188
Chr10	13776369	13776370	Hivep2	0.5	8	0	28	-0.5	0.00118835
Chr10	23964295	23964296	Moxd1	0.6	5	0	8	-0.6	0.034965
Chr10	52096588	52096589	Gopc	0.5	8	0	16	-0.5	0.00658762
Chr10	80012080	80012081	Rexo1	0.466667	15	0	23	-0.466667	0.000509895
Chr10	127834833	127834834	Slc39a5	0.5	6	0	9	-0.5	0.043956
Chr10	127834844	127834845	Slc39a5	0.5	6	0	9	-0.5	0.043956
Chr10	127834862	127834863	Slc39a5	0.5	6	0	9	-0.5	0.043956
Chr10	127834983	127834984	Slc39a5	0.5	6	0	9	-0.5	0.043956
Chr10	127834986	127834987	Slc39a5	0.5	6	0	9	-0.5	0.043956
Chr10	127834992	127834993	Slc39a5	0.5	6	0	9	-0.5	0.043956
Chr10	127835001	127835002	Slc39a5	0.5	6	0	9	-0.5	0.043956
Chr11	7050025	7050026	Adcy1	0.5	8	0	9	-0.5	0.0294118
Chr11	41967750	41967751	Gabra1	0.6	5	0.0625	16	-0.5375	0.0275689
Chr11	49642842	49642843	Gfpt2	0.6	5	0	8	-0.6	0.034965
Chr11	51598126	51598127	Sar1b	0.5	6	0	12	-0.5	0.0245098
Chr11	69446875	69446876	Fxr2	0.666667	6	0	11	-0.666667	0.00630252
Chr11	69446886	69446887	Fxr2	0.666667	6	0	12	-0.666667	0.00490196
Chr11	69446908	69446909	Fxr2	0.666667	6	0	12	-0.666667	0.00490196
Chr11	88212238	88212239	Msi2	0.666667	6	0	10	-0.666667	0.00824176
Chr11	89270632	89270633	4932411E22Rik	0.5	6	0	12	-0.5	0.0245098
Chr11	95308546	95308547	Spop	0.5	8	0	12	-0.5	0.0144479
Chr11	98286934	98286935	Erbb2	0.666667	9	0	21	-0.666667	0.000141468
Chr11	104024502	104024503	Crhr1	0.6	5	0	7	-0.6	0.0454545
Chr11	104024512	104024513	Crhr1	0.6	5	0	7	-0.6	0.0454545
Chr11	104024519	104024520	Crhr1	0.6	5	0	7	-0.6	0.0454545
Chr11	104024523	104024524	Crhr1	0.6	5	0	10	-0.6	0.021978
Chr11	104978651	104978652	Efcab3	0.5625	16	0	28	-0.5625	1.6137e-05
Chr11	105483513	105483514	Tanc2	0.444444	27	0	16	-0.444444	0.00132439
Chr11	106649265	106649266	Ddx5	0.666667	6	0	19	-0.666667	0.00118577
Chr11	107813004	107813005	Prkca	0.6	10	0	16	-0.6	0.000912131
Chr11	115021116	115021117	Rab37	0.5	6	0	11	-0.5	0.0294118
Chr11	115021122	115021123	Rab37	0.5	6	0	10	-0.5	0.0357143
Chr11	115713541	115713542	Llgl2	0.555556	9	0	8	-0.555556	0.0294118
Chr11	116304343	116304344	Qrich2	0.6	5	0	12	-0.6	0.0147059
Chr11	116725115	116725116	Mfsd11	0.714286	7	0	8	-0.714286	0.00699301
Chr11	118491813	118491814	Rbfox3	0.888889	9	0.0714286	14	-0.81746	0.000155411
Chr11	119589695	119589696	Rptor	0.5	16	0.0416667	24	-0.458333	0.00117145
Chr11	120133115	120133116	Bahcc1	0.555556	18	0.0588235	17	-0.496732	0.0027279
Chr12	76490229	76490230	Rhoj	0.538462	13	0	9	-0.538462	0.016676
Chr12	80498241	80498242	Rad51l1	0.857143	7	0	6	-0.857143	0.004662
Chr12	86263836	86263837	1110018G07Rik	0.714286	7	0.125	8	-0.589286	0.0405594
Chr12	90866425	90866426	Nrxn3	0.909091	11	0	13	-0.909091	5.60865e-06
Chr13	18904382	18904383	Vps41	0.6	5	0	12	-0.6	0.0147059
Chr13	21061070	21061071	Aoah	0.5	6	0	12	-0.5	0.0245098
Chr13	21061109	21061110	Aoah	0.5	6	0	12	-0.5	0.0245098
Chr13	45997394	45997395	Atxn1	0.5	6	0	15	-0.5	0.0150376
Chr13	45997421	45997422	Atxn1	0.5	6	0	15	-0.5	0.0150376
Chr13	45997427	45997428	Atxn1	0.5	6	0	15	-0.5	0.0150376
Chr13	45997487	45997488	Atxn1	0.5	6	0	15	-0.5	0.0150376
Chr13	45997503	45997504	Atxn1	0.5	6	0	15	-0.5	0.0150376
Chr13	73406871	73406872	Irx4	0.454545	11	0	11	-0.454545	0.0350877
Chr13	76222520	76222521	Arsk	0.5	10	0.0454545	22	-0.454545	0.00634965
Chr13	81314347	81314348	Gpr98	0.45	40	0	14	-0.45	0.0020377
Chr13	84394172	84394173	Tmem161b	0.625	8	0	7	-0.625	0.025641
Chr13	84394179	84394180	Tmem161b	0.625	8	0	7	-0.625	0.025641
Chr13	84394242	84394243	Tmem161b	0.625	8	0	7	-0.625	0.025641
Chr13	84394251	84394252	Tmem161b	0.75	8	0	7	-0.75	0.00699301
Chr13	93054789	93054790	Msh3	0.5	10	0	13	-0.5	0.00748908
Chr13	97906289	97906290	Nsa2	0.666667	6	0	7	-0.666667	0.020979
Chr13	98863549	98863550	Rgnef	0.666667	6	0	10	-0.666667	0.00824176
Chr13	104957988	104957989	2410002O22Rik	0.666667	6	0	8	-0.666667	0.014985
Chr13	108857036	108857037	Ndufaf2	0.684211	19	0.1875	16	-0.496711	0.00597795
Chr14	19448492	19448493	Ube2e2	0.6	5	0	7	-0.6	0.0454545
Chr14	79945281	79945282	Elf1	0.5	8	0	16	-0.5	0.00658762
Chr15	9088596	9088597	Lmbrd2	0.6	5	0	7	-0.6	0.0454545
Chr15	9088602	9088603	Lmbrd2	0.6	5	0	7	-0.6	0.0454545
Chr15	9088624	9088625	Lmbrd2	0.6	5	0	7	-0.6	0.0454545
Chr15	9088698	9088699	Lmbrd2	0.6	5	0	7	-0.6	0.0454545
Chr15	12056855	12056856	Zfr	0.5	6	0	9	-0.5	0.043956
Chr15	23359404	23359405	Cdh18	0.6	5	0	10	-0.6	0.021978
Chr15	23359408	23359409	Cdh18	0.6	5	0	10	-0.6	0.021978
Chr15	23359477	23359478	Cdh18	0.6	5	0	9	-0.6	0.0274725
Chr15	23359514	23359515	Cdh18	0.6	5	0	10	-0.6	0.021978
Chr15	23359522	23359523	Cdh18	0.6	5	0	10	-0.6	0.021978
Chr15	37539408	37539409	Ncald	0.5	6	0	14	-0.5	0.0175439
Chr15	84159292	84159293	Parvg	0.461538	13	0	15	-0.461538	0.00455487
Chr15	101510263	101510264	Krt85	0.5	8	0	18	-0.5	0.00468227
Chr16	8738255	8738256	Usp7	0.8	5	0	9	-0.8	0.004995
Chr16	11254223	11254224	Gspt1	0.454545	11	0	15	-0.454545	0.00702341
Chr16	14411010	14411011	Abcc1	0.5	6	0	13	-0.5	0.0206398
Chr16	14411059	14411060	Abcc1	0.5	6	0	13	-0.5	0.0206398
Chr16	22247853	22247854	Tra2b	0.611111	18	0	18	-0.611111	0.000105938
Chr17	31004180	31004181	Dnahc8	0.6	5	0	20	-0.6	0.00434783
Chr17	47646003	47646004	Ccnd3	0.5	8	0	15	-0.5	0.00790514
Chr17	47646011	47646012	Ccnd3	0.5	8	0	17	-0.5	0.0055336
Chr17	47646017	47646018	Ccnd3	0.5	8	0	17	-0.5	0.0055336
Chr17	56459221	56459222	Uhrf1	0.5	6	0	11	-0.5	0.0294118
Chr17	56459229	56459230	Uhrf1	0.5	6	0	11	-0.5	0.0294118
Chr17	56459236	56459237	Uhrf1	0.5	6	0	11	-0.5	0.0294118
Chr17	91187440	91187441	Nrxn1	0.666667	6	0	10	-0.666667	0.00824176
Chr18	21367119	21367120	Fam59a	0.666667	6	0.0909091	11	-0.575758	0.0276341
Chr18	21367128	21367129	Fam59a	0.5	6	0	11	-0.5	0.0294118
Chr18	21367214	21367215	Fam59a	0.5	6	0	11	-0.5	0.0294118
Chr18	21367217	21367218	Fam59a	0.5	6	0	11	-0.5	0.0294118
Chr18	21367233	21367234	Fam59a	0.5	6	0	11	-0.5	0.0294118
Chr18	21367241	21367242	Fam59a	0.5	6	0	11	-0.5	0.0294118
Chr18	37882259	37882260	Pcdha4-g	0.777778	9	0	13	-0.777778	0.000211089
Chr18	46071063	46071064	A330093E20Rik	0.777778	9	0.133333	15	-0.644444	0.00299502
Chr18	47032485	47032486	4833403I15Rik	0.6	5	0	9	-0.6	0.0274725
Chr18	50183569	50183570	Tnfaip8	0.5625	16	0	17	-0.5625	0.000296626
Chr18	61490473	61490474	Ppargc1b	0.555556	9	0.0526316	19	-0.502924	0.00657748
Chr18	64504840	64504841	Onecut2	0.5	8	0	10	-0.5	0.0228758
Chr18	68137319	68137320	D18Ertd653e	0.5	6	0	14	-0.5	0.0175439
Chr18	75191071	75191072	Dym	0.6	5	0	8	-0.6	0.034965
Chr18	82815496	82815497	Zfp236	0.5	6	0	9	-0.5	0.043956
Chr19	24617829	24617830	Pip5k1b	0.6	5	0	15	-0.6	0.00877193
Chr19	53533802	53533803	5830416P10Rik	0.6	5	0	18	-0.6	0.00564653
ChrX	6952788	6952789	Usp27x	0.571429	7	0	18	-0.571429	0.0027668
ChrX	11648549	11648550	Bcor	0.5	8	0	34	-0.5	0.000625391
ChrX	33535405	33535406	Dock11	0.454545	11	0	14	-0.454545	0.00869565
ChrX	90948963	90948964	Pcyt1b	0.5	8	0	21	-0.5	0.00294724
ChrX	134870372	134870373	Il1rapl2	0.75	8	0	10	-0.75	0.0015083
ChrX	134870377	134870378	Il1rapl2	0.75	8	0	10	-0.75	0.0015083
ChrX	134870382	134870383	Il1rapl2	0.75	8	0	10	-0.75	0.0015083
ChrX	149194391	149194392	Shroom2	0.666667	6	0	8	-0.666667	0.014985
ChrX	149194397	149194398	Shroom2	0.666667	6	0	8	-0.666667	0.014985
ChrX	162948090	162948091	Tceanc	0.6	10	0	46	-0.6	6.46782e-06
ChrX	166227908	166227909	Mid1	0.5	8	0	14	-0.5	0.00956938
	Bold highlighted denotes methylation exclusively in the CpG islands.

## Sheet: M04 vs F04- CHG-Hypo-DMRs
Sites of genomic DNA in female offspring from LMFA diet, which were hypomethylated compare to male offspring from LMFA diet in other chromosomal regions in CHG contexts.
Chrom	Chromstart	Chromend	CH-04 Male meth_ratio	CH-04 Male total CpG	CH-04 Female meth_ratio	CH-04 Female total CpG	Meth diff	pvalue
Chr1	96207060	96207061	0.666667	6	0	14	-0.666667	0.00309598
Chr1	71745195	71745196	0.571429	7	0	14	-0.571429	0.00584795
Chr1	159543053	159543054	0.8	5	0.230769	13	-0.569231	0.0473856
Chr1	99342922	99342923	0.5	8	0	16	-0.5	0.00658762
Chr1	186919073	186919074	0.5	6	0	14	-0.5	0.0175439
Chr1	197067841	197067842	0.5	10	0	10	-0.5	0.0325077
Chr1	135134544	135134545	0.5	6	0	9	-0.5	0.043956
Chr1	135134560	135134561	0.5	6	0	9	-0.5	0.043956
Chr1	135134576	135134577	0.5	6	0	9	-0.5	0.043956
Chr1	35530439	35530440	0.5	6	0.0526316	19	-0.447368	0.0312253
Chr2	24149798	24149799	0.6	5	0	10	-0.6	0.021978
Chr2	24149805	24149806	0.6	5	0	10	-0.6	0.021978
Chr2	24149812	24149813	0.6	5	0	10	-0.6	0.021978
Chr2	24149830	24149831	0.6	5	0	10	-0.6	0.021978
Chr2	24149854	24149855	0.6	5	0	10	-0.6	0.021978
Chr2	24149862	24149863	0.6	5	0	10	-0.6	0.021978
Chr2	106950191	106950192	0.5	6	0	13	-0.5	0.0206398
Chr2	116361053	116361054	0.5	16	0	21	-0.5	0.00033335
Chr3	11055521	11055522	0.5	8	0.05	20	-0.45	0.0148148
Chr3	28664234	28664235	0.5	6	0	15	-0.5	0.0150376
Chr3	52634388	52634389	0.6	5	0.0769231	13	-0.523077	0.0441176
Chr3	87581785	87581786	0.6	5	0	8	-0.6	0.034965
Chr3	87581814	87581815	0.6	5	0	8	-0.6	0.034965
Chr3	87581896	87581897	0.6	5	0	8	-0.6	0.034965
Chr3	87581900	87581901	0.6	5	0	8	-0.6	0.034965
Chr3	87581910	87581911	0.6	5	0	8	-0.6	0.034965
Chr3	87581913	87581914	0.6	5	0	8	-0.6	0.034965
Chr3	87581919	87581920	0.6	5	0	8	-0.6	0.034965
Chr3	87581922	87581923	0.6	5	0	8	-0.6	0.034965
Chr3	103195431	103195432	0.5	6	0	10	-0.5	0.0357143
Chr3	122407999	122408000	0.5	8	0	10	-0.5	0.0228758
Chr3	122408030	122408031	0.571429	7	0	9	-0.571429	0.0192308
Chr3	122408040	122408041	0.714286	7	0	9	-0.714286	0.00480769
Chr3	122408166	122408167	0.625	8	0.1	10	-0.525	0.0429864
Chr3	126960141	126960142	0.666667	6	0	8	-0.666667	0.014985
Chr3	127365352	127365353	0.5	16	0	8	-0.5	0.0222429
Chr3	127365361	127365362	0.5	16	0	8	-0.5	0.0222429
Chr3	127365367	127365368	0.5	16	0	8	-0.5	0.0222429
Chr3	127365371	127365372	0.5	16	0	8	-0.5	0.0222429
Chr3	127365374	127365375	0.5	16	0	8	-0.5	0.0222429
Chr3	127365378	127365379	0.5	16	0	8	-0.5	0.0222429
Chr4	5044647	5044648	0.571429	7	0	8	-0.571429	0.025641
Chr4	53256795	53256796	0.6	5	0	7	-0.6	0.0454545
Chr4	61580141	61580142	0.666667	9	0.0833333	12	-0.583333	0.0157895
Chr4	77145547	77145548	0.636364	11	0	11	-0.636364	0.00386997
Chr4	87683584	87683585	0.666667	6	0	14	-0.666667	0.00309598
Chr4	92377366	92377367	0.666667	6	0	12	-0.666667	0.00490196
Chr4	112029304	112029305	0.5	6	0	25	-0.5	0.00444939
Chr4	114476674	114476675	0.5	6	0	17	-0.5	0.0112931
Chr4	122976273	122976274	0.6	10	0	12	-0.6	0.00281452
Chr4	123634293	123634294	0.6	5	0	11	-0.6	0.0178571
Chr4	130672440	130672441	0.666667	6	0	16	-0.666667	0.00205058
Chr4	138241545	138241546	0.5	6	0	10	-0.5	0.0357143
Chr4	141283685	141283686	0.6	5	0	9	-0.6	0.0274725
Chr4	143373802	143373803	0.5	8	0	18	-0.5	0.00468227
Chr4	154748526	154748527	0.5	6	0	16	-0.5	0.012987
Chr5	43195516	43195517	0.666667	6	0	9	-0.666667	0.010989
Chr5	52992563	52992564	0.461538	13	0	24	-0.461538	0.000738133
Chr5	53032842	53032843	0.5	6	0	14	-0.5	0.0175439
Chr5	63566616	63566617	0.6	5	0	13	-0.6	0.0122549
Chr5	64949163	64949164	0.444444	18	0	38	-0.444444	3.08048e-05
Chr5	66146600	66146601	0.6	5	0	7	-0.6	0.0454545
Chr5	66146607	66146608	0.6	5	0	7	-0.6	0.0454545
Chr5	104858154	104858155	0.5	10	0	8	-0.5	0.0359477
Chr5	149842977	149842978	0.571429	7	0	14	-0.571429	0.00584795
Chr6	10023940	10023941	0.5	8	0	22	-0.5	0.00255428
Chr6	14205932	14205933	0.571429	14	0	8	-0.571429	0.0177127
Chr6	15919871	15919872	0.5	6	0	15	-0.5	0.0150376
Chr6	30677267	30677268	0.5	6	0	12	-0.5	0.0245098
Chr6	58203241	58203242	0.5	6	0	9	-0.5	0.043956
Chr6	107634739	107634740	0.5	6	0	10	-0.5	0.0357143
Chr6	119508679	119508680	0.529412	17	0	17	-0.529412	0.000926956
Chr6	123768006	123768007	0.5	8	0	10	-0.5	0.0228758
Chr6	123768042	123768043	0.545455	11	0	11	-0.545455	0.0123839
Chr7	15404576	15404577	0.5	8	0	18	-0.5	0.00468227
Chr7	34890316	34890317	0.5	6	0	19	-0.5	0.00869565
Chr7	50959515	50959516	0.454545	11	0	10	-0.454545	0.0350877
Chr7	73764283	73764284	0.8	5	0	14	-0.8	0.00128999
Chr7	95553375	95553376	0.75	8	0	38	-0.75	2.98928e-06
Chr7	95553397	95553398	0.5	8	0	38	-0.5	0.000428961
Chr7	133492119	133492120	0.6	5	0	7	-0.6	0.0454545
Chr8	29269460	29269461	0.6	5	0	7	-0.6	0.0454545
Chr8	31864192	31864193	0.777778	9	0	13	-0.777778	0.000211089
Chr8	32032899	32032900	0.642857	14	0.111111	9	-0.531746	0.028806
Chr8	32374503	32374504	0.545455	11	0.0714286	14	-0.474026	0.0212815
Chr8	36220604	36220605	0.5	8	0	36	-0.5	0.00051565
Chr8	40488539	40488540	0.6	5	0	8	-0.6	0.034965
Chr8	41903063	41903064	0.526316	19	0.0666667	15	-0.459649	0.00830321
Chr8	42545344	42545345	0.571429	7	0	9	-0.571429	0.0192308
Chr8	55057705	55057706	0.545455	11	0	37	-0.545455	3.76482e-05
Chr8	63614045	63614046	0.6	5	0	8	-0.6	0.034965
Chr8	73703329	73703330	0.705882	17	0.25	12	-0.455882	0.0253277
Chr8	73969549	73969550	0.513514	37	0	28	-0.513514	2.63497e-06
Chr8	90920376	90920377	0.5	6	0	13	-0.5	0.0206398
Chr8	91367262	91367263	0.533333	45	0.0754717	53	-0.457862	8.48896e-07
Chr8	91772071	91772072	0.611111	18	0	19	-0.611111	3.72214e-05
Chr8	94720267	94720268	0.636364	11	0	7	-0.636364	0.0128205
Chr8	97707113	97707114	0.52	50	0	30	-0.52	1.99348e-07
Chr8	98101955	98101956	0.615385	13	0.0588235	17	-0.556561	0.00157921
Chr8	124603408	124603409	0.5	6	0	10	-0.5	0.0357143
Chr8	124699448	124699449	0.666667	15	0	5	-0.666667	0.0325077
Chr8	125953462	125953463	0.5	6	0	16	-0.5	0.012987
Chr8	129107911	129107912	0.6	10	0	12	-0.6	0.00281452
Chr9	16304542	16304543	0.454545	11	0	19	-0.454545	0.00324197
Chr9	23007380	23007381	0.5	8	0	10	-0.5	0.0228758
Chr9	47981047	47981048	0.6	5	0	8	-0.6	0.034965
Chr9	47981137	47981138	0.6	5	0	7	-0.6	0.0454545
Chr9	47981141	47981142	0.6	5	0	8	-0.6	0.034965
Chr9	47981179	47981180	0.8	5	0	8	-0.8	0.00699301
Chr9	82485930	82485931	0.615385	13	0.157895	19	-0.45749	0.0205494
Chr9	82744835	82744836	0.727273	11	0.0833333	12	-0.643939	0.00275946
Chr9	85882155	85882156	0.555556	9	0.0714286	14	-0.484127	0.0183066
Chr9	86152448	86152449	0.555556	9	0.0909091	11	-0.464646	0.0498452
Chr9	90840376	90840377	0.5	8	0.04	25	-0.46	0.00760947
Chr9	91971493	91971494	0.571429	7	0.0666667	15	-0.504762	0.0207337
Chr9	91983716	91983717	0.5	8	0	12	-0.5	0.0144479
Chr9	102812273	102812274	0.5	8	0	14	-0.5	0.00956938
Chr9	106030014	106030015	0.6	5	0	11	-0.6	0.0178571
Chr9	106387962	106387963	0.615385	13	0	10	-0.615385	0.00271663
Chr9	111742719	111742720	0.5625	16	0.0555556	18	-0.506944	0.00196515
Chr9	114143144	114143145	0.619048	21	0	15	-0.619048	9.22412e-05
Chr9	123047098	123047099	0.5	6	0	13	-0.5	0.0206398
Chr10	41191435	41191436	0.6	5	0	7	-0.6	0.0454545
Chr10	58273573	58273574	0.533333	15	0	13	-0.533333	0.00248447
Chr10	58273579	58273580	0.533333	15	0	14	-0.533333	0.0021989
Chr10	58273586	58273587	0.666667	15	0	13	-0.666667	0.000250627
Chr10	58273599	58273600	0.5	16	0	13	-0.5	0.00329835
Chr10	72337019	72337020	0.6	5	0	10	-0.6	0.021978
Chr10	76192728	76192729	0.6	5	0	7	-0.6	0.0454545
Chr10	96054015	96054016	0.666667	6	0	10	-0.666667	0.00824176
Chr10	105174602	105174603	0.5	6	0	12	-0.5	0.0245098
Chr10	115106177	115106178	0.5	8	0	11	-0.5	0.0180599
Chr10	118445235	118445236	0.6	5	0.0714286	14	-0.528571	0.0374097
Chr10	123729021	123729022	0.6	5	0	15	-0.6	0.00877193
Chr11	11458575	11458576	0.666667	6	0	10	-0.666667	0.00824176
Chr11	51625411	51625412	0.5	6	0	11	-0.5	0.0294118
Chr11	58333478	58333479	0.6	5	0	8	-0.6	0.034965
Chr11	58333502	58333503	0.6	5	0	8	-0.6	0.034965
Chr11	58333516	58333517	0.6	5	0	8	-0.6	0.034965
Chr11	58333568	58333569	0.6	5	0	8	-0.6	0.034965
Chr11	71697960	71697961	0.5	8	0	11	-0.5	0.0180599
Chr11	78687553	78687554	0.571429	7	0.0909091	11	-0.480519	0.0473856
Chr11	93678584	93678585	0.6	5	0	8	-0.6	0.034965
Chr11	93678596	93678597	0.6	5	0	7	-0.6	0.0454545
Chr11	93678656	93678657	0.6	5	0	8	-0.6	0.034965
Chr11	97933624	97933625	0.5	6	0	9	-0.5	0.043956
Chr11	118157369	118157370	0.666667	6	0	14	-0.666667	0.00309598
Chr11	118249270	118249271	0.666667	30	0	19	-0.666667	2.02645e-06
Chr11	121640764	121640765	0.5	10	0	11	-0.5	0.0123839
Chr12	58902967	58902968	0.625	8	0.125	16	-0.5	0.0207337
Chr12	59244144	59244145	0.6	5	0	7	-0.6	0.0454545
Chr12	70603721	70603722	0.6	5	0	20	-0.6	0.00434783
Chr12	73302448	73302449	0.571429	7	0	23	-0.571429	0.00127714
Chr12	81546111	81546112	0.5	8	0	9	-0.5	0.0294118
Chr13	25127948	25127949	0.5	6	0	10	-0.5	0.0357143
Chr13	31079074	31079075	0.5	8	0	12	-0.5	0.0144479
Chr13	31079092	31079093	0.5	8	0	12	-0.5	0.0144479
Chr13	31079095	31079096	0.5	8	0	12	-0.5	0.0144479
Chr13	31079204	31079205	0.625	8	0	12	-0.625	0.00361197
Chr13	31079213	31079214	0.5	8	0	12	-0.5	0.0144479
Chr13	31079225	31079226	0.5	8	0	12	-0.5	0.0144479
Chr13	33437029	33437030	0.666667	6	0	8	-0.666667	0.014985
Chr13	33437043	33437044	0.666667	6	0	8	-0.666667	0.014985
Chr13	33437049	33437050	0.666667	6	0	8	-0.666667	0.014985
Chr13	51171290	51171291	0.6	10	0	6	-0.6	0.0338412
Chr13	62936289	62936290	0.6	5	0	9	-0.6	0.0274725
Chr13	62936315	62936316	0.6	5	0	9	-0.6	0.0274725
Chr13	62936361	62936362	0.6	5	0	9	-0.6	0.0274725
Chr13	62936367	62936368	0.6	5	0	9	-0.6	0.0274725
Chr13	62936394	62936395	0.6	5	0	9	-0.6	0.0274725
Chr13	62936398	62936399	0.6	5	0	9	-0.6	0.0274725
Chr13	62936402	62936403	0.6	5	0	9	-0.6	0.0274725
Chr13	65342901	65342902	0.5	10	0	14	-0.5	0.00592885
Chr13	65342932	65342933	0.5	10	0	14	-0.5	0.00592885
Chr13	77770934	77770935	0.555556	9	0	13	-0.555556	0.00478469
Chr13	100387097	100387098	0.5	18	0	12	-0.5	0.00403644
Chr13	100400364	100400365	0.857143	7	0	6	-0.857143	0.004662
Chr13	109402281	109402282	0.444444	18	0	22	-0.444444	0.00056899
Chr13	112001045	112001046	0.5	8	0	20	-0.5	0.0034188
Chr13	115957320	115957321	0.5	6	0	9	-0.5	0.043956
Chr13	115957323	115957324	0.5	6	0	9	-0.5	0.043956
Chr13	115957343	115957344	0.5	6	0	9	-0.5	0.043956
Chr13	115957359	115957360	0.5	12	0	18	-0.5	0.00155615
Chr13	115957396	115957397	0.5	6	0	9	-0.5	0.043956
Chr14	19916300	19916301	0.666667	6	0	8	-0.666667	0.014985
Chr14	36663376	36663377	0.8	5	0	10	-0.8	0.003663
Chr14	36663383	36663384	0.8	5	0	10	-0.8	0.003663
Chr14	36663390	36663391	0.8	5	0	10	-0.8	0.003663
Chr14	50429719	50429720	0.6875	48	0.0526316	19	-0.634868	1.57084e-06
Chr14	73192727	73192728	0.8	5	0	7	-0.8	0.010101
Chr14	75758648	75758649	0.444444	9	0	22	-0.444444	0.00400445
Chr14	76564122	76564123	0.571429	7	0	10	-0.571429	0.0147059
Chr14	87700636	87700637	0.5	8	0	10	-0.5	0.0228758
Chr14	91603035	91603036	0.6	5	0	18	-0.6	0.00564653
Chr14	92921453	92921454	0.5	8	0	11	-0.5	0.0180599
Chr15	14982966	14982967	0.544554	101	0	17	-0.544554	7.73826e-06
Chr15	22417829	22417830	1	7	0.5	10	-0.5	0.0441176
Chr15	72326088	72326089	0.666667	6	0	8	-0.666667	0.014985
Chr15	75253185	75253186	0.5	12	0	33	-0.5	0.000113443
Chr15	83346907	83346908	0.5	8	0	26	-0.5	0.0015094
Chr15	83346912	83346913	0.5	8	0	26	-0.5	0.0015094
Chr15	83346930	83346931	0.5	8	0	25	-0.5	0.00171065
Chr15	103468932	103468933	0.571429	7	0	9	-0.571429	0.0192308
Chr16	20668377	20668378	0.625	8	0	8	-0.625	0.025641
Chr16	32226902	32226903	0.571429	7	0	12	-0.571429	0.00902993
Chr16	34754357	34754358	0.6	5	0	9	-0.6	0.0274725
Chr16	39096743	39096744	0.8	5	0	8	-0.8	0.00699301
Chr16	47040948	47040949	0.647059	17	0	15	-0.647059	0.000106499
Chr16	47111001	47111002	0.533333	15	0	15	-0.533333	0.0021989
Chr16	54298166	54298167	0.5	8	0	14	-0.5	0.00956938
Chr16	56011116	56011117	0.5	8	0	10	-0.5	0.0228758
Chr16	73384401	73384402	0.666667	6	0	12	-0.666667	0.00490196
Chr16	79992376	79992377	0.5	6	0	10	-0.5	0.0357143
Chr16	89461881	89461882	0.5	8	0	10	-0.5	0.0228758
Chr16	93204095	93204096	0.6	5	0	9	-0.6	0.0274725
Chr17	94089701	94089702	0.5	8	0	12	-0.5	0.0144479
Chr18	19671414	19671415	0.666667	9	0	8	-0.666667	0.00904977
Chr18	32515714	32515715	0.5	8	0	30	-0.5	0.000948317
Chr18	39133644	39133645	0.833333	12	0.1	10	-0.733333	0.00190522
Chr18	66920817	66920818	0.555556	36	0.0666667	30	-0.488889	2.06344e-05
Chr18	67737577	67737578	0.5	8	0	10	-0.5	0.0228758
Chr18	81188330	81188331	0.5	6	0	13	-0.5	0.0206398
Chr18	83532700	83532701	0.5	6	0	14	-0.5	0.0175439
Chr18	83532714	83532715	0.5	6	0	15	-0.5	0.0150376
Chr18	88376376	88376377	0.5	10	0	12	-0.5	0.00956938
Chr19	56122540	56122541	0.666667	6	0	20	-0.666667	0.00100334
Chr19	56517510	56517511	0.6	5	0	8	-0.6	0.034965
ChrX	13979031	13979032	0.928571	14	0.45	20	-0.478571	0.00904024
ChrX	20851992	20851993	0.666667	6	0.148148	27	-0.518519	0.0202498
ChrX	29965407	29965408	0.5	8	0	16	-0.5	0.00658762
ChrX	63839007	63839008	0.5	6	0.0526316	19	-0.447368	0.0312253
ChrX	87543214	87543215	0.666667	6	0	26	-0.666667	0.00041713
ChrX	88568676	88568677	0.666667	6	0	18	-0.666667	0.00141163
ChrX	91426695	91426696	0.5	8	0	10	-0.5	0.0228758
ChrX	101193606	101193607	0.5	6	0.047619	21	-0.452381	0.0247863
ChrX	101431832	101431833	0.5	6	0	9	-0.5	0.043956
ChrX	108330674	108330675	0.5	8	0	28	-0.5	0.00118835
ChrX	123051182	123051183	0.6	5	0	13	-0.6	0.0122549
ChrX	131160663	131160664	0.571429	7	0.04	25	-0.531429	0.00444939
ChrX	139056429	139056430	0.5	8	0	10	-0.5	0.0228758
ChrX	139056440	139056441	0.5	8	0	10	-0.5	0.0228758
ChrX	139056448	139056449	0.5	8	0	10	-0.5	0.0228758
ChrX	139056459	139056460	0.625	8	0.1	10	-0.525	0.0429864
ChrX	139056464	139056465	0.5	8	0	10	-0.5	0.0228758
ChrX	151159375	151159376	0.5	8	0	11	-0.5	0.0180599
ChrX	157163699	157163700	0.5	8	0	20	-0.5	0.0034188
	Bold highlighted denotes methylation exclusively in the CpG islands.

## Sheet: M04 vs F04- CHH-Hypo-Promoter
Genes in female offspring from LMFA diet, which were hypomethylated compare to male offspring from LMFA diet in the promoter region in CHH contexts.
Chrom	Chromstart	Chromend	Promoter	CH-04 Male meth_ratio	CH-04 Male total CpG	CH-04 Female meth_ratio	CH-04 Female total CpG	Meth diff	pvalue
Chr2	155555827	155555828	Edem2	0.666667	6	0	7	-0.666667	0.020979
Chr4	41515537	41515538	Dnaic1	0.6	5	0	7	-0.6	0.0454545
Chr7	54050508	54050509	Gtf2h1	0.6	5	0	8	-0.6	0.034965
Chr11	95275106	95275107	Spop	0.6	5	0	12	-0.6	0.0147059
Chr14	71167888	71167889	Xpo7	0.666667	6	0	21	-0.666667	0.000854701
Chr15	101114672	101114673	9430023L20Rik	0.8	5	0	10	-0.8	0.003663
Chr18	34812488	34812489	Cdc23	0.6	5	0	10	-0.6	0.021978
	Bold highlighted denotes methylation exclusively in the CpG islands.

## Sheet: M04 vs F04- CHH-Hypo-GB
Genes in female offspring from LMFA diet, which were hypomethylated compare to male offspring from LMFA diet in the genebody region in CHH contexts.
Chrom	Chromstart	Chromend	Gene_name	CH-04 Male meth_ratio	CH-04 Male total CpG	CH-04 Female meth_ratio	CH-04 Female total CpG	Meth diff	pvalue
Chr1	20112757	20112758	Pkhd1	0.666667	6	0	8	-0.666667	0.014985
Chr1	24255624	24255625	Col9a1	0.6	5	0	8	-0.6	0.034965
Chr1	87624980	87624981	A630001G21Rik	0.666667	6	0	14	-0.666667	0.00309598
Chr1	111981513	111981514	Cdh7	0.666667	6	0	22	-0.666667	0.000732601
Chr1	133029139	133029140	Dyrk3	0.6	5	0	18	-0.6	0.00564653
Chr1	163888935	163888936	4930558K02Rik	0.6	5	0	7	-0.6	0.0454545
Chr2	28709407	28709408	Ddx31	0.6	5	0	8	-0.6	0.034965
Chr2	65948083	65948084	Galnt3	0.714286	7	0	7	-0.714286	0.020979
Chr2	104529006	104529007	Tcp11l1	0.6	5	0	7	-0.6	0.0454545
Chr2	105089806	105089807	0610012H03Rik	0.6	5	0	11	-0.6	0.0178571
Chr2	128472008	128472009	Anapc1	0.833333	6	0.2	10	-0.633333	0.034965
Chr2	169520520	169520521	Tshz2	0.6	5	0	10	-0.6	0.021978
Chr2	181734767	181734768	Gm14496	0.666667	6	0	9	-0.666667	0.010989
Chr2	181734774	181734775	Gm14496	0.666667	6	0	10	-0.666667	0.00824176
Chr2	181734776	181734777	Gm14496	0.666667	6	0	10	-0.666667	0.00824176
Chr2	181734783	181734784	Gm14496	0.666667	6	0	10	-0.666667	0.00824176
Chr2	181734784	181734785	Gm14496	0.666667	6	0	10	-0.666667	0.00824176
Chr3	25455073	25455074	Nlgn1	0.854167	48	0	7	-0.854167	1.69124e-05
Chr3	27569691	27569692	Fndc3b	0.6	10	0	6	-0.6	0.0338412
Chr3	32913840	32913841	Pex5l	0.6	5	0	12	-0.6	0.0147059
Chr4	35165775	35165776	3110043O21Rik	1	5	0.0909091	11	-0.909091	0.00137363
Chr4	35864369	35864370	Lingo2	0.6	5	0	13	-0.6	0.0122549
Chr4	41515537	41515538	2310028H24Rik	0.6	5	0	7	-0.6	0.0454545
Chr4	43398932	43398933	Rusc2	0.925926	27	0	6	-0.925926	2.52806e-05
Chr4	43436957	43436958	Rusc2	0.666667	24	0	22	-0.666667	8.17034e-07
Chr4	43438106	43438107	Rusc2	0.6	20	0	29	-0.6	1.36533e-06
Chr4	81979616	81979617	Nfib	0.6	5	0	7	-0.6	0.0454545
Chr4	97486031	97486032	Nfia	0.6	5	0	13	-0.6	0.0122549
Chr4	118805928	118805929	Slc2a1	0.6	5	0	15	-0.6	0.00877193
Chr4	133134209	133134210	Gpatch3	0.6	5	0	11	-0.6	0.0178571
Chr4	141530155	141530156	Fhad1	0.666667	6	0	9	-0.666667	0.010989
Chr5	30527121	30527122	Gpr113	0.6	10	0	5	-0.6	0.043956
Chr5	30683825	30683826	Otof	0.882353	17	0	15	-0.882353	2.42168e-07
Chr5	33142521	33142522	Prl14l	0.7	10	0.0666667	15	-0.633333	0.00170585
Chr5	48378739	48378740	Slit2	0.7	10	0.0909091	11	-0.609091	0.0075188
Chr5	72648457	72648458	Atp10d	0.6	5	0	16	-0.6	0.0075188
Chr5	106188794	106188795	Lrrc8d	0.6	5	0	9	-0.6	0.0274725
Chr5	106188797	106188798	Lrrc8d	0.6	5	0	9	-0.6	0.0274725
Chr5	106188799	106188800	Lrrc8d	0.6	5	0	9	-0.6	0.0274725
Chr5	106188812	106188813	Lrrc8d	0.6	5	0	9	-0.6	0.0274725
Chr5	106188816	106188817	Lrrc8d	0.6	5	0	9	-0.6	0.0274725
Chr5	106188820	106188821	Lrrc8d	0.6	5	0	9	-0.6	0.0274725
Chr5	106188822	106188823	Lrrc8d	0.6	5	0	8	-0.6	0.034965
Chr5	106188823	106188824	Lrrc8d	0.6	5	0	8	-0.6	0.034965
Chr5	106188933	106188934	Lrrc8d	0.6	5	0	8	-0.6	0.034965
Chr5	106188935	106188936	Lrrc8d	0.6	5	0	8	-0.6	0.034965
Chr5	106188942	106188943	Lrrc8d	0.6	5	0	8	-0.6	0.034965
Chr5	106188944	106188945	Lrrc8d	0.6	5	0	9	-0.6	0.0274725
Chr5	106188947	106188948	Lrrc8d	0.6	5	0	9	-0.6	0.0274725
Chr5	106188948	106188949	Lrrc8d	0.6	5	0	9	-0.6	0.0274725
Chr5	106188950	106188951	Lrrc8d	0.6	5	0	10	-0.6	0.021978
Chr5	106188956	106188957	Lrrc8d	0.6	5	0	10	-0.6	0.021978
Chr5	106188974	106188975	Lrrc8d	0.6	5	0	10	-0.6	0.021978
Chr5	129332521	129332522	Rimbp2	0.8	5	0	8	-0.8	0.00699301
Chr5	148066678	148066679	2210019I11Rik	0.666667	6	0	12	-0.666667	0.00490196
Chr6	5031304	5031305	Ppp1r9a	0.6	5	0	10	-0.6	0.021978
Chr6	117119505	117119506	Cxcl12	0.6	5	0	11	-0.6	0.0178571
Chr6	120051267	120051268	Ninj2	1	5	0.111111	9	-0.888889	0.002997
Chr6	120051298	120051299	Ninj2	1	5	0.222222	9	-0.777778	0.020979
Chr6	127124564	127124565	9330179D12Rik	0.615385	13	0	20	-0.615385	9.26956e-05
Chr6	127937804	127937805	Tspan9	0.666667	9	0	15	-0.666667	0.00062409
Chr6	145764317	145764318	Rassf8	0.6	5	0	12	-0.6	0.0147059
Chr7	4870228	4870229	Zfp628	0.6	5	0	8	-0.6	0.034965
Chr7	26345077	26345078	4732471J01Rik	0.6	5	0	10	-0.6	0.021978
Chr7	53258988	53258989	Abcc6	0.6	5	0	17	-0.6	0.00649351
Chr7	53355584	53355585	Kcnj11	0.666667	6	0	10	-0.666667	0.00824176
Chr7	53355585	53355586	Kcnj11	0.666667	6	0	10	-0.666667	0.00824176
Chr7	54050508	54050509	Hps5	0.6	5	0	8	-0.6	0.034965
Chr7	89447897	89447898	Sh3gl3	0.666667	6	0	8	-0.666667	0.014985
Chr7	109173310	109173311	Rnf121	0.6	5	0	9	-0.6	0.0274725
Chr7	109173312	109173313	Rnf121	0.6	5	0	9	-0.6	0.0274725
Chr7	109173314	109173315	Rnf121	0.6	5	0	9	-0.6	0.0274725
Chr7	109173315	109173316	Rnf121	0.6	5	0	9	-0.6	0.0274725
Chr7	109173320	109173321	Rnf121	0.6	5	0	9	-0.6	0.0274725
Chr7	109173321	109173322	Rnf121	0.6	5	0	9	-0.6	0.0274725
Chr8	35169350	35169351	Dctn6	0.714286	7	0.0666667	15	-0.647619	0.0043156
Chr8	37968204	37968205	Dlc1	0.75	8	0	9	-0.75	0.00226244
Chr8	39031122	39031123	Sgcz	1	5	0.2	10	-0.8	0.00699301
Chr8	67071721	67071722	Cpe	0.9	20	0	11	-0.9	9.21198e-07
Chr8	72990812	72990813	Klhl26	0.714286	14	0	11	-0.714286	0.000545161
Chr8	74724367	74724368	Hsh2d	0.666667	6	0	10	-0.666667	0.00824176
Chr8	91100493	91100494	Nkd1	0.6	5	0	11	-0.6	0.0178571
Chr8	94181997	94181998	Fto	0.615385	13	0	10	-0.615385	0.00271663
Chr8	117244906	117244907	Wwox	0.6	5	0	15	-0.6	0.00877193
Chr8	124434619	124434620	BC048644	0.666667	12	0	26	-0.666667	1.0122e-05
Chr8	124497944	124497945	Banp	0.666667	12	0.0454545	22	-0.621212	0.000211816
Chr8	127252595	127252596	Arv1	0.666667	6	0	20	-0.666667	0.00100334
Chr9	15046339	15046340	Vstm5	0.75	8	0	12	-0.75	0.000722394
Chr9	23908968	23908969	Npsr1	0.6	5	0	8	-0.6	0.034965
Chr9	36757352	36757353	Pknox2	0.666667	6	0	8	-0.666667	0.014985
Chr9	56973012	56973013	Sin3a	0.6	5	0	10	-0.6	0.021978
Chr9	56973014	56973015	Sin3a	0.6	5	0	10	-0.6	0.021978
Chr9	56973021	56973022	Sin3a	0.6	5	0	10	-0.6	0.021978
Chr9	56973027	56973028	Sin3a	0.6	5	0	10	-0.6	0.021978
Chr9	56973030	56973031	Sin3a	0.6	5	0	10	-0.6	0.021978
Chr9	56973031	56973032	Sin3a	0.6	5	0	10	-0.6	0.021978
Chr9	56973032	56973033	Sin3a	0.6	5	0	10	-0.6	0.021978
Chr9	56973036	56973037	Sin3a	0.6	5	0	10	-0.6	0.021978
Chr9	56973039	56973040	Sin3a	0.6	5	0	10	-0.6	0.021978
Chr9	56973040	56973041	Sin3a	0.6	5	0	9	-0.6	0.0274725
Chr9	56973050	56973051	Sin3a	0.6	5	0	8	-0.6	0.034965
Chr9	56973116	56973117	Sin3a	0.6	5	0	10	-0.6	0.021978
Chr9	56973119	56973120	Sin3a	0.6	5	0	10	-0.6	0.021978
Chr9	56973120	56973121	Sin3a	0.6	5	0	10	-0.6	0.021978
Chr9	56973126	56973127	Sin3a	0.6	5	0	10	-0.6	0.021978
Chr9	56973128	56973129	Sin3a	0.6	5	0	10	-0.6	0.021978
Chr9	56973140	56973141	Sin3a	0.6	5	0	10	-0.6	0.021978
Chr9	56973141	56973142	Sin3a	0.6	5	0	10	-0.6	0.021978
Chr9	56973149	56973150	Sin3a	0.6	5	0	10	-0.6	0.021978
Chr9	65003656	65003657	Igdcc3	0.666667	6	0	16	-0.666667	0.00205058
Chr9	102741078	102741079	Ryk	0.666667	6	0	12	-0.666667	0.00490196
Chr9	106148732	106148733	Alas1	0.714286	14	0.0769231	13	-0.637363	0.0013391
Chr9	107233329	107233330	Hemk1	0.8	5	0	9	-0.8	0.004995
Chr9	107387233	107387234	Cacna2d2	0.6	5	0	9	-0.6	0.0274725
Chr9	107387234	107387235	Cacna2d2	0.6	5	0	9	-0.6	0.0274725
Chr9	121595140	121595141	Sec22c	0.6	5	0	8	-0.6	0.034965
Chr10	20729787	20729788	Ahi1	0.6	5	0	7	-0.6	0.0454545
Chr10	42733129	42733130	Sobp	0.6	5	0	11	-0.6	0.0178571
Chr10	60957672	60957673	Lrrc20	0.6	5	0	16	-0.6	0.0075188
Chr10	63533952	63533953	Ctnna3	0.6	5	0	10	-0.6	0.021978
Chr10	82505453	82505454	Chst11	0.666667	6	0	8	-0.666667	0.014985
Chr11	35262644	35262645	Slit3	0.714286	7	0.0714286	14	-0.642857	0.00554696
Chr11	69446869	69446870	Fxr2	0.666667	6	0	11	-0.666667	0.00630252
Chr11	69446870	69446871	Fxr2	0.666667	6	0	11	-0.666667	0.00630252
Chr11	69446872	69446873	Fxr2	0.666667	6	0	11	-0.666667	0.00630252
Chr11	69446876	69446877	Fxr2	0.666667	6	0	11	-0.666667	0.00630252
Chr11	69446877	69446878	Fxr2	0.666667	6	0	11	-0.666667	0.00630252
Chr11	69446887	69446888	Fxr2	0.666667	6	0	12	-0.666667	0.00490196
Chr11	69446888	69446889	Fxr2	0.666667	6	0	12	-0.666667	0.00490196
Chr11	69446899	69446900	Fxr2	0.666667	6	0	12	-0.666667	0.00490196
Chr11	69446900	69446901	Fxr2	0.666667	6	0	12	-0.666667	0.00490196
Chr11	69446902	69446903	Fxr2	0.666667	6	0	12	-0.666667	0.00490196
Chr11	76139121	76139122	Nxn	0.666667	6	0	14	-0.666667	0.00309598
Chr11	101473834	101473835	LOC666331	0.6	5	0	13	-0.6	0.0122549
Chr11	104024508	104024509	Crhr1	0.6	5	0	7	-0.6	0.0454545
Chr11	104024510	104024511	Crhr1	0.6	5	0	7	-0.6	0.0454545
Chr11	104024522	104024523	Crhr1	0.6	5	0	10	-0.6	0.021978
Chr11	104024526	104024527	Crhr1	0.6	5	0	12	-0.6	0.0147059
Chr11	104024550	104024551	Crhr1	0.6	5	0	7	-0.6	0.0454545
Chr11	104024555	104024556	Crhr1	0.6	5	0	7	-0.6	0.0454545
Chr11	104138103	104138104	Mapt	0.727273	11	0	8	-0.727273	0.00336059
Chr11	104486798	104486799	Itgb3	0.6	5	0	10	-0.6	0.021978
Chr11	115130800	115130801	Fdxr	0.666667	42	0	48	-0.666667	3.09285e-11
Chr11	115449844	115449845	Gga3	0.647059	17	0	10	-0.647059	0.00105485
Chr11	118340340	118340341	Engase	0.75	8	0	5	-0.75	0.020979
Chr12	41568613	41568614	Dock4	0.666667	6	0	12	-0.666667	0.00490196
Chr12	42032424	42032425	Immp2l	0.6	5	0	11	-0.6	0.0178571
Chr12	55488973	55488974	Gm7550	0.666667	6	0	38	-0.666667	0.000110496
Chr12	70861582	70861583	Cdkl1	0.6	5	0	8	-0.6	0.034965
Chr12	71416522	71416523	Trim9	0.666667	6	0	12	-0.666667	0.00490196
Chr12	86489819	86489820	Rps6kl1	0.6	5	0	11	-0.6	0.0178571
Chr12	91277709	91277710	Nrxn3	0.6	5	0	8	-0.6	0.034965
Chr12	92592184	92592185	Cep128	0.625	8	0	9	-0.625	0.00904977
Chr13	21060981	21060982	Aoah	0.6	5	0	10	-0.6	0.021978
Chr13	21060982	21060983	Aoah	0.6	5	0	8	-0.6	0.034965
Chr13	29602210	29602211	Cdkal1	0.666667	6	0	13	-0.666667	0.00386997
Chr13	29602214	29602215	Cdkal1	0.666667	6	0	12	-0.666667	0.00490196
Chr13	84394160	84394161	Tmem161b	0.625	8	0	7	-0.625	0.025641
Chr13	84394186	84394187	Tmem161b	0.625	8	0	7	-0.625	0.025641
Chr13	84394194	84394195	Tmem161b	0.625	8	0	7	-0.625	0.025641
Chr13	84394229	84394230	Tmem161b	0.625	8	0	7	-0.625	0.025641
Chr13	84394230	84394231	Tmem161b	0.625	8	0	7	-0.625	0.025641
Chr13	84394231	84394232	Tmem161b	0.625	8	0	7	-0.625	0.025641
Chr13	84394234	84394235	Tmem161b	0.625	8	0	7	-0.625	0.025641
Chr13	84394239	84394240	Tmem161b	0.625	8	0	7	-0.625	0.025641
Chr13	84394247	84394248	Tmem161b	0.625	8	0	7	-0.625	0.025641
Chr13	84394250	84394251	Tmem161b	0.625	8	0	7	-0.625	0.025641
Chr13	84394255	84394256	Tmem161b	0.625	8	0	7	-0.625	0.025641
Chr13	84394265	84394266	Tmem161b	0.625	8	0	7	-0.625	0.025641
Chr13	84394266	84394267	Tmem161b	0.625	8	0	7	-0.625	0.025641
Chr13	84394268	84394269	Tmem161b	0.625	8	0	7	-0.625	0.025641
Chr13	84394270	84394271	Tmem161b	0.625	8	0	7	-0.625	0.025641
Chr13	97868098	97868099	Fam169a	1	5	0.4	10	-0.6	0.043956
Chr14	11993379	11993380	Fhit	0.666667	6	0	10	-0.666667	0.00824176
Chr14	19448445	19448446	Ube2e2	0.6	5	0	7	-0.6	0.0454545
Chr14	22560271	22560272	Dusp13	1	5	0.25	16	-0.75	0.00619195
Chr14	32864234	32864235	Galntl2	0.666667	6	0	12	-0.666667	0.00490196
Chr14	64333777	64333778	Xkr6	0.625	8	0	10	-0.625	0.00653595
Chr14	70348362	70348363	Pebp4	0.8	5	0.125	8	-0.675	0.031857
Chr15	9088591	9088592	Lmbrd2	0.6	5	0	7	-0.6	0.0454545
Chr15	9088598	9088599	Lmbrd2	0.8	5	0	7	-0.8	0.010101
Chr15	9088612	9088613	Lmbrd2	0.6	5	0	7	-0.6	0.0454545
Chr15	9088614	9088615	Lmbrd2	0.6	5	0	7	-0.6	0.0454545
Chr15	9088616	9088617	Lmbrd2	0.6	5	0	7	-0.6	0.0454545
Chr15	9088631	9088632	Lmbrd2	0.6	5	0	7	-0.6	0.0454545
Chr15	9088635	9088636	Lmbrd2	0.6	5	0	7	-0.6	0.0454545
Chr15	9088678	9088679	Lmbrd2	0.6	5	0	7	-0.6	0.0454545
Chr15	9088680	9088681	Lmbrd2	0.6	5	0	7	-0.6	0.0454545
Chr15	9088685	9088686	Lmbrd2	0.6	5	0	7	-0.6	0.0454545
Chr15	9088687	9088688	Lmbrd2	0.6	5	0	7	-0.6	0.0454545
Chr15	9088713	9088714	Lmbrd2	0.6	5	0	7	-0.6	0.0454545
Chr15	23359377	23359378	Cdh18	0.6	5	0	10	-0.6	0.021978
Chr15	23359378	23359379	Cdh18	0.6	5	0	10	-0.6	0.021978
Chr15	23359382	23359383	Cdh18	0.6	5	0	10	-0.6	0.021978
Chr15	23359386	23359387	Cdh18	0.6	5	0	10	-0.6	0.021978
Chr15	23359400	23359401	Cdh18	0.6	5	0	10	-0.6	0.021978
Chr15	23359402	23359403	Cdh18	0.6	5	0	10	-0.6	0.021978
Chr15	23359411	23359412	Cdh18	0.6	5	0	10	-0.6	0.021978
Chr15	23359480	23359481	Cdh18	0.6	5	0	9	-0.6	0.0274725
Chr15	23359483	23359484	Cdh18	0.6	5	0	10	-0.6	0.021978
Chr15	23359484	23359485	Cdh18	0.6	5	0	10	-0.6	0.021978
Chr15	23359485	23359486	Cdh18	0.6	5	0	10	-0.6	0.021978
Chr15	23359497	23359498	Cdh18	0.6	5	0	10	-0.6	0.021978
Chr15	23359500	23359501	Cdh18	0.6	5	0	10	-0.6	0.021978
Chr15	23359513	23359514	Cdh18	0.6	5	0	10	-0.6	0.021978
Chr15	23359520	23359521	Cdh18	0.6	5	0	10	-0.6	0.021978
Chr15	94460446	94460447	Tmem117	0.666667	6	0	12	-0.666667	0.00490196
Chr16	23016157	23016158	Kng2	0.6	5	0	9	-0.6	0.0274725
Chr16	32332799	32332800	Ubxn7	0.6	5	0	8	-0.6	0.034965
Chr16	32332800	32332801	Ubxn7	0.6	5	0	8	-0.6	0.034965
Chr16	45639917	45639918	BC016579	0.666667	12	0	18	-0.666667	8.45731e-05
Chr16	90284001	90284002	Scaf4	0.666667	6	0	9	-0.666667	0.010989
Chr17	27244463	27244464	Itpr3	0.6	5	0	8	-0.6	0.034965
Chr17	33020047	33020048	Zfp870	0.6	5	0	10	-0.6	0.021978
Chr18	56708073	56708074	Aldh7a1	0.833333	6	0.125	8	-0.708333	0.025641
Chr18	61912919	61912920	Afap1l1	0.833333	6	0	10	-0.833333	0.00137363
Chr18	64398947	64398948	1700091E21Rik	0.6	5	0	11	-0.6	0.0178571
Chr18	75425247	75425248	Dym	0.6	5	0	8	-0.6	0.034965
Chr18	80420497	80420498	Txnl4a	0.666667	6	0	14	-0.666667	0.00309598
Chr19	4003674	4003675	Doc2g	0.666667	6	0	10	-0.666667	0.00824176
Chr19	26724200	26724201	Smarca2	0.666667	6	0	8	-0.666667	0.014985
Chr19	38267874	38267875	Fra10ac1	0.6	10	0	10	-0.6	0.0108359
Chr19	39404314	39404315	Cyp2c29	0.666667	6	0	8	-0.666667	0.014985
Chr19	53533801	53533802	5830416P10Rik	0.6	5	0	18	-0.6	0.00564653
Chr19	53533820	53533821	5830416P10Rik	0.6	5	0	18	-0.6	0.00564653
ChrX	80393506	80393507	Dmd	0.6	10	0	10	-0.6	0.0108359
ChrX	98760891	98760892	Taf1	0.666667	6	0	12	-0.666667	0.00490196
ChrX	134870366	134870367	Il1rapl2	0.75	8	0	10	-0.75	0.0015083
ChrX	134870367	134870368	Il1rapl2	0.75	8	0	10	-0.75	0.0015083
ChrX	148621322	148621323	Iqsec2	0.666667	6	0	10	-0.666667	0.00824176
ChrX	149194406	149194407	Shroom2	0.666667	6	0	8	-0.666667	0.014985
ChrX	149194408	149194409	Shroom2	0.666667	6	0	8	-0.666667	0.014985
ChrX	149194412	149194413	Shroom2	0.666667	6	0	8	-0.666667	0.014985
ChrX	149194413	149194414	Shroom2	0.666667	6	0	8	-0.666667	0.014985
ChrX	149194420	149194421	Shroom2	0.666667	6	0	8	-0.666667	0.014985
ChrX	162940055	162940056	Tceanc	0.6	5	0	9	-0.6	0.0274725
ChrX	162948131	162948132	Tceanc	0.6	5	0	24	-0.6	0.00273673
	Bold highlighted denotes methylation exclusively in the CpG islands.

## Sheet: M04 vs F04- CHH-Hypo-DMRs
Sites of genomic DNA in female offspring from LMFA diet, which were hypomethylated compare to male offspring from LMFA diet in other chromosomal regions in CHH contexts.
Chrom	Chromstart	Chromend	CH-04 Male meth_ratio	CH-04 Male total CpG	CH-04 Female meth_ratio	CH-04 Female total CpG	Meth diff	pvalue
Chr1	61357028	61357029	0.666667	6	0	11	-0.666667	0.00630252
Chr1	119484100	119484101	0.6	5	0	10	-0.6	0.021978
Chr1	119484105	119484106	0.8	5	0	8	-0.8	0.00699301
Chr1	124219323	124219324	0.625	8	0	7	-0.625	0.025641
Chr1	135134581	135134582	0.666667	6	0	8	-0.666667	0.014985
Chr1	139343524	139343525	0.6	5	0	7	-0.6	0.0454545
Chr1	185803636	185803637	0.666667	6	0	12	-0.666667	0.00490196
Chr1	185803637	185803638	0.8	5	0	10	-0.8	0.003663
Chr2	11258798	11258799	0.6	5	0	8	-0.6	0.034965
Chr2	15040745	15040746	1	5	0.285714	7	-0.714286	0.0277778
Chr2	23151662	23151663	0.6	5	0	7	-0.6	0.0454545
Chr2	24149773	24149774	0.6	5	0	10	-0.6	0.021978
Chr2	24149783	24149784	0.6	5	0	10	-0.6	0.021978
Chr2	24149786	24149787	0.6	5	0	10	-0.6	0.021978
Chr2	24149795	24149796	0.6	5	0	10	-0.6	0.021978
Chr2	24149797	24149798	0.6	5	0	10	-0.6	0.021978
Chr2	24149828	24149829	0.6	5	0	10	-0.6	0.021978
Chr2	24149829	24149830	0.6	5	0	10	-0.6	0.021978
Chr2	24149847	24149848	0.6	5	0	10	-0.6	0.021978
Chr2	24149849	24149850	0.6	5	0	10	-0.6	0.021978
Chr2	24149852	24149853	0.6	5	0	10	-0.6	0.021978
Chr2	24149853	24149854	0.6	5	0	10	-0.6	0.021978
Chr2	24149859	24149860	0.6	5	0	10	-0.6	0.021978
Chr2	24149866	24149867	0.6	5	0	10	-0.6	0.021978
Chr2	97851615	97851616	0.6	5	0	8	-0.6	0.034965
Chr2	97851663	97851664	0.6	5	0	8	-0.6	0.034965
Chr2	97851665	97851666	0.6	5	0	8	-0.6	0.034965
Chr2	129983361	129983362	0.666667	6	0	8	-0.666667	0.014985
Chr2	133542302	133542303	0.666667	6	0	14	-0.666667	0.00309598
Chr2	151926542	151926543	0.666667	6	0	16	-0.666667	0.00205058
Chr2	174356381	174356382	0.666667	6	0	8	-0.666667	0.014985
Chr3	87581804	87581805	0.6	5	0	8	-0.6	0.034965
Chr3	87581807	87581808	0.6	5	0	8	-0.6	0.034965
Chr3	87581820	87581821	0.6	5	0	8	-0.6	0.034965
Chr3	87581823	87581824	0.6	5	0	7	-0.6	0.0454545
Chr3	87581827	87581828	0.6	5	0	8	-0.6	0.034965
Chr3	87581903	87581904	0.6	5	0	8	-0.6	0.034965
Chr3	87581905	87581906	0.6	5	0	8	-0.6	0.034965
Chr3	87581906	87581907	0.6	5	0	8	-0.6	0.034965
Chr3	87581907	87581908	0.6	5	0	8	-0.6	0.034965
Chr3	87581909	87581910	0.6	5	0	8	-0.6	0.034965
Chr3	87581927	87581928	0.6	5	0	8	-0.6	0.034965
Chr3	87581928	87581929	0.6	5	0	8	-0.6	0.034965
Chr3	104129791	104129792	0.666667	6	0	18	-0.666667	0.00141163
Chr3	131631001	131631002	0.6	10	0	8	-0.6	0.0128205
Chr3	157514844	157514845	0.6	5	0	7	-0.6	0.0454545
Chr4	54357868	54357869	0.75	8	0.0833333	12	-0.666667	0.00443756
Chr4	62532417	62532418	0.666667	30	0.0487805	41	-0.617886	2.02822e-08
Chr4	114476704	114476705	0.6	5	0	15	-0.6	0.00877193
Chr4	123634392	123634393	0.6	5	0	10	-0.6	0.021978
Chr4	123634394	123634395	0.6	5	0	10	-0.6	0.021978
Chr4	127148119	127148120	0.6	10	0	8	-0.6	0.0128205
Chr4	127148131	127148132	0.6	10	0	8	-0.6	0.0128205
Chr4	127353269	127353270	0.666667	6	0	7	-0.666667	0.020979
Chr4	154164390	154164391	0.714286	7	0	5	-0.714286	0.0277778
Chr4	155529447	155529448	0.6	5	0	7	-0.6	0.0454545
Chr5	32835287	32835288	0.625	16	0	12	-0.625	0.00088348
Chr5	36089033	36089034	0.642857	28	0	26	-0.642857	1.51511e-07
Chr5	36095352	36095353	0.625	8	0	8	-0.625	0.025641
Chr5	43195505	43195506	0.666667	6	0	9	-0.666667	0.010989
Chr5	43195508	43195509	0.666667	6	0	9	-0.666667	0.010989
Chr5	43195515	43195516	0.666667	6	0	9	-0.666667	0.010989
Chr5	66146601	66146602	0.6	5	0	7	-0.6	0.0454545
Chr5	66146603	66146604	0.6	5	0	7	-0.6	0.0454545
Chr5	66146604	66146605	0.6	5	0	7	-0.6	0.0454545
Chr6	4534417	4534418	0.6	5	0	8	-0.6	0.034965
Chr6	50478403	50478404	0.6	5	0	10	-0.6	0.021978
Chr6	56533061	56533062	0.6	5	0	9	-0.6	0.0274725
Chr6	127636194	127636195	0.8	5	0	6	-0.8	0.0151515
Chr7	36780282	36780283	0.6	5	0	8	-0.6	0.034965
Chr7	79877034	79877035	0.666667	6	0	9	-0.666667	0.010989
Chr7	109035706	109035707	0.6	5	0	11	-0.6	0.0178571
Chr7	131984137	131984138	0.666667	6	0	8	-0.666667	0.014985
Chr8	22469082	22469083	0.777778	9	0.111111	9	-0.666667	0.0152201
Chr8	37604079	37604080	0.6	5	0	8	-0.6	0.034965
Chr8	42550471	42550472	0.695652	46	0.0615385	65	-0.634114	3.61281e-11
Chr8	63307293	63307294	0.6	5	0	14	-0.6	0.0103199
Chr8	83905122	83905123	0.75	12	0.0909091	11	-0.659091	0.00275946
Chr8	86346406	86346407	0.846154	13	0.0625	16	-0.783654	2.42986e-05
Chr8	94682975	94682976	0.75	8	0	7	-0.75	0.00699301
Chr8	119608842	119608843	0.8	5	0.111111	9	-0.688889	0.022977
Chr9	47981042	47981043	0.6	5	0	8	-0.6	0.034965
Chr9	47981045	47981046	0.6	5	0	8	-0.6	0.034965
Chr9	47981046	47981047	0.6	5	0	8	-0.6	0.034965
Chr9	47981052	47981053	0.6	5	0	8	-0.6	0.034965
Chr9	47981075	47981076	0.8	5	0	7	-0.8	0.010101
Chr9	47981147	47981148	0.6	5	0	8	-0.6	0.034965
Chr9	47981155	47981156	0.6	5	0	8	-0.6	0.034965
Chr9	47981161	47981162	0.6	5	0	8	-0.6	0.034965
Chr9	47981162	47981163	0.6	5	0	8	-0.6	0.034965
Chr9	47981163	47981164	0.6	5	0	8	-0.6	0.034965
Chr9	47981174	47981175	0.6	5	0	8	-0.6	0.034965
Chr9	87274980	87274981	0.6	10	0	6	-0.6	0.0338412
Chr9	90504046	90504047	0.714286	7	0	6	-0.714286	0.020979
Chr9	95481363	95481364	0.666667	6	0	16	-0.666667	0.00205058
Chr9	101327001	101327002	0.785714	14	0.1	20	-0.685714	7.65035e-05
Chr9	102486878	102486879	0.8	5	0	5	-0.8	0.047619
Chr9	105043797	105043798	0.642857	14	0	15	-0.642857	0.0001999
Chr9	106414281	106414282	0.6	5	0	16	-0.6	0.0075188
Chr10	42369189	42369190	0.6	5	0	13	-0.6	0.0122549
Chr10	54137684	54137685	0.6	10	0	8	-0.6	0.0128205
Chr10	54137686	54137687	0.6	10	0	8	-0.6	0.0128205
Chr10	54137689	54137690	0.6	10	0	8	-0.6	0.0128205
Chr10	54137694	54137695	0.6	10	0	8	-0.6	0.0128205
Chr10	54137695	54137696	0.6	10	0	8	-0.6	0.0128205
Chr10	54137700	54137701	0.6	10	0	8	-0.6	0.0128205
Chr10	54137704	54137705	0.6	10	0	8	-0.6	0.0128205
Chr10	54137705	54137706	0.6	10	0	7	-0.6	0.0345023
Chr10	72337030	72337031	0.6	5	0	10	-0.6	0.021978
Chr10	74947459	74947460	0.666667	6	0	26	-0.666667	0.00041713
Chr10	87224669	87224670	0.666667	6	0	11	-0.666667	0.00630252
Chr10	99015419	99015420	0.6	5	0	15	-0.6	0.00877193
Chr10	120943328	120943329	0.75	8	0	12	-0.75	0.000722394
Chr11	11458566	11458567	0.666667	6	0	10	-0.666667	0.00824176
Chr11	11458567	11458568	0.666667	6	0	10	-0.666667	0.00824176
Chr11	11458572	11458573	0.666667	6	0	10	-0.666667	0.00824176
Chr11	11458579	11458580	0.666667	6	0	10	-0.666667	0.00824176
Chr11	11458583	11458584	0.666667	6	0	10	-0.666667	0.00824176
Chr11	17366171	17366172	0.666667	6	0	8	-0.666667	0.014985
Chr11	57744013	57744014	0.666667	6	0	20	-0.666667	0.00100334
Chr11	58333480	58333481	0.6	5	0	8	-0.6	0.034965
Chr11	58333485	58333486	0.6	5	0	8	-0.6	0.034965
Chr11	58333486	58333487	0.6	5	0	8	-0.6	0.034965
Chr11	58333488	58333489	0.6	5	0	8	-0.6	0.034965
Chr11	58333493	58333494	0.6	5	0	8	-0.6	0.034965
Chr11	58333505	58333506	0.6	5	0	8	-0.6	0.034965
Chr11	58333506	58333507	0.6	5	0	8	-0.6	0.034965
Chr11	58333517	58333518	0.6	5	0	8	-0.6	0.034965
Chr11	58333519	58333520	0.6	5	0	8	-0.6	0.034965
Chr11	58333523	58333524	0.6	5	0	8	-0.6	0.034965
Chr11	58333526	58333527	0.6	5	0	7	-0.6	0.0454545
Chr11	58333531	58333532	0.6	5	0	8	-0.6	0.034965
Chr11	58333532	58333533	0.6	5	0	8	-0.6	0.034965
Chr11	58333547	58333548	0.6	5	0	8	-0.6	0.034965
Chr11	58333548	58333549	0.6	5	0	8	-0.6	0.034965
Chr11	58333553	58333554	0.6	5	0	8	-0.6	0.034965
Chr11	58333569	58333570	0.6	5	0	8	-0.6	0.034965
Chr11	58333570	58333571	0.6	5	0	8	-0.6	0.034965
Chr11	58333571	58333572	0.6	5	0	8	-0.6	0.034965
Chr11	93678559	93678560	0.666667	6	0	8	-0.666667	0.014985
Chr11	93678570	93678571	0.6	5	0	8	-0.6	0.034965
Chr11	93678571	93678572	0.6	5	0	8	-0.6	0.034965
Chr11	93678575	93678576	0.6	5	0	8	-0.6	0.034965
Chr11	93678578	93678579	0.6	5	0	8	-0.6	0.034965
Chr11	93678585	93678586	0.6	5	0	8	-0.6	0.034965
Chr11	93678592	93678593	0.6	5	0	8	-0.6	0.034965
Chr11	93678597	93678598	0.6	5	0	7	-0.6	0.0454545
Chr11	93678660	93678661	0.6	5	0	8	-0.6	0.034965
Chr11	93678665	93678666	0.6	5	0	8	-0.6	0.034965
Chr11	93678667	93678668	0.6	5	0	8	-0.6	0.034965
Chr11	93678668	93678669	0.6	5	0	8	-0.6	0.034965
Chr11	93678669	93678670	0.6	5	0	8	-0.6	0.034965
Chr11	93678670	93678671	0.6	5	0	8	-0.6	0.034965
Chr11	93678672	93678673	0.6	5	0	8	-0.6	0.034965
Chr11	93678674	93678675	0.6	5	0	8	-0.6	0.034965
Chr11	97059572	97059573	0.861111	36	0	15	-0.861111	4.86221e-09
Chr11	108886024	108886025	0.6	5	0	9	-0.6	0.0274725
Chr11	110396021	110396022	0.727273	22	0	18	-0.727273	1.47518e-06
Chr11	110513054	110513055	0.6	5	0	9	-0.6	0.0274725
Chr11	112444142	112444143	0.6	10	0	12	-0.6	0.00281452
Chr11	114449327	114449328	0.6	10	0	6	-0.6	0.0338412
Chr11	116284450	116284451	0.8	5	0	5	-0.8	0.047619
Chr11	118157356	118157357	0.666667	6	0	14	-0.666667	0.00309598
Chr12	51910527	51910528	0.6	5	0	8	-0.6	0.034965
Chr12	59244158	59244159	0.6	5	0	7	-0.6	0.0454545
Chr12	64809085	64809086	0.666667	6	0	10	-0.666667	0.00824176
Chr12	85268701	85268702	0.6	5	0	7	-0.6	0.0454545
Chr12	85268710	85268711	0.6	5	0	7	-0.6	0.0454545
Chr12	85268846	85268847	0.6	5	0	7	-0.6	0.0454545
Chr12	85324460	85324461	0.6	5	0	8	-0.6	0.034965
Chr12	99289154	99289155	0.6	5	0	10	-0.6	0.021978
Chr12	111647637	111647638	0.6	5	0	7	-0.6	0.0454545
Chr13	31079117	31079118	0.625	8	0	12	-0.625	0.00361197
Chr13	33437020	33437021	0.666667	6	0	8	-0.666667	0.014985
Chr13	33437027	33437028	0.666667	6	0	8	-0.666667	0.014985
Chr13	33437028	33437029	0.666667	6	0	8	-0.666667	0.014985
Chr13	33437032	33437033	0.666667	6	0	8	-0.666667	0.014985
Chr13	33437034	33437035	0.666667	6	0	8	-0.666667	0.014985
Chr13	40074664	40074665	0.666667	6	0	16	-0.666667	0.00205058
Chr13	40744026	40744027	0.666667	6	0	8	-0.666667	0.014985
Chr13	62936291	62936292	0.6	5	0	9	-0.6	0.0274725
Chr13	62936295	62936296	0.6	5	0	9	-0.6	0.0274725
Chr13	62936309	62936310	0.6	5	0	9	-0.6	0.0274725
Chr13	62936320	62936321	0.6	5	0	9	-0.6	0.0274725
Chr13	62936321	62936322	0.6	5	0	9	-0.6	0.0274725
Chr13	62936362	62936363	0.6	5	0	9	-0.6	0.0274725
Chr13	62936369	62936370	0.6	5	0	9	-0.6	0.0274725
Chr13	62936374	62936375	0.6	5	0	9	-0.6	0.0274725
Chr13	62936376	62936377	0.6	5	0	9	-0.6	0.0274725
Chr13	62936378	62936379	0.6	5	0	9	-0.6	0.0274725
Chr13	62936379	62936380	0.6	5	0	9	-0.6	0.0274725
Chr13	62936380	62936381	0.6	5	0	9	-0.6	0.0274725
Chr13	62936382	62936383	0.6	5	0	9	-0.6	0.0274725
Chr13	62936383	62936384	0.6	5	0	9	-0.6	0.0274725
Chr13	62936386	62936387	0.6	5	0	9	-0.6	0.0274725
Chr13	62936387	62936388	0.6	5	0	9	-0.6	0.0274725
Chr13	62936390	62936391	0.6	5	0	9	-0.6	0.0274725
Chr13	62936404	62936405	0.6	5	0	9	-0.6	0.0274725
Chr13	78997999	78998000	0.75	8	0	11	-0.75	0.00103199
Chr13	81906419	81906420	0.6	5	0	11	-0.6	0.0178571
Chr13	87807852	87807853	0.625	8	0	7	-0.625	0.025641
Chr13	94526889	94526890	0.727273	11	0	5	-0.727273	0.025641
Chr13	111210020	111210021	0.666667	6	0	7	-0.666667	0.020979
Chr14	7771099	7771100	0.6	5	0	9	-0.6	0.0274725
Chr14	19916302	19916303	0.666667	6	0	8	-0.666667	0.014985
Chr14	19916304	19916305	0.666667	6	0	8	-0.666667	0.014985
Chr14	19916307	19916308	0.666667	6	0	8	-0.666667	0.014985
Chr14	19916309	19916310	0.666667	6	0	8	-0.666667	0.014985
Chr14	19916312	19916313	1	6	0	8	-1	0.000333
Chr14	19916313	19916314	0.666667	6	0	8	-0.666667	0.014985
Chr14	19916315	19916316	0.666667	6	0	8	-0.666667	0.014985
Chr14	19916317	19916318	0.666667	6	0	8	-0.666667	0.014985
Chr14	19916318	19916319	0.666667	6	0	8	-0.666667	0.014985
Chr14	19916320	19916321	0.666667	6	0	8	-0.666667	0.014985
Chr14	19916323	19916324	0.666667	6	0	8	-0.666667	0.014985
Chr14	36663373	36663374	0.8	5	0	10	-0.8	0.003663
Chr14	36663374	36663375	0.8	5	0	10	-0.8	0.003663
Chr14	36663379	36663380	0.8	5	0	10	-0.8	0.003663
Chr14	36663380	36663381	0.8	5	0	10	-0.8	0.003663
Chr14	36663382	36663383	0.8	5	0	10	-0.8	0.003663
Chr14	52728088	52728089	0.6	5	0	7	-0.6	0.0454545
Chr15	54334009	54334010	0.625	8	0	6	-0.625	0.030969
Chr15	95433311	95433312	0.6	5	0	8	-0.6	0.034965
Chr15	103468943	103468944	0.6	5	0	9	-0.6	0.0274725
Chr15	103468944	103468945	0.6	5	0	9	-0.6	0.0274725
Chr15	103468945	103468946	0.6	5	0	9	-0.6	0.0274725
Chr15	103468946	103468947	0.6	5	0	9	-0.6	0.0274725
Chr16	7416890	7416891	1	5	0.0833333	12	-0.916667	0.000969619
Chr16	17965610	17965611	0.8	5	0	10	-0.8	0.003663
Chr16	38490942	38490943	0.6	5	0	8	-0.6	0.034965
Chr16	45905774	45905775	0.6	5	0	9	-0.6	0.0274725
Chr16	59244588	59244589	0.870968	31	0.125	8	-0.745968	0.000152868
Chr17	3235579	3235580	0.666667	6	0	8	-0.666667	0.014985
Chr17	28979777	28979778	0.6	5	0	11	-0.6	0.0178571
Chr18	36175512	36175513	0.8	5	0	11	-0.8	0.00274725
Chr18	48305234	48305235	0.714286	7	0	20	-0.714286	0.000260126
Chr18	53268170	53268171	0.793103	29	0.153846	39	-0.639257	1.21403e-07
Chr18	62393399	62393400	0.666667	9	0	15	-0.666667	0.00062409
Chr18	84912667	84912668	0.666667	6	0	8	-0.666667	0.014985
Chr19	44538770	44538771	0.666667	6	0	9	-0.666667	0.010989
Chr19	55212122	55212123	0.6	5	0	9	-0.6	0.0274725
Chr19	56517502	56517503	0.6	5	0	8	-0.6	0.034965
Chr19	60443455	60443456	0.916667	12	0.166667	6	-0.75	0.00393234
ChrX	8053096	8053097	0.6	5	0	21	-0.6	0.00384615
ChrX	11389284	11389285	0.6	5	0	9	-0.6	0.0274725
ChrX	35220443	35220444	0.666667	6	0	36	-0.666667	0.000134012
ChrX	50233199	50233200	0.6	5	0	18	-0.6	0.00564653
ChrX	50233244	50233245	0.6	5	0	18	-0.6	0.00564653
ChrX	88568644	88568645	0.666667	6	0	18	-0.666667	0.00141163
ChrX	88568647	88568648	0.666667	6	0	18	-0.666667	0.00141163
ChrX	88568653	88568654	0.666667	6	0	18	-0.666667	0.00141163
ChrX	88568654	88568655	0.666667	6	0	18	-0.666667	0.00141163
ChrX	88568659	88568660	0.666667	6	0	18	-0.666667	0.00141163
ChrX	88568671	88568672	0.666667	6	0	18	-0.666667	0.00141163
ChrX	123082024	123082025	0.666667	12	0.0625	16	-0.604167	0.00117853
ChrX	124532973	124532974	0.666667	54	0	59	-0.666667	4.51653e-11
ChrX	139056455	139056456	0.625	8	0	10	-0.625	0.00653595
ChrX	150396694	150396695	0.6	5	0	18	-0.6	0.00564653
	Bold highlighted denotes methylation exclusively in the CpG islands.
