# Supplementary material for: Single-base resolution of mouse offspring brain methylome reveals epigenome modifications caused by gestational folic acid
Source: Epigenetics Chromatin. 2014 Feb 3;7:3. doi: 10.1186/1756-8935-7-3 (PMC3928622; doi:10.1186/1756-8935-7-3)
Supplement: Additional file 16: Table S9 — Genes in female offspring from high maternal folic acid (HMFA) diet, which were enriched with methylation, compared with male offspring in the CpG/CHG/CHH contexts. [file 1756-8935-7-3-S16.xlsx]

## Sheet: M4 vs F4- CpG-Hyper-Promoter
Genes in female offspring from HMFA diet, which were enriched with methylation compare to male offspring from HMFA diet in the promoter region in CpG contexts.
Chrom	Chromstart	Chromend	Promoter	CH-4 Male meth_ratio	CH-4 Male total CpG	CH-4 Female meth_ratio	CH-4 Female total CpG	Meth diff	pvalue
Chr2	167175973	167175974	B4galt5	0.1	10	0.909091	11	0.809091	0.000345887
Chr5	130383053	130383054	4930579G22Rik	0.2	5	1	5	0.8	0.047619
Chr5	135037980	135037981	Syna	0.25	8	1	8	0.75	0.00699301
Chr5	136675456	136675457	Prkrip1	0	5	0.769231	13	0.769231	0.00653595
Chr5	137549932	137549933	Serpine1	0	6	0.8	5	0.8	0.0151515
Chr6	140571424	140571425	Aebp2	0.2	5	0.954545	22	0.754545	0.00137495
Chr7	116076508	116076509	Eif3f	0	10	0.8	10	0.8	0.000714456
Chr9	44047055	44047056	Ccdc153	0	6	0.75	12	0.75	0.00904977
Chr11	58775628	58775629	Trim17	0.0909091	11	0.833333	6	0.742424	0.0054137
Chr12	111517321	111517322	Dio3	0	6	0.75	8	0.75	0.00965701
Chr14	52725574	52725575	Hnrnpc	0	7	0.8	10	0.8	0.00226244
Chr16	18624289	18624290	Gp1bb	0.2	10	1	5	0.8	0.00699301
Chr17	35257317	35257318	Gpank1	0.166667	6	1	5	0.833333	0.0151515
Chr17	71692616	71692617	Gm4566	0.0909091	11	1	8	0.909091	0.000119076
Chr17	74724123	74724124	Dpy30	0	5	1	9	1	0.0004995
ChrX	6952722	6952723	Gm14379	0	6	0.75	8	0.75	0.00965701
ChrX	6952727	6952728	Gm14379	0	6	0.875	8	0.875	0.004662
ChrX	6952739	6952740	Gm14379	0	12	0.785714	14	0.785714	4.86658e-05
ChrX	6952751	6952752	Gm14379	0	12	0.866667	15	0.866667	5.98256e-06
ChrX	6952763	6952764	Gm14379	0	6	1	7	1	0.000582751
ChrX	6952776	6952777	Gm14379	0	8	1	6	1	0.000333
ChrX	7150606	7150607	4930524L23Rik	0	5	0.789474	19	0.789474	0.00296443
ChrX	49033979	49033980	Hs6st2	0	6	0.809524	21	0.809524	0.000709435
ChrX	49967416	49967417	Gpc3	0	8	1	7	1	0.0001554
ChrX	50098039	50098040	Kis2	0	7	0.857143	7	0.857143	0.004662
ChrX	71514642	71514643	Rpl10	0	6	0.75	8	0.75	0.00965701
ChrX	91368822	91368823	Zfx	0	7	0.857143	7	0.857143	0.004662
ChrX	91368845	91368846	Zfx	0	7	0.857143	7	0.857143	0.004662
ChrX	96639188	96639189	Gm14812	0	7	0.75	16	0.75	0.00134608
ChrX	97689199	97689200	Igbp1	0	6	1	6	1	0.0021645
ChrX	102588814	102588815	5330434G04Rik	0.2	5	1	5	0.8	0.047619
ChrX	136596970	136596971	E230019M04Rik	0	12	0.833333	12	0.833333	6.73038e-05
ChrX	156064985	156064986	Sh3kbp1	0	17	0.733333	15	0.733333	1.05794e-05
ChrX	157204367	157204368	Rs1	0	6	0.8	10	0.8	0.00699301
ChrX	157204372	157204373	Rs1	0	6	1	10	1	0.000124875
	Bold highlighted denotes methylation exclusively in the CpG islands.

## Sheet: M4 vs F4- CpG-Hyper-GB
Genes in female offspring from HMFA diet, which were enriched with methylation compare to male offspring from HMFA diet in the genebody region in CpG contexts.
Chrom	Chromstart	Chromend	Gene_name	CH-4 Male meth_ratio	CH-4 Male total CpG	CH-4 Female meth_ratio	CH-4 Female total CpG	Meth diff	pvalue
Chr1	36778458	36778459	4933424G06Rik	0.1	10	1	9	0.9	0.000119076
Chr1	75418622	75418623	Speg	0	12	0.8	10	0.8	0.000140726
Chr1	84660492	84660493	Dner	0	6	0.8	10	0.8	0.00699301
Chr1	88651108	88651109	Dis3l2	0.166667	6	0.928571	14	0.761905	0.00219298
Chr1	95260860	95260861	Ppp1r7	0	5	0.8	5	0.8	0.047619
Chr1	154377165	154377166	Rgl1	0	8	0.8	10	0.8	0.00105124
Chr1	154962800	154962801	Nmnat2	0.166667	6	0.947368	19	0.780702	0.000649351
Chr1	154983979	154983980	Lamc2	0.222222	18	1	13	0.777778	1.91076e-05
Chr1	186753059	186753060	Mark1	0.125	8	0.857143	7	0.732143	0.010101
Chr2	7264712	7264713	Celf2	0	7	0.772727	22	0.772727	0.000507439
Chr2	24463535	24463536	Cacna1b	0.153846	13	0.923077	13	0.769231	0.00021268
Chr2	25434932	25434933	Gm996	0	8	0.846154	13	0.846154	0.000221141
Chr2	30948027	30948028	Fnbp1	0.2	5	1	5	0.8	0.047619
Chr2	78124774	78124775	Gm14461	0.2	5	1	7	0.8	0.010101
Chr2	78124787	78124788	Gm14461	0.166667	6	1	7	0.833333	0.004662
Chr2	91252435	91252436	1110051M20Rik	0.166667	6	0.909091	11	0.742424	0.0054137
Chr2	113378962	113378963	Fmn1	0.272727	11	1	7	0.727273	0.00402212
Chr2	126647933	126647934	Trpm7	0	6	1	8	1	0.000333
Chr2	126917946	126917947	Blvra	0	5	0.733333	15	0.733333	0.00812693
Chr2	148232502	148232503	Thbd	0	7	0.727273	11	0.727273	0.00402212
Chr2	153780014	153780015	Bpifb4	0	5	1	5	1	0.00793651
Chr2	155892465	155892466	Spag4	0.166667	6	0.928571	14	0.761905	0.00219298
Chr2	179400113	179400114	Cdh4	0.2	5	0.933333	15	0.733333	0.00490196
Chr3	30935498	30935499	Prkci	0	6	1	8	1	0.000333
Chr3	32488787	32488788	Gnb4	0.2	5	1	11	0.8	0.00274725
Chr3	37874347	37874348	LOC626410	0.0909091	11	0.857143	7	0.766234	0.00245098
Chr3	41391639	41391640	Phf17	0.166667	6	0.916667	12	0.75	0.00393234
Chr3	54703519	54703520	Sertm1	0.125	8	0.916667	12	0.791667	0.000770025
Chr3	54703573	54703574	Sertm1	0.166667	6	0.9	10	0.733333	0.00761738
Chr3	127290124	127290125	4930422G04Rik	0	6	0.777778	9	0.777778	0.00699301
Chr3	142008933	142008934	Pdlim5	0.25	8	1	8	0.75	0.00699301
Chr4	87901033	87901034	BC057079	0	5	0.833333	6	0.833333	0.0151515
Chr4	88956926	88956927	Cdkn2b	0.166667	6	1	8	0.833333	0.002997
Chr4	102778164	102778165	Wdr78	0	6	0.857143	7	0.857143	0.004662
Chr4	117140155	117140156	Rnf220	0.2	5	1	7	0.8	0.010101
Chr4	139353514	139353515	Pax7	0.181818	11	1	5	0.818182	0.00480769
Chr4	148658395	148658396	Kif1b	0.125	8	0.857143	14	0.732143	0.0014917
Chr4	148897248	148897249	Ctnnbip1	0	6	0.8125	16	0.8125	0.00112581
Chr4	151502400	151502401	Espn	0.142857	7	0.896552	29	0.753695	0.000276005
Chr4	153963296	153963297	Prdm16	0.2	15	1	20	0.8	5.45268e-07
Chr5	18882629	18882630	Magi2	0.166667	6	0.9375	16	0.770833	0.00130004
Chr5	18982502	18982503	Magi2	0.25	8	1	14	0.75	0.00037527
Chr5	30685841	30685842	Otof	0.111111	18	1	12	0.888889	1.05211e-06
Chr5	31624499	31624500	Gckr	0.111111	9	0.888889	9	0.777778	0.0033731
Chr5	36174311	36174312	Ablim2	0	7	0.909091	11	0.909091	0.000251383
Chr5	37300907	37300908	Ppp2r2c	0	6	0.818182	22	0.818182	0.000557414
Chr5	65428089	65428090	Fam114a1	0.1	10	0.875	8	0.775	0.00287947
Chr5	71886516	71886517	Cox7b2	0.125	8	0.9	10	0.775	0.00287947
Chr5	77802430	77802431	Igfbp7	0	6	1	10	1	0.000124875
Chr5	89055759	89055760	Rufy3	0	5	0.8	5	0.8	0.047619
Chr5	92917385	92917386	Scarb2	0.25	8	1	7	0.75	0.00699301
Chr5	103970283	103970284	Ptpn13	0.166667	6	1	12	0.833333	0.00070028
Chr5	120289186	120289187	Tbx5	0	12	1	6	1	5.38677e-05
Chr5	127539450	127539451	4933438B17Rik	0.166667	6	1	5	0.833333	0.0151515
Chr5	129609311	129609312	Gpr133	0	6	0.818182	11	0.818182	0.00226244
Chr5	139849789	139849790	3110082I17Rik	0.166667	12	1	10	0.833333	0.000103612
Chr5	145038432	145038433	Baiap2l1	0.1	20	0.875	48	0.775	1.5735e-09
Chr5	147278892	147278893	Wasf3	0.125	8	0.888889	9	0.763889	0.0033731
Chr6	28077632	28077633	Grm8	0.2	5	1	7	0.8	0.010101
Chr6	113250276	113250277	Cpne9	0.25	8	1	6	0.75	0.00965701
Chr6	119766300	119766301	Erc1	0.2	5	1	5	0.8	0.047619
Chr6	140571424	140571425	Aebp2	0.2	5	0.954545	22	0.754545	0.00137495
Chr7	19828654	19828655	Opa3	0.25	8	1	5	0.75	0.020979
Chr7	20014869	20014870	Mark4	0.181818	11	1	12	0.818182	6.73038e-05
Chr7	25901113	25901114	Pou2f2	0.166667	6	1	10	0.833333	0.00137363
Chr7	31927732	31927733	Gramd1a	0	5	0.785714	14	0.785714	0.00481596
Chr7	34950836	34950837	Uba2	0	6	0.75	8	0.75	0.00965701
Chr7	89077377	89077378	Hdgfrp3	0.181818	11	0.923077	13	0.741259	0.000515996
Chr7	91750948	91750949	Fah	0.25	16	1	8	0.75	0.00134608
Chr7	105416734	105416735	Acer3	0.25	16	1	6	0.75	0.00281452
Chr7	150084901	150084902	Th	0	8	0.8	5	0.8	0.00699301
Chr7	151596613	151596614	Shank2	0.2	5	1	10	0.8	0.003663
Chr8	4182207	4182208	Evi5l	0.2	5	1	6	0.8	0.0151515
Chr8	16429806	16429807	Csmd1	0.272727	11	1	5	0.727273	0.025641
Chr8	23244153	23244154	Nek3	0.2	5	1	5	0.8	0.047619
Chr8	23369796	23369797	Thsd1	0.272727	11	1	15	0.727273	0.000105615
Chr8	39480637	39480638	Sgcz	0	6	0.8125	16	0.8125	0.00112581
Chr8	42070983	42070984	Pdgfrl	0.2	5	1	5	0.8	0.047619
Chr8	71218856	71218857	Csgalnact1	0.2	5	1	6	0.8	0.0151515
Chr8	79945976	79945977	Arhgap10	0.2	5	1	13	0.8	0.00163399
Chr8	98395383	98395384	Got2	0.2	5	1	6	0.8	0.0151515
Chr8	105262701	105262702	Cdh11	0	5	0.789474	19	0.789474	0.00296443
Chr8	110038617	110038618	Wwp2	0.25	8	1	6	0.75	0.00965701
Chr8	121682804	121682805	Cdh13	0	5	0.823529	17	0.823529	0.00212653
Chr8	121990672	121990673	Necab2	0	7	0.8	10	0.8	0.00226244
Chr8	121990674	121990675	Necab2	0	7	0.8	10	0.8	0.00226244
Chr8	123048762	123048763	Gse1	0.111111	9	0.928571	14	0.81746	0.000155411
Chr8	125715015	125715016	Dpep1	0.142857	14	1	6	0.857143	0.000722394
Chr9	49203682	49203683	Drd2	0	7	0.888889	18	0.888889	7.48908e-05
Chr9	51639674	51639675	Arhgap20	0.266667	15	1	17	0.733333	1.05794e-05
Chr9	60186112	60186113	Thsd4	0	7	0.777778	9	0.777778	0.00323427
Chr9	75354011	75354012	Tmod3	0.125	8	0.857143	7	0.732143	0.010101
Chr9	90077292	90077293	Adamts7	0.2	5	1	10	0.8	0.003663
Chr9	114006061	114006062	Susd5	0.181818	11	0.923077	13	0.741259	0.000515996
Chr9	114006062	114006063	Susd5	0.214286	14	1	7	0.785714	0.00103199
Chr9	114424514	114424515	Trim71	0	6	0.866667	15	0.866667	0.000515996
Chr9	114424600	114424601	Trim71	0	6	0.8	15	0.8	0.00154799
Chr9	118846247	118846248	Ctdspl	0	5	1	23	1	1.0175e-05
Chr9	118846248	118846249	Ctdspl	0.222222	9	1	27	0.777778	4.31258e-06
Chr10	23964265	23964266	Moxd1	0	5	0.833333	6	0.833333	0.0151515
Chr10	26918851	26918852	Lama2	0	5	0.727273	11	0.727273	0.025641
Chr10	41514566	41514567	Cep57l1	0.25	8	1	6	0.75	0.00965701
Chr10	42528904	42528905	Sec63	0	6	0.777778	9	0.777778	0.00699301
Chr10	43018653	43018654	Pdss2	0.2	5	0.941176	17	0.741176	0.00326574
Chr10	44816258	44816259	Prep	0	32	0.785714	28	0.785714	2.66167e-11
Chr10	58792347	58792348	P4ha1	0.2	5	1	5	0.8	0.047619
Chr10	67608133	67608134	Arid5b	0.125	8	0.888889	18	0.763889	0.000397497
Chr10	69905661	69905662	Fam13c	0.2	5	0.954545	22	0.754545	0.00137495
Chr10	80581250	80581251	Map2k2	0.25	12	1	9	0.75	0.00111931
Chr10	80702401	80702402	Zfr2	0.181818	11	0.916667	12	0.734848	0.000644194
Chr10	95504751	95504752	Eea1	0.2	5	0.958333	24	0.758333	0.0010189
Chr11	21487162	21487163	Wdpcp	0.2	5	1	11	0.8	0.00274725
Chr11	35060748	35060749	Slit3	0	16	0.909091	22	0.909091	6.8795e-09
Chr11	50418110	50418111	Adamts2	0.166667	36	0.909091	22	0.742424	3.21656e-08
Chr11	51243462	51243463	Col23a1	0.272727	11	1	8	0.727273	0.00336059
Chr11	64325132	64325133	Hs3st3a1	0.166667	6	1	10	0.833333	0.00137363
Chr11	65861238	65861239	Dnahc9	0.2	5	1	10	0.8	0.003663
Chr11	74370935	74370936	Rap1gap2	0	6	0.857143	21	0.857143	0.000283774
Chr11	75981762	75981763	Vps53	0.2	5	1	6	0.8	0.0151515
Chr11	78090554	78090555	2610507B11Rik	0.2	5	0.928571	14	0.728571	0.00610595
Chr11	79760009	79760010	Utp6	0	8	0.761905	21	0.761905	0.00029985
Chr11	80694367	80694368	Accn1	0.2	5	1	7	0.8	0.010101
Chr11	87170007	87170008	Ppm1e	0	6	1	8	1	0.000333
Chr11	87886322	87886323	Vezf1	0.166667	6	1	6	0.833333	0.0151515
Chr11	87996793	87996794	Cuedc1	0.2	5	1	9	0.8	0.004995
Chr11	88387073	88387074	Msi2	0.1	10	1	6	0.9	0.000874126
Chr11	89270707	89270708	4932411E22Rik	0.166667	6	1	14	0.833333	0.000386997
Chr11	94930267	94930268	Itga3	0.166667	6	1	19	0.833333	0.000112931
Chr11	97332362	97332363	Arhgap23	0.2	20	1	18	0.8	2.2473e-07
Chr11	99232313	99232314	Krt28	0.2	5	0.9375	16	0.7375	0.00398054
Chr11	102999117	102999118	Hexim2	0.181818	11	1	12	0.818182	6.73038e-05
Chr11	106467431	106467432	Tex2	0.166667	6	0.9	10	0.733333	0.00761738
Chr11	107864410	107864411	Prkca	0.2	5	1	5	0.8	0.047619
Chr11	113819574	113819575	Sdk2	0.142857	7	1	7	0.857143	0.004662
Chr11	115271731	115271732	Ict1	0	6	0.857143	7	0.857143	0.004662
Chr11	115630781	115630782	2310067B10Rik	0	10	0.866667	15	0.866667	2.01911e-05
Chr11	120471957	120471958	Pcyt2	0.2	5	1	7	0.8	0.010101
Chr12	24781655	24781656	9030624G23Rik	0	6	1	6	1	0.0021645
Chr12	39254070	39254071	Dgkb	0.222222	9	1	8	0.777778	0.00226244
Chr12	73229241	73229242	Ccdc175	0.166667	6	0.944444	18	0.777778	0.000809831
Chr12	81674300	81674301	Galntl1	0.2	5	1	6	0.8	0.0151515
Chr12	84060375	84060376	Rgs6	0.2	5	0.966667	30	0.766667	0.000465142
Chr12	84060454	84060455	Rgs6	0.2	5	0.966667	30	0.766667	0.000465142
Chr12	88566415	88566416	4933437F05Rik	0.2	10	0.944444	18	0.744444	0.000118722
Chr12	106950916	106950917	Ak7	0.222222	9	1	21	0.777778	1.76835e-05
Chr12	113741438	113741439	Tmem179	0	8	0.733333	15	0.733333	0.00134608
Chr12	118468453	118468454	Ptprn2	0.166667	6	1	14	0.833333	0.000386997
Chr12	119322791	119322792	Dnahc11	0.2	5	1	5	0.8	0.047619
Chr13	21046111	21046112	Aoah	0	6	1	6	1	0.0021645
Chr13	35027306	35027307	4933417A18Rik	0.2	5	1	5	0.8	0.047619
Chr13	36423086	36423087	Fars2	0.2	5	1	6	0.8	0.0151515
Chr14	22361249	22361250	Myst4	0.25	8	1	6	0.75	0.00965701
Chr14	45984825	45984826	Styx	0	6	0.73913	23	0.73913	0.00194518
Chr14	70902096	70902097	Bmp1	0.25	8	1	6	0.75	0.00965701
Chr14	77781993	77781994	Enox1	0	5	0.733333	15	0.733333	0.00812693
Chr14	124855934	124855935	Fgf14	0.2	10	1	8	0.8	0.00105124
Chr15	4466757	4466758	Plcxd3	0.2	5	1	12	0.8	0.00210084
Chr15	7223147	7223148	Egflam	0.2	5	1	6	0.8	0.0151515
Chr15	12473172	12473173	Pdzd2	0	6	0.818182	11	0.818182	0.00226244
Chr15	34371981	34371982	Gm12191	0	6	1	6	1	0.0021645
Chr15	57605730	57605731	Zhx2	0	5	0.789474	19	0.789474	0.00296443
Chr15	72789058	72789059	Trappc9	0	6	1	5	1	0.0021645
Chr15	79930016	79930017	Syngr1	0.142857	7	1	16	0.857143	6.93433e-05
Chr15	80197772	80197773	Cacna1i	0.272727	11	1	10	0.727273	0.00103199
Chr15	80751420	80751421	Tnrc6b	0	6	1	7	1	0.000582751
Chr15	83822805	83822806	Efcab6	0	6	1	6	1	0.0021645
Chr15	84071988	84071989	Parvb	0.2	5	1	5	0.8	0.047619
Chr15	87400824	87400825	Fam19a5	0	6	1	11	1	8.08016e-05
Chr15	99159735	99159736	Fmnl3	0	5	0.857143	7	0.857143	0.0151515
Chr15	102042674	102042675	Zfp740	0.2	10	1	7	0.8	0.00226244
Chr16	18624289	18624290	Sept5	0.2	10	1	5	0.8	0.00699301
Chr16	33617022	33617023	Slc12a8	0.25	8	1	7	0.75	0.00699301
Chr16	34895370	34895371	Mylk	0	5	0.777778	9	0.777778	0.020979
Chr16	34983662	34983663	Mylk	0.166667	6	0.909091	11	0.742424	0.0054137
Chr17	22352139	22352140	Gm4944	0	5	0.727273	11	0.727273	0.025641
Chr17	22500840	22500841	Zfp758	0.2	5	1	6	0.8	0.0151515
Chr17	24579746	24579747	Dnase1l2	0.166667	6	1	5	0.833333	0.0151515
Chr17	24824103	24824104	Syngr3	0.25	8	1	11	0.75	0.00103199
Chr17	25522824	25522825	Cacna1h	0.166667	6	1	6	0.833333	0.0151515
Chr17	27838722	27838723	Pacsin1	0.2	5	1	8	0.8	0.00699301
Chr17	35257317	35257318	Csnk2b	0.166667	6	1	5	0.833333	0.0151515
Chr17	80640561	80640562	Dhx57	0	5	0.75	8	0.75	0.020979
Chr17	80761785	80761786	Arhgef33	0.0769231	13	0.809524	21	0.732601	4.51387e-05
Chr17	81382547	81382548	Tmem178	0.25	8	1	10	0.75	0.0015083
Chr17	85329530	85329531	1110020A21Rik	0.166667	6	1	10	0.833333	0.00137363
Chr17	85694302	85694303	Camkmt	0.222222	9	1	19	0.777778	3.04044e-05
Chr17	87185691	87185692	Epas1	0.142857	7	0.875	8	0.732143	0.010101
Chr17	88983381	88983382	Klraq1	0	6	1	8	1	0.000333
Chr17	91360545	91360546	Nrxn1	0	6	0.818182	11	0.818182	0.00226244
Chr18	12340243	12340244	3110002H16Rik	0.25	12	1	18	0.75	1.53769e-05
Chr18	36751828	36751829	Ankhd1	0	10	0.777778	18	0.777778	0.000152555
Chr18	39522956	39522957	Arhgap26	0.2	5	0.933333	15	0.733333	0.00490196
Chr18	57729381	57729382	1700011I03Rik	0	5	0.772727	22	0.772727	0.00312152
Chr18	68364888	68364889	D18Ertd653e	0.2	5	1	6	0.8	0.0151515
Chr18	74615316	74615317	Myo5b	0.166667	6	0.928571	14	0.761905	0.00219298
Chr19	3192579	3192580	1700030N03Rik	0	5	0.833333	6	0.833333	0.0151515
Chr19	4673533	4673534	Gm960	0	6	0.75	8	0.75	0.00965701
Chr19	11498625	11498626	Ms4a4c	0.2	5	1	6	0.8	0.0151515
Chr19	38073927	38073928	Myof	0.166667	6	1	5	0.833333	0.0151515
Chr19	41181710	41181711	Tll2	0	5	0.866667	15	0.866667	0.00135449
ChrX	6952722	6952723	Usp27x	0	6	0.75	8	0.75	0.00965701
ChrX	6952727	6952728	Usp27x	0	6	0.875	8	0.875	0.004662
ChrX	6952739	6952740	Usp27x	0	12	0.785714	14	0.785714	4.86658e-05
ChrX	6952751	6952752	Usp27x	0	12	0.866667	15	0.866667	5.98256e-06
ChrX	6952763	6952764	Usp27x	0	6	1	7	1	0.000582751
ChrX	6952776	6952777	Usp27x	0	8	1	6	1	0.000333
ChrX	7150606	7150607	Ppp1r3f	0	5	0.789474	19	0.789474	0.00296443
ChrX	7150851	7150852	Ppp1r3f	0	7	0.727273	11	0.727273	0.00402212
ChrX	7150871	7150872	Ppp1r3f	0	7	0.727273	11	0.727273	0.00402212
ChrX	7651251	7651252	Suv39h1	0	9	0.8	5	0.8	0.004995
ChrX	10294747	10294748	Mid1ip1	0	5	0.875	8	0.875	0.004662
ChrX	13422534	13422535	Cask	0	5	0.727273	11	0.727273	0.025641
ChrX	13422617	13422618	Cask	0	5	0.727273	11	0.727273	0.025641
ChrX	13423443	13423444	Cask	0	10	0.75	8	0.75	0.0015083
ChrX	13423457	13423458	Cask	0	10	0.75	8	0.75	0.0015083
ChrX	13423461	13423462	Cask	0	10	0.75	8	0.75	0.0015083
ChrX	13423477	13423478	Cask	0	10	0.75	8	0.75	0.0015083
ChrX	33428880	33428881	Dock11	0	6	0.8	5	0.8	0.0151515
ChrX	33428901	33428902	Dock11	0	6	0.8	5	0.8	0.0151515
ChrX	33428912	33428913	Dock11	0	6	0.8	5	0.8	0.0151515
ChrX	33652423	33652424	Il13ra1	0	5	0.75	8	0.75	0.020979
ChrX	33868839	33868840	Lonrf3	0	5	0.75	8	0.75	0.020979
ChrX	34419037	34419038	Ube2a	0.2	5	1	9	0.8	0.004995
ChrX	49033979	49033980	Hs6st2	0	6	0.809524	21	0.809524	0.000709435
ChrX	49966323	49966324	Gpc3	0	7	0.8	15	0.8	0.000703631
ChrX	49966333	49966334	Gpc3	0	8	0.8	15	0.8	0.000336519
ChrX	49967416	49967417	A630012P03Rik	0	8	1	7	1	0.0001554
ChrX	50266366	50266367	Phf6	0	6	0.75	12	0.75	0.00904977
ChrX	50266375	50266376	Phf6	0	6	1	12	1	5.38677e-05
ChrX	50363119	50363120	Hprt	0	8	0.857143	14	0.857143	0.000140726
ChrX	50363125	50363126	Hprt	0.25	8	1	14	0.75	0.00037527
ChrX	53709087	53709088	Ddx26b	0	14	0.8	5	0.8	0.00128999
ChrX	58145895	58145896	Sox3	0	9	0.8	15	0.8	0.000336519
ChrX	91881604	91881605	Gspt2	0	8	0.73913	23	0.73913	0.00038067
ChrX	91881621	91881622	Gspt2	0	16	0.727273	44	0.727273	2.03343e-07
ChrX	96332291	96332292	Efnb1	0	6	0.923077	13	0.923077	0.000257998
ChrX	98171409	98171410	Tex11	0	6	1	9	1	0.0001998
ChrX	99045743	99045744	Nhsl2	0	6	0.75	8	0.75	0.00965701
ChrX	131009671	131009672	Taf7l	0.25	16	1	25	0.75	2.30419e-07
ChrX	136596970	136596971	Nup62cl	0	12	0.833333	12	0.833333	6.73038e-05
ChrX	137077496	137077497	Tsc22d3	0	7	0.777778	9	0.777778	0.00323427
ChrX	137134263	137134264	Tsc22d3	0	6	0.809524	21	0.809524	0.000709435
ChrX	153720953	153720954	Phex	0	5	1	6	1	0.0021645
ChrX	158597330	158597331	Nhs	0	5	0.823529	17	0.823529	0.00212653
ChrX	159266639	159266640	Txlng	0	6	0.882353	17	0.882353	0.000277373
ChrX	160857914	160857915	Piga	0	6	0.888889	9	0.888889	0.0013986
ChrX	160858030	160858031	Piga	0	6	0.777778	9	0.777778	0.00699301
ChrX	164560213	164560214	Frmpd4	0	5	0.769231	26	0.769231	0.00271907
	Bold highlighted denotes methylation exclusively in the CpG islands.

## Sheet: M4 vs F4- CpG-Hyper-DMRs
Sites of genomic DNA in female offspring from HMFA diet, which were enriched with methylation compare to male offspring from HMFA diet in other chromosomal regions in CpG contexts.
Chrom	Chromstart	Chromend	CH-4 Male meth_ratio	CH-4 Male total CpG	CH-4 Female meth_ratio	CH-4 Female total CpG	Meth diff	pvalue
Chr1	7047485	7047486	0.2	5	1	11	0.8	0.00274725
Chr1	9629239	9629240	0	8	0.76	25	0.76	0.00021629
Chr1	17636196	17636197	0	6	1	8	1	0.000333
Chr1	31817923	31817924	0	5	0.75	16	0.75	0.00619195
Chr1	60222902	60222903	0	6	1	6	1	0.0021645
Chr1	71992362	71992363	0.1	10	0.916667	12	0.816667	0.000289184
Chr1	76673783	76673784	0.142857	14	0.923077	13	0.78022	6.87994e-05
Chr1	81533744	81533745	0	7	0.888889	9	0.888889	0.0013986
Chr1	113003164	113003165	0.2	5	1	7	0.8	0.010101
Chr1	154577821	154577822	0.125	8	0.96	25	0.835	1.44769e-05
Chr1	155550233	155550234	0.2	5	1	5	0.8	0.047619
Chr1	173197595	173197596	0	5	0.736842	19	0.736842	0.00592885
Chr1	179899664	179899665	0.0789474	38	1	6	0.921053	1.18996e-05
Chr1	191229541	191229542	0	7	0.75	8	0.75	0.00699301
Chr2	7932764	7932765	0	8	1	5	1	0.000777001
Chr2	24983831	24983832	0.2	5	1	5	0.8	0.047619
Chr2	25345978	25345979	0	5	0.833333	6	0.833333	0.0151515
Chr2	28421359	28421360	0	5	0.727273	11	0.727273	0.025641
Chr2	37617105	37617106	0.142857	7	0.888889	9	0.746032	0.00874126
Chr2	57044524	57044525	0.25	8	1	9	0.75	0.00226244
Chr2	146662243	146662244	0	6	0.818182	11	0.818182	0.00226244
Chr2	164922570	164922571	0	5	0.833333	12	0.833333	0.00339367
Chr2	170713966	170713967	0.0909091	11	0.857143	7	0.766234	0.00245098
Chr2	174370606	174370607	0	6	0.777778	18	0.777778	0.00156022
Chr3	9200693	9200694	0.2	5	1	12	0.8	0.00210084
Chr3	28125319	28125320	0.25	8	1	7	0.75	0.00699301
Chr3	28125334	28125335	0.25	8	1	6	0.75	0.00965701
Chr3	28664213	28664214	0.2	5	1	9	0.8	0.004995
Chr3	28664214	28664215	0.210526	19	1	28	0.789474	5.15689e-09
Chr3	51022661	51022662	0.142857	14	0.9375	16	0.794643	1.69506e-05
Chr3	53206129	53206130	0.125	8	1	32	0.875	4.29103e-07
Chr3	56875556	56875557	0.142857	7	1	10	0.857143	0.000565611
Chr3	83566507	83566508	0	8	0.875	8	0.875	0.0013986
Chr3	83647767	83647768	0.25	8	1	5	0.75	0.020979
Chr3	97081427	97081428	0.166667	6	1	5	0.833333	0.0151515
Chr3	99191506	99191507	0	5	0.923077	13	0.923077	0.00070028
Chr3	101431142	101431143	0.2	5	0.944444	18	0.744444	0.00270439
Chr3	110080158	110080159	0.166667	6	1	10	0.833333	0.00137363
Chr3	148000013	148000014	0	5	0.809524	21	0.809524	0.00191548
Chr4	32113890	32113891	0.2	5	1	13	0.8	0.00163399
Chr4	37558502	37558503	0.166667	6	1	5	0.833333	0.0151515
Chr4	80664499	80664500	0.2	5	1	6	0.8	0.0151515
Chr4	85287752	85287753	0.2	5	1	5	0.8	0.047619
Chr4	125650252	125650253	0	8	0.789474	19	0.789474	0.000222965
Chr4	128955157	128955158	0	6	1	6	1	0.0021645
Chr4	133399919	133399920	0	8	0.846154	13	0.846154	0.000221141
Chr4	139447758	139447759	0.142857	7	1	5	0.857143	0.0151515
Chr5	23690571	23690572	0	7	1	8	1	0.0001554
Chr5	28773735	28773736	0.166667	6	0.933333	15	0.766667	0.00167699
Chr5	28773939	28773940	0.166667	6	0.933333	15	0.766667	0.00167699
Chr5	30005428	30005429	0.111111	9	1	13	0.888889	2.81452e-05
Chr5	40309764	40309765	0.0909091	11	1	7	0.909091	0.000251383
Chr5	40427295	40427296	0.166667	6	0.96	25	0.793333	0.000205085
Chr5	43195405	43195406	0.142857	7	0.875	8	0.732143	0.010101
Chr5	53785680	53785681	0	5	0.8125	32	0.8125	0.00105988
Chr5	86650367	86650368	0.142857	14	0.888889	18	0.746032	3.65607e-05
Chr5	90881015	90881016	0.2	5	1	8	0.8	0.00699301
Chr5	95647144	95647145	0	6	0.733333	15	0.733333	0.00386997
Chr5	120744935	120744936	0	6	0.875	8	0.875	0.004662
Chr5	129154878	129154879	0.176471	17	1	19	0.823529	1.79122e-07
Chr5	134147442	134147443	0.111111	9	0.9375	16	0.826389	7.09749e-05
Chr5	138503476	138503477	0.25	8	1	8	0.75	0.00699301
Chr5	138806539	138806540	0.142857	14	0.9375	16	0.794643	1.69506e-05
Chr5	144568792	144568793	0.2	5	1	14	0.8	0.00128999
Chr5	146243068	146243069	0.142857	7	0.92	25	0.777143	0.000202029
Chr5	146859263	146859264	0.2	5	1	7	0.8	0.010101
Chr6	18960947	18960948	0.272727	11	1	5	0.727273	0.025641
Chr6	19775929	19775930	0.25	8	1	12	0.75	0.000722394
Chr6	57333832	57333833	0	10	0.8	10	0.8	0.000714456
Chr6	81932012	81932013	0.142857	14	1	8	0.857143	0.000140726
Chr6	96761221	96761222	0.2	5	1	5	0.8	0.047619
Chr6	115644965	115644966	0.2	5	1	7	0.8	0.010101
Chr6	117826718	117826719	0.25	8	1	8	0.75	0.00699301
Chr6	145729149	145729150	0.2	5	1	14	0.8	0.00128999
Chr6	148474581	148474582	0.166667	6	0.954545	22	0.787879	0.000353029
Chr7	3558974	3558975	0.25	8	1	6	0.75	0.00965701
Chr7	31481193	31481194	0.2	5	0.928571	14	0.728571	0.00610595
Chr7	49334117	49334118	0	5	0.875	8	0.875	0.004662
Chr7	63292964	63292965	0.2	5	1	8	0.8	0.00699301
Chr7	71601158	71601159	0.166667	6	0.909091	11	0.742424	0.0054137
Chr7	100892637	100892638	0	6	0.833333	12	0.833333	0.0015083
Chr7	114949836	114949837	0.2	5	1	7	0.8	0.010101
Chr7	123413678	123413679	0.2	5	1	5	0.8	0.047619
Chr7	127229155	127229156	0.2	5	1	9	0.8	0.004995
Chr7	136780513	136780514	0.111111	9	0.916667	12	0.805556	0.000370837
Chr7	137016097	137016098	0	7	0.75	8	0.75	0.00699301
Chr8	15329919	15329920	0.111111	9	1	6	0.888889	0.0013986
Chr8	23517995	23517996	0	6	0.777778	18	0.777778	0.00156022
Chr8	31822137	31822138	0	6	0.857143	14	0.857143	0.000722394
Chr8	32285476	32285477	0.166667	6	1	16	0.833333	0.000227842
Chr8	33972947	33972948	0.125	8	0.916667	12	0.791667	0.000770025
Chr8	34090537	34090538	0.272727	11	1	5	0.727273	0.025641
Chr8	38451271	38451272	0.0201342	447	0.846154	26	0.82602	6.30725e-12
Chr8	43750247	43750248	0.2	5	0.941176	17	0.741176	0.00326574
Chr8	86709723	86709724	0	6	1	9	1	0.0001998
Chr8	87630041	87630042	0.2	5	1	8	0.8	0.00699301
Chr8	90706076	90706077	0	6	0.785714	14	0.785714	0.00216718
Chr8	107417443	107417444	0	7	0.833333	6	0.833333	0.004662
Chr8	111625616	111625617	0.2	5	1	20	0.8	0.000395257
Chr9	32787531	32787532	0	6	0.8	25	0.8	0.000627478
Chr9	55290602	55290603	0.166667	6	1	5	0.833333	0.0151515
Chr9	96817730	96817731	0	5	0.8	5	0.8	0.047619
Chr9	106301449	106301450	0.2	5	0.941176	17	0.741176	0.00326574
Chr9	107544222	107544223	0	10	0.75	8	0.75	0.0015083
Chr9	114802710	114802711	0.166667	6	1	5	0.833333	0.0151515
Chr9	114921724	114921725	0	8	0.8	5	0.8	0.00699301
Chr9	118164387	118164388	0.25	12	1	5	0.75	0.00904977
Chr9	121978757	121978758	0.2	5	1	5	0.8	0.047619
Chr9	122248329	122248330	0	8	0.75	8	0.75	0.00699301
Chr10	3937365	3937366	0.2	5	1	6	0.8	0.0151515
Chr10	11211798	11211799	0.222222	9	1	8	0.777778	0.00226244
Chr10	20569528	20569529	0.111111	9	1	5	0.888889	0.002997
Chr10	23432350	23432351	0	8	1	14	1	3.12725e-06
Chr10	25671096	25671097	0.222222	9	1	8	0.777778	0.00226244
Chr10	28823960	28823961	0	5	1	8	1	0.000777001
Chr10	54608470	54608471	0.0625	16	1	9	0.9375	4.89482e-06
Chr10	54608561	54608562	0.153846	13	0.888889	9	0.735043	0.00154799
Chr10	91400180	91400181	0	6	0.75	8	0.75	0.00965701
Chr10	97972949	97972950	0.181818	11	1	6	0.818182	0.00226244
Chr10	110956724	110956725	0	6	0.75	8	0.75	0.00965701
Chr10	124506813	124506814	0.230769	13	1	7	0.769231	0.00309598
Chr10	126021785	126021786	0.25	8	1	6	0.75	0.00965701
Chr10	126374164	126374165	0.2	10	0.933333	15	0.733333	0.000335295
Chr11	6144794	6144795	0	8	0.75	8	0.75	0.00699301
Chr11	8781938	8781939	0	5	0.833333	18	0.833333	0.00166424
Chr11	41698093	41698094	0.2	5	0.941176	17	0.741176	0.00326574
Chr11	42601323	42601324	0	6	0.8	10	0.8	0.00699301
Chr11	49821271	49821272	0	10	0.8	5	0.8	0.003663
Chr11	53421178	53421179	0.142857	7	1	6	0.857143	0.004662
Chr11	58379773	58379774	0.2	5	1	8	0.8	0.00699301
Chr11	63247381	63247382	0.142857	7	1	6	0.857143	0.004662
Chr11	91320154	91320155	0	6	1	6	1	0.0021645
Chr11	107728533	107728534	0.166667	6	0.956522	23	0.789855	0.000292619
Chr11	114459181	114459182	0.25	8	1	11	0.75	0.00103199
Chr11	117294911	117294912	0.222222	9	1	6	0.777778	0.00699301
Chr11	117464722	117464723	0.2	5	1	5	0.8	0.047619
Chr11	118249324	118249325	0.120482	83	0.9	30	0.779518	1.65794e-11
Chr12	11599154	11599155	0	6	1	9	1	0.0001998
Chr12	71800639	71800640	0	5	0.875	8	0.875	0.004662
Chr12	78149086	78149087	0	5	0.8	5	0.8	0.047619
Chr12	105765706	105765707	0	6	1	6	1	0.0021645
Chr12	106794730	106794731	0.2	5	1	5	0.8	0.047619
Chr12	114452573	114452574	0.2	5	1	9	0.8	0.004995
Chr13	15119736	15119737	0.142857	7	1	5	0.857143	0.0151515
Chr13	27616466	27616467	0	7	0.727273	11	0.727273	0.00402212
Chr13	38755119	38755120	0.2	5	0.928571	14	0.728571	0.00610595
Chr13	41327180	41327181	0.166667	6	1	12	0.833333	0.00070028
Chr13	54673786	54673787	0	5	0.8	5	0.8	0.047619
Chr13	54911267	54911268	0.166667	6	1	18	0.833333	0.000141163
Chr13	64566612	64566613	0.166667	6	1	7	0.833333	0.004662
Chr13	87662896	87662897	0.0909091	33	0.857143	7	0.766234	0.000141604
Chr14	50429721	50429722	0.111111	27	0.913043	23	0.801932	9.4999e-09
Chr14	61034488	61034489	0	5	0.75	8	0.75	0.020979
Chr14	95380922	95380923	0.136364	22	1	5	0.863636	0.00069367
Chr14	102042124	102042125	0	6	0.888889	9	0.888889	0.0013986
Chr14	107120700	107120701	0	5	0.846154	13	0.846154	0.00245098
Chr14	108309971	108309972	0.166667	6	0.916667	12	0.75	0.00393234
Chr14	111726653	111726654	0.127273	55	0.892857	28	0.765584	6.99134e-12
Chr14	111726674	111726675	0.125	56	0.966667	30	0.841667	1.46557e-11
Chr14	113910729	113910730	0	5	0.727273	11	0.727273	0.025641
Chr15	5080567	5080568	0.142857	7	0.9	10	0.757143	0.00365076
Chr15	23519911	23519912	0.2	5	1	5	0.8	0.047619
Chr15	31601180	31601181	0	6	0.875	16	0.875	0.00037527
Chr15	39924466	39924467	0.2	10	1	8	0.8	0.00105124
Chr15	43120046	43120047	0	5	0.833333	6	0.833333	0.0151515
Chr15	45129408	45129409	0.2	5	1	6	0.8	0.0151515
Chr15	51859641	51859642	0	6	0.769231	13	0.769231	0.00309598
Chr15	79289010	79289011	0.2	5	0.944444	18	0.744444	0.00270439
Chr15	80803154	80803155	0	7	0.857143	7	0.857143	0.004662
Chr15	85562205	85562206	0.2	5	1	5	0.8	0.047619
Chr15	92644153	92644154	0.166667	6	1	5	0.833333	0.0151515
Chr16	33337712	33337713	0.2	5	1	5	0.8	0.047619
Chr16	35518439	35518440	0.222222	9	1	8	0.777778	0.00226244
Chr16	35525427	35525428	0	5	0.75	8	0.75	0.020979
Chr16	62067742	62067743	0.25	8	1	5	0.75	0.020979
Chr16	63439209	63439210	0.25	8	1	14	0.75	0.00037527
Chr16	64306908	64306909	0.166667	6	1	6	0.833333	0.0151515
Chr16	78171079	78171080	0.111111	18	1	5	0.888889	0.00062409
Chr16	87797620	87797621	0	6	0.75	16	0.75	0.00281452
Chr16	90044035	90044036	0.25	8	1	6	0.75	0.00965701
Chr17	27047834	27047835	0.2	5	1	5	0.8	0.047619
Chr17	31514506	31514507	0.0909091	11	0.833333	12	0.742424	0.000644194
Chr17	35496302	35496303	0	5	1	6	1	0.0021645
Chr17	36207977	36207978	0	31	0.75	8	0.75	8.58205e-06
Chr17	38940133	38940134	0.2	5	1	6	0.8	0.0151515
Chr17	39266446	39266447	0.25	8	1	8	0.75	0.00699301
Chr17	46497035	46497036	0.142857	7	1	5	0.857143	0.0151515
Chr17	56879733	56879734	0.2	5	0.928571	14	0.728571	0.00610595
Chr17	56973725	56973726	0.2	10	1	6	0.8	0.00699301
Chr17	69427117	69427118	0	5	0.875	8	0.875	0.004662
Chr17	80233905	80233906	0.25	8	1	6	0.75	0.00965701
Chr18	6138609	6138610	0.166667	6	1	5	0.833333	0.0151515
Chr18	8736774	8736775	0.1875	32	1	14	0.8125	1.61582e-07
Chr18	8736817	8736818	0.235294	34	1	15	0.764706	3.11196e-07
Chr18	16302945	16302946	0.166667	6	1	8	0.833333	0.002997
Chr18	24203352	24203353	0.2	5	1	8	0.8	0.00699301
Chr18	30426980	30426981	0.125	16	0.875	8	0.75	0.00074646
Chr18	30427002	30427003	0.0588235	17	0.875	8	0.816176	0.000126667
Chr18	30427038	30427039	0.117647	17	0.875	8	0.757353	0.000540878
Chr18	30427044	30427045	0.117647	17	0.875	8	0.757353	0.000540878
Chr18	30427058	30427059	0.0588235	17	0.875	8	0.816176	0.000126667
Chr18	34913520	34913521	0.0909091	11	0.823529	17	0.73262	0.000266972
Chr18	67433439	67433440	0.166667	6	1	11	0.833333	0.000969619
Chr18	74002494	74002495	0.222222	9	1	6	0.777778	0.00699301
Chr18	83201769	83201770	0	5	0.75	12	0.75	0.00904977
Chr19	7116974	7116975	0	7	1	6	1	0.000582751
Chr19	15590779	15590780	0.25	8	1	6	0.75	0.00965701
Chr19	26611249	26611250	0.166667	12	1	6	0.833333	0.0015083
Chr19	35789612	35789613	0	6	1	6	1	0.0021645
Chr19	37595402	37595403	0.166667	6	1	6	0.833333	0.0151515
Chr19	56706006	56706007	0.166667	6	0.916667	12	0.75	0.00393234
ChrX	35169136	35169137	0	5	0.727273	11	0.727273	0.025641
ChrX	47890554	47890555	0	6	0.809524	21	0.809524	0.000709435
ChrX	47890560	47890561	0	6	0.809524	21	0.809524	0.000709435
ChrX	47890567	47890568	0	6	0.761905	21	0.761905	0.00156076
ChrX	47890720	47890721	0	6	0.875	8	0.875	0.004662
ChrX	60163485	60163486	0	54	1	6	1	1.99745e-08
ChrX	63973403	63973404	0.2	5	1	7	0.8	0.010101
ChrX	66277099	66277100	0.25	8	1	18	0.75	0.000121618
ChrX	74730237	74730238	0	6	1	6	1	0.0021645
ChrX	91266668	91266669	0.25	8	1	20	0.75	7.43218e-05
ChrX	94192130	94192131	0	7	0.727273	11	0.727273	0.00402212
ChrX	95162958	95162959	0	5	0.882353	17	0.882353	0.000797448
ChrX	96705069	96705070	0	6	0.846154	13	0.846154	0.00103199
ChrX	101916759	101916760	0.222222	9	1	6	0.777778	0.00699301
ChrX	109008745	109008746	0	14	0.727273	44	0.727273	9.5216e-07
ChrX	121322845	121322846	0.0440529	227	0.866667	15	0.822614	8.41158e-12
ChrX	132476171	132476172	0	6	0.75	8	0.75	0.00965701
ChrX	136811935	136811936	0.111111	9	1	11	0.888889	7.14456e-05
ChrX	144013163	144013164	0	6	0.727273	22	0.727273	0.00245262
	Bold highlighted denotes methylation exclusively in the CpG islands.

## Sheet: M4 vs F4- CHG-Hyper-Promoter
Genes in female offspring from HMFA diet, which were enriched with methylation compare to male offspring from HMFA diet in the promoter region in CHG contexts.
Chrom	Chromstart	Chromend	Promoter	CH-4 Male meth_ratio	CH-4 Male total CpG	CH-4 Female meth_ratio	CH-4 Female total CpG	Meth diff	pvalue
Chr2	165817693	165817694	Ncoa3	0	22	0.333333	6	0.333333	0.0396825
Chr4	107107315	107107316	Glis1	0	14	0.428571	7	0.428571	0.0263158
Chr4	116478521	116478522	Mutyh	0	10	0.625	8	0.625	0.00653595
Chr5	7344893	7344894	Zfp804b	0	19	0.4	5	0.4	0.0362319
Chr5	23289484	23289485	Pus7	0	28	0.375	8	0.375	0.00784314
Chr5	112878300	112878301	Gm6588	0	22	0.333333	6	0.333333	0.0396825
Chr5	117807059	117807060	Wsb2	0	12	0.444444	9	0.444444	0.0210526
Chr5	124200171	124200172	Rsrc2	0	15	0.333333	9	0.333333	0.041502
Chr6	122576068	122576069	Dppa3	0	42	0.3	20	0.3	0.000630505
Chr7	37481469	37481470	Tshz3	0	36	0.4	10	0.4	0.00128688
Chr7	149846967	149846968	Igf2	0	20	0.333333	6	0.333333	0.0461538
Chr8	11312416	11312417	Col4a2	0.0588235	17	0.6	5	0.541176	0.0239234
Chr9	123276023	123276024	Lars2	0	22	0.272727	11	0.272727	0.0302419
Chr11	3102479	3102480	Eif4enif1	0	22	0.285714	14	0.285714	0.0169935
Chr11	78311195	78311196	Vtn	0	29	0.285714	21	0.285714	0.00341483
Chr11	100600974	100600975	Rab5c	0	9	0.5	6	0.5	0.043956
Chr11	120657806	120657807	Dus1l	0	5	0.636364	11	0.636364	0.0336538
Chr12	52447833	52447834	G2e3	0	25	0.315789	19	0.315789	0.00384358
Chr15	58655068	58655069	Tmem65	0	36	0.272727	22	0.272727	0.00184342
Chr15	81766401	81766402	Csdc2	0	17	0.3	10	0.3	0.0410256
Chr18	73975697	73975698	Me2	0.0454545	22	0.428571	7	0.383117	0.0338933
Chr19	46119770	46119771	Ldb1	0	10	0.444444	9	0.444444	0.0325077
ChrX	6952734	6952735	Gm14379	0	12	0.454545	11	0.454545	0.01373
ChrX	48559611	48559612	Mbnl3	0	14	0.5	6	0.5	0.0175439
ChrX	101676439	101676440	Uprt	0	15	0.333333	12	0.333333	0.0282051
	Bold highlighted denotes methylation exclusively in the CpG islands.

## Sheet: M4 vs F4- CHG-Hyper-GB
Genes in female offspring from HMFA diet, which were enriched with methylation compare to male offspring from HMFA diet in the genebody region in CHG contexts.
Chrom	Chromstart	Chromend	Gene_name	CH-4 Male meth_ratio	CH-4 Male total CpG	CH-4 Female meth_ratio	CH-4 Female total CpG	Meth diff	pvalue
Chr1	34169553	34169554	Dst	0	26	0.333333	12	0.333333	0.00670595
Chr1	46370219	46370220	Dnahc7b	0	11	0.346154	26	0.346154	0.0356689
Chr1	54859629	54859630	Ankrd44	0	18	0.375	8	0.375	0.0215385
Chr1	61436390	61436391	9530026F06Rik	0	18	0.285714	21	0.285714	0.0223219
Chr1	68086791	68086792	Erbb4	0	12	0.375	8	0.375	0.0491228
Chr1	93024957	93024958	Lrrfip1	0.0526316	19	0.4	10	0.347368	0.0357206
Chr1	93701800	93701801	Twist2	0.0588235	17	0.375	16	0.316176	0.0390969
Chr1	108687191	108687192	Vps4b	0	22	0.333333	6	0.333333	0.0396825
Chr1	123221858	123221859	Insig2	0	16	0.444444	9	0.444444	0.00996047
Chr1	152704217	152704218	Hmcn1	0.0769231	13	0.5	8	0.423077	0.0474716
Chr2	18800287	18800288	Pip4k2a	0	20	0.333333	12	0.333333	0.0137653
Chr2	30163081	30163082	Nup188	0	17	0.333333	12	0.333333	0.0208412
Chr2	38619642	38619643	Nr6a1	0	14	0.333333	12	0.333333	0.0331104
Chr2	62478739	62478740	Ifih1	0	10	0.666667	6	0.666667	0.00824176
Chr2	72172187	72172188	B230120H23Rik	0	16	0.272727	22	0.272727	0.0299278
Chr2	90544020	90544021	Nup160	0	12	0.375	16	0.375	0.0237087
Chr2	101564014	101564015	Prr5l	0	5	0.666667	9	0.666667	0.030969
Chr2	103309052	103309053	Cat	0	34	0.285714	7	0.285714	0.0256098
Chr2	118121945	118121946	Gpr176	0	12	0.4	10	0.4	0.0287081
Chr2	158649820	158649821	Dhx35	0	19	0.294118	17	0.294118	0.0164141
Chr2	180410641	180410642	Dido1	0	7	0.714286	7	0.714286	0.020979
Chr3	32849661	32849662	Pex5l	0	31	0.275862	29	0.275862	0.00167752
Chr3	51752310	51752311	Maml3	0	13	0.333333	12	0.333333	0.0391304
Chr3	68762050	68762051	Ift80	0	31	0.285714	7	0.285714	0.029872
Chr3	87607163	87607164	Insrr	0	21	0.4	10	0.4	0.00667408
Chr3	102684498	102684499	Sycp1	0	22	0.333333	6	0.333333	0.0396825
Chr3	102975942	102975943	Bcas2	0	18	0.4	5	0.4	0.0395257
Chr3	116414901	116414902	Slc35a3	0	18	0.333333	12	0.333333	0.0180624
Chr3	122876231	122876232	Synpo2	0	19	0.32	25	0.32	0.00652903
Chr3	128921378	128921379	Pitx2	0	16	0.333333	9	0.333333	0.0365217
Chr4	33114655	33114656	4933421O10Rik	0	15	0.285714	14	0.285714	0.0421456
Chr4	52834381	52834382	4930552N02Rik	0	15	0.428571	7	0.428571	0.0227273
Chr4	58999747	58999748	Ptgr1	0	11	0.428571	14	0.428571	0.0195652
Chr4	59891559	59891560	Snx30	0	15	0.285714	14	0.285714	0.0421456
Chr4	75746419	75746420	Ptprd	0	17	0.3	10	0.3	0.0410256
Chr4	84765006	84765007	Cntln	0	28	0.285714	14	0.285714	0.00894309
Chr4	97464921	97464922	Nfia	0	10	0.5	6	0.5	0.0357143
Chr4	98424480	98424481	Kank4	0	26	0.285714	21	0.285714	0.00505366
Chr4	112733221	112733222	Skint6	0	14	0.4	10	0.4	0.0197628
Chr4	115792151	115792152	Rad54l	0	19	0.285714	14	0.285714	0.0244624
Chr4	116478521	116478522	Toe1	0	10	0.625	8	0.625	0.00653595
Chr4	123273112	123273113	Macf1	0	28	0.285714	14	0.285714	0.00894309
Chr4	126738204	126738205	Zmym1	0	17	0.4	5	0.4	0.04329
Chr4	129731681	129731682	Col16a1	0.0454545	22	0.5	10	0.454545	0.00634965
Chr4	133552529	133552530	Dhdds	0	16	0.333333	9	0.333333	0.0365217
Chr4	136959680	136959681	Gm13011	0	31	0.318182	22	0.318182	0.0011064
Chr4	140625219	140625220	Necap2	0	15	0.285714	14	0.285714	0.0421456
Chr4	141049345	141049346	Spen	0	22	0.272727	11	0.272727	0.0302419
Chr4	148870062	148870063	Lzic	0	9	0.5	6	0.5	0.043956
Chr4	153902706	153902707	Prdm16	0	26	0.285714	7	0.285714	0.0397727
Chr5	23299433	23299434	Rint1	0	10	0.5	20	0.5	0.0109937
Chr5	23299437	23299438	Rint1	0	10	0.5	20	0.5	0.0109937
Chr5	48831272	48831273	Kcnip4	0	12	0.6	5	0.6	0.0147059
Chr5	86613932	86613933	Gnrhr	0	19	0.3125	16	0.3125	0.0134552
Chr5	92667893	92667894	Ppef2	0	10	0.5	16	0.5	0.00949577
Chr5	99451216	99451217	Prkg2	0	19	0.272727	22	0.272727	0.0226282
Chr5	103894617	103894618	Ptpn13	0	12	0.384615	13	0.384615	0.0391304
Chr5	107902075	107902076	Btbd8	0	7	0.833333	6	0.833333	0.004662
Chr5	112878300	112878301	Sez6l	0	22	0.333333	6	0.333333	0.0396825
Chr5	115980713	115980714	Pxn	0	22	0.357143	14	0.357143	0.00531046
Chr5	117685685	117685686	Taok3	0	16	0.5	6	0.5	0.012987
Chr5	121679252	121679253	Gm15800	0	14	0.428571	7	0.428571	0.0263158
Chr5	122323618	122323619	Cux2	0	13	0.5	6	0.5	0.0206398
Chr5	122912289	122912290	Atp2a2	0	19	0.4	10	0.4	0.00884173
Chr5	122912299	122912300	Atp2a2	0	19	0.6	10	0.6	0.000442087
Chr5	122912306	122912307	Atp2a2	0	20	0.4	10	0.4	0.00766284
Chr5	122912312	122912313	Atp2a2	0	20	0.4	10	0.4	0.00766284
Chr5	122912316	122912317	Atp2a2	0	20	0.4	10	0.4	0.00766284
Chr5	122912323	122912324	Atp2a2	0	19	0.4	10	0.4	0.00884173
Chr5	123574238	123574239	Rhof	0.0666667	15	0.5625	16	0.495833	0.00592285
Chr5	124200171	124200172	Kntc1	0	15	0.333333	9	0.333333	0.041502
Chr5	130489081	130489082	Asl	0	32	0.285714	7	0.285714	0.0283401
Chr5	141194660	141194661	Baat1	0	11	0.444444	9	0.444444	0.0260062
Chr5	144967208	144967209	Tecpr1	0	18	0.294118	17	0.294118	0.0190616
Chr5	147278589	147278590	Wasf3	0	19	0.333333	9	0.333333	0.025641
Chr5	150084022	150084023	Alox5ap	0	40	0.285714	28	0.285714	0.000420468
Chr6	6021896	6021897	Slc25a13	0	15	0.363636	11	0.363636	0.0220736
Chr6	6033665	6033666	Slc25a13	0	26	0.277778	18	0.277778	0.00788944
Chr6	7976812	7976813	Col28a1	0.5	6	1	9	0.5	0.043956
Chr6	30177612	30177613	Ube2h	0	29	0.363636	22	0.363636	0.000502181
Chr6	48435390	48435391	Sspo	0	10	0.444444	18	0.444444	0.0251256
Chr6	55014600	55014601	Gars	0	24	0.315789	38	0.315789	0.00193681
Chr6	61210198	61210199	Fam190a	0	13	0.344828	29	0.344828	0.0182432
Chr6	85262654	85262655	Sfxn5	0	16	0.3	10	0.3	0.0461538
Chr6	94114530	94114531	Magi1	0	10	0.5	6	0.5	0.0357143
Chr7	4429942	4429943	Eps8l1	0	16	0.4	5	0.4	0.047619
Chr7	14673789	14673790	Sult2a3	0	11	0.4	10	0.4	0.0350877
Chr7	16565588	16565589	Gltscr1	0	24	0.285714	28	0.285714	0.00510748
Chr7	19548689	19548690	Nova2	0	10	0.555556	9	0.555556	0.0108359
Chr7	19548706	19548707	Nova2	0	10	0.6	10	0.6	0.0108359
Chr7	19548710	19548711	Nova2	0	10	0.6	10	0.6	0.0108359
Chr7	19828678	19828679	Opa3	0	34	0.285714	14	0.285714	0.00514441
Chr7	35557407	35557408	Chst8	0	21	0.333333	6	0.333333	0.042735
Chr7	48299643	48299644	Gm4884	0	19	0.3	10	0.3	0.0328407
Chr7	52116595	52116596	Pnkp	0	16	0.4	5	0.4	0.047619
Chr7	63662822	63662823	Oca2	0	22	0.333333	6	0.333333	0.0396825
Chr7	71834606	71834607	Apba2	0	20	0.3	10	0.3	0.0295567
Chr7	87044189	87044190	Ap3s2	0	12	0.375	8	0.375	0.0491228
Chr7	122784899	122784900	Sox6	0	16	0.277778	18	0.277778	0.0464896
Chr7	149846967	149846968	Igf2as	0	20	0.333333	6	0.333333	0.0461538
Chr8	4516896	4516897	Lass4	0	25	0.363636	22	0.363636	0.00101689
Chr8	11312416	11312417	Col4a1	0.0588235	17	0.6	5	0.541176	0.0239234
Chr8	28516634	28516635	Chrna6	0	18	0.333333	12	0.333333	0.0180624
Chr8	77531813	77531814	Hmgxb4	0	16	0.333333	18	0.333333	0.0197575
Chr8	91046096	91046097	Nkd1	0	18	0.428571	7	0.428571	0.0152174
Chr8	96452925	96452926	Gnao1	0	15	0.285714	21	0.285714	0.0304288
Chr8	114041956	114041957	Wdr59	0	18	0.285714	14	0.285714	0.0278365
Chr8	119147814	119147815	Cdyl2	0	16	0.5	12	0.5	0.00245262
Chr8	122192801	122192802	Wfdc1	0	20	0.333333	12	0.333333	0.0137653
Chr8	125945056	125945057	Tubb3	0	15	0.285714	14	0.285714	0.0421456
Chr8	127436433	127436434	Egln1	0	12	0.36	25	0.36	0.0184333
Chr8	128415060	128415061	Pcnxl2	0	7	0.555556	9	0.555556	0.0336538
Chr9	36883293	36883294	Pknox2	0	16	0.285714	28	0.285714	0.0364962
Chr9	42593698	42593699	Grik4	0	20	0.333333	6	0.333333	0.0461538
Chr9	56980075	56980076	Man2c1	0	32	0.285714	14	0.285714	0.00613414
Chr9	97918373	97918374	Clstn2	0	12	0.444444	9	0.444444	0.0210526
Chr10	8219478	8219479	Ust	0	30	0.375	16	0.375	0.000854933
Chr10	59775097	59775098	Cdh23	0	22	0.28	25	0.28	0.010355
Chr10	60263311	60263312	Unc5b	0.05	20	0.4	10	0.35	0.0312408
Chr10	75180526	75180527	Cabin1	0	11	0.5	6	0.5	0.0294118
Chr10	75366170	75366171	Smarcb1	0	17	0.277778	18	0.277778	0.0454545
Chr10	75389410	75389411	Mmp11	0	33	0.363636	22	0.363636	0.00026263
Chr10	79499621	79499622	Polr2e	0	14	0.297297	37	0.297297	0.0232302
Chr10	80069463	80069464	Adat3	0	16	0.375	8	0.375	0.027668
Chr10	80349156	80349157	Tmprss9	0	9	0.454545	11	0.454545	0.0379257
Chr10	88898366	88898367	Gas2l3	0	10	0.7	10	0.7	0.00309598
Chr10	89213622	89213623	Uhrf1bp1l	0	11	0.5	8	0.5	0.0180599
Chr10	116395663	116395664	4933412E12Rik	0	16	0.307692	13	0.307692	0.030104
Chr10	126681392	126681393	Kif5a	0	12	0.5	6	0.5	0.0245098
Chr11	3102479	3102480	Eif4enif1	0	22	0.285714	14	0.285714	0.0169935
Chr11	55402585	55402586	Glra1	0	19	0.4	5	0.4	0.0362319
Chr11	57581155	57581156	Galnt10	0	16	0.5	6	0.5	0.012987
Chr11	67804813	67804814	Stx8	0	34	0.285714	28	0.285714	0.000919259
Chr11	67941251	67941252	Stx8	0	13	0.375	8	0.375	0.0421053
Chr11	68767548	68767549	Arhgef15	0	13	0.4	10	0.4	0.0237154
Chr11	69253079	69253080	Dnahc2	0	18	0.4	10	0.4	0.0102564
Chr11	77857130	77857131	Flot2	0.333333	15	0.75	40	0.416667	0.0100247
Chr11	77989339	77989340	Nek8	0.2	5	1	5	0.8	0.047619
Chr11	78311195	78311196	Sarm1	0	29	0.285714	21	0.285714	0.00341483
Chr11	80891376	80891377	Accn1	0	20	0.333333	6	0.333333	0.0461538
Chr11	86887039	86887040	Gdpd1	0	36	0.285714	7	0.285714	0.0232558
Chr11	94306264	94306265	Cacna1g	0	27	0.333333	6	0.333333	0.0284091
Chr11	97559199	97559200	Pcgf2	0	20	0.333333	6	0.333333	0.0461538
Chr11	100270802	100270803	Leprel4	0	24	0.272727	22	0.272727	0.00796567
Chr11	103086172	103086173	Map3k14	0	22	0.333333	6	0.333333	0.0396825
Chr11	106684937	106684938	Smurf2	0	23	0.6	10	0.6	0.000189605
Chr11	117178877	117178878	Sept9	0	11	0.6	5	0.6	0.0178571
Chr11	117689764	117689765	Afmid	0	24	0.333333	6	0.333333	0.0344828
Chr11	119680358	119680359	Rptor	0	21	0.333333	9	0.333333	0.0206897
Chr12	3376260	3376261	Kif3c	0.0769231	13	0.636364	11	0.559441	0.00780724
Chr12	12305017	12305018	Fam49a	0	16	0.277778	18	0.277778	0.0464896
Chr12	25296161	25296162	Grhl1	0	7	0.833333	6	0.833333	0.004662
Chr12	56086559	56086560	Baz1a	0	19	0.285714	14	0.285714	0.0244624
Chr12	85912949	85912950	Vsx2	0	17	0.4	5	0.4	0.04329
Chr12	103588942	103588943	Rin3	0	28	0.333333	6	0.333333	0.026738
Chr12	114149997	114149998	Jag2	0	13	0.333333	12	0.333333	0.0391304
Chr13	12368745	12368746	Actn2	0	8	0.666667	6	0.666667	0.014985
Chr13	12368751	12368752	Actn2	0	8	0.666667	6	0.666667	0.014985
Chr13	14716151	14716152	Psma2	0	14	0.307692	13	0.307692	0.0407407
Chr13	25289746	25289747	Dcdc2a	0.1875	16	0.588235	17	0.400735	0.0323612
Chr13	41198790	41198791	Gcm2	0	10	0.5	8	0.5	0.0228758
Chr13	41198799	41198800	Gcm2	0	10	0.5	8	0.5	0.0228758
Chr13	42004062	42004063	Gm10790	0	19	0.294118	17	0.294118	0.0164141
Chr13	42176625	42176626	Hivep1	0	23	0.285714	14	0.285714	0.0151563
Chr13	45973434	45973435	Atxn1	0.25	12	0.833333	12	0.583333	0.0122781
Chr13	47257003	47257004	Rnf144b	0	33	0.347826	23	0.347826	0.000345171
Chr13	54893009	54893010	Tspan17	0	59	0.272727	33	0.272727	4.43935e-05
Chr13	55057719	55057720	Unc5a	0	9	0.666667	6	0.666667	0.010989
Chr13	55057731	55057732	Unc5a	0	11	0.666667	6	0.666667	0.00630252
Chr13	55057734	55057735	Unc5a	0	12	0.666667	6	0.666667	0.00490196
Chr13	55057738	55057739	Unc5a	0	12	0.6	5	0.6	0.0147059
Chr13	55057748	55057749	Unc5a	0	12	0.6	5	0.6	0.0147059
Chr13	55057753	55057754	Unc5a	0	12	0.6	5	0.6	0.0147059
Chr13	55057759	55057760	Unc5a	0	12	0.6	5	0.6	0.0147059
Chr13	60703617	60703618	Dapk1	0	8	0.6	5	0.6	0.034965
Chr13	64182909	64182910	Hsd17b3	0	13	0.375	8	0.375	0.0421053
Chr13	77512277	77512278	2210408I21Rik	0	14	0.428571	7	0.428571	0.0263158
Chr13	78217062	78217063	Fam172a	0	18	0.285714	21	0.285714	0.0223219
Chr13	81314388	81314389	Gpr98	0	14	0.473684	19	0.473684	0.00392659
Chr13	94259534	94259535	Jmy	0	12	0.318182	22	0.318182	0.0356278
Chr13	101015734	101015735	Naip5	0	18	0.277778	18	0.277778	0.0454545
Chr13	113289255	113289256	Il6st	0	12	0.428571	7	0.428571	0.0361197
Chr13	115879590	115879591	Itga1	0	28	0.272727	11	0.272727	0.0180545
Chr14	25271516	25271517	Polr3a	0	18	0.272727	22	0.272727	0.0242751
Chr14	26482280	26482281	Zmiz1	0	15	0.363636	11	0.363636	0.0220736
Chr14	41758462	41758463	Tspan14	0	24	0.285714	14	0.285714	0.0135609
Chr14	55165609	55165610	Haus4	0	11	0.357143	14	0.357143	0.0463768
Chr14	63488132	63488133	Wdfy2	0	16	0.4	5	0.4	0.047619
Chr14	65936045	65936046	Fbxo16	0.0909091	11	0.5	28	0.409091	0.0276806
Chr14	65936351	65936352	Fbxo16	0.0909091	11	0.5	28	0.409091	0.0276806
Chr14	70026138	70026139	Loxl2	0	22	0.272727	11	0.272727	0.0302419
Chr14	70178703	70178704	Tnfrsf10b	0	6	0.625	8	0.625	0.030969
Chr14	71021113	71021114	Epb4.9	0.26087	23	0.78125	32	0.52038	0.00024817
Chr14	98326311	98326312	Dach1	0	21	0.347826	23	0.347826	0.00391465
Chr14	103550808	103550809	Mycbp2	0	19	0.272727	11	0.272727	0.0406404
Chr14	121967109	121967110	Dock9	0	17	0.307692	13	0.307692	0.0260901
Chr15	25849820	25849821	Fam134b	0	18	0.272727	11	0.272727	0.045156
Chr15	38500788	38500789	2310043O21Rik	0	27	0.285714	7	0.285714	0.0374332
Chr15	38500791	38500792	2310043O21Rik	0	27	0.285714	7	0.285714	0.0374332
Chr15	38500794	38500795	2310043O21Rik	0	27	0.285714	7	0.285714	0.0374332
Chr15	38500797	38500798	2310043O21Rik	0	27	0.285714	7	0.285714	0.0374332
Chr15	38500800	38500801	2310043O21Rik	0	27	0.285714	7	0.285714	0.0374332
Chr15	38500806	38500807	2310043O21Rik	0	27	0.285714	7	0.285714	0.0374332
Chr15	72569827	72569828	Trappc9	0	18	0.4	5	0.4	0.0395257
Chr15	89379414	89379415	Shank3	0	13	0.363636	11	0.363636	0.0310559
Chr15	91102813	91102814	Slc2a13	0	16	0.272727	22	0.272727	0.0299278
Chr15	103064480	103064481	Cbx5	0	9	0.666667	6	0.666667	0.010989
Chr16	12249796	12249797	Shisa9	0	17	0.4	10	0.4	0.0119658
Chr16	87576809	87576810	ORF63	0	13	0.375	8	0.375	0.0421053
Chr17	25456564	25456565	Prss29	0	19	0.272727	22	0.272727	0.0226282
Chr17	29141681	29141682	Stk38	0.230769	13	0.857143	7	0.626374	0.0166409
Chr17	33953418	33953419	Kank3	0	20	0.333333	6	0.333333	0.0461538
Chr17	34349272	34349273	Tap2	0	32	0.3	20	0.3	0.00190387
Chr17	34349278	34349279	Tap2	0	34	0.3	20	0.3	0.00150075
Chr17	45781520	45781521	Capn11	0	13	0.375	8	0.375	0.0421053
Chr17	56272341	56272342	Sema6b	0	29	0.315789	19	0.315789	0.00221097
Chr17	66089831	66089832	Rab31	0	12	0.666667	6	0.666667	0.00490196
Chr17	80293211	80293212	Atl2	0.2	10	0.833333	18	0.633333	0.00326401
Chr18	12885791	12885792	Ttc39c	0	16	0.4	5	0.4	0.047619
Chr18	25706878	25706879	Celf4	0	14	0.375	8	0.375	0.0363636
Chr18	32060505	32060506	Wdr33	0	23	0.4	5	0.4	0.026455
Chr18	32903436	32903437	4930455D15Rik	0	26	0.285714	14	0.285714	0.0109531
Chr18	36587526	36587527	Pfdn1	0	16	0.285714	21	0.285714	0.0267861
Chr18	73958542	73958543	Me2	0	19	0.4	5	0.4	0.0362319
Chr18	74956013	74956014	Acaa2	0	20	0.285714	14	0.285714	0.0215844
Chr18	76221340	76221341	Zbtb7c	0	13	0.375	8	0.375	0.0421053
Chr18	78590272	78590273	Slc14a2	0	18	0.285714	14	0.285714	0.0278365
Chr19	3685155	3685156	Lrp5	0.0666667	15	0.5	8	0.433333	0.0328687
Chr19	5149132	5149133	Pacs1	0	8	0.470588	17	0.470588	0.0261239
Chr19	5149142	5149143	Pacs1	0	15	0.4	10	0.4	0.0166008
Chr19	6924856	6924857	Ccdc88b	0	14	0.444444	9	0.444444	0.0142292
Chr19	31118477	31118478	Prkg1	0	29	0.4	5	0.4	0.0178253
Chr19	43515001	43515002	Cnnm1	0	14	0.333333	9	0.333333	0.0474308
Chr19	46114012	46114013	Ldb1	0	16	0.5	8	0.5	0.00658762
Chr19	47508022	47508023	Sh3pxd2a	0	10	0.6	5	0.6	0.021978
Chr19	47518564	47518565	Sh3pxd2a	0	12	0.375	8	0.375	0.0491228
ChrX	6446811	6446812	Dgkk	0	7	0.6	5	0.6	0.0454545
ChrX	6952734	6952735	Usp27x	0	12	0.454545	11	0.454545	0.01373
ChrX	13423449	13423450	Cask	0	10	0.5	8	0.5	0.0228758
ChrX	134996001	134996002	Il1rapl2	0	14	0.5	8	0.5	0.00956938
ChrX	147020833	147020834	Apex2	0	26	0.333333	6	0.333333	0.0302419
ChrX	166422898	166422899	Mid1	0	26	0.333333	6	0.333333	0.0302419
ChrX	166422903	166422904	Mid1	0	26	0.333333	6	0.333333	0.0302419
ChrX	166422906	166422907	Mid1	0	25	0.333333	6	0.333333	0.0322581
ChrX	166423015	166423016	Mid1	0	26	0.333333	6	0.333333	0.0302419
ChrX	166423037	166423038	Mid1	0	26	0.333333	6	0.333333	0.0302419
	Bold highlighted denotes methylation exclusively in the CpG islands.

## Sheet: M4 vs F4- CHG-Hyper-DMRs
Sites of genomic DNA in female offspring from HMFA diet, which were enriched with methylation compare to male offspring from HMFA diet in other chromosomal regions in CHG contexts.
Chrom	Chromstart	Chromend	CH-4 Male meth_ratio	CH-4 Male total CpG	CH-4 Female meth_ratio	CH-4 Female total CpG	Meth diff	pvalue
Chr1	23356144	23356145	0	19	0.375	8	0.375	0.0191453
Chr1	41048573	41048574	0.0526316	19	0.444444	9	0.391813	0.025641
Chr1	54301414	54301415	0.125	8	1	10	0.875	0.000251383
Chr1	61220215	61220216	0	26	0.333333	24	0.333333	0.0013699
Chr1	64490646	64490647	0	14	0.3125	32	0.3125	0.0203833
Chr1	78747878	78747879	0	45	0.333333	12	0.333333	0.00125313
Chr1	85053917	85053918	0	14	0.375	16	0.375	0.0185441
Chr1	96667581	96667582	0.0816327	49	0.36	50	0.278367	0.00131337
Chr1	100074619	100074620	0	28	0.333333	6	0.333333	0.026738
Chr1	107036918	107036919	0	20	0.375	8	0.375	0.017094
Chr1	123157060	123157061	0	15	0.363636	22	0.363636	0.012116
Chr1	130703050	130703051	0	14	0.333333	18	0.333333	0.0237996
Chr1	135511407	135511408	0	17	0.307692	13	0.307692	0.0260901
Chr1	155593435	155593436	0.0666667	30	0.352941	17	0.286275	0.0190528
Chr1	156646606	156646607	0	14	0.333333	12	0.333333	0.0331104
Chr1	172039370	172039371	0	16	0.5	8	0.5	0.00658762
Chr1	186398505	186398506	0	32	0.296296	27	0.296296	0.00100117
Chr1	187878172	187878173	0	28	0.275862	29	0.275862	0.00447845
Chr2	26889097	26889098	0	8	0.666667	6	0.666667	0.014985
Chr2	37549204	37549205	0	16	0.285714	14	0.285714	0.0365262
Chr2	63619804	63619805	0.5	16	1	8	0.5	0.0222429
Chr2	71286121	71286122	0	10	0.444444	9	0.444444	0.0325077
Chr2	71618256	71618257	0.0384615	52	0.347826	23	0.309365	0.000836975
Chr2	71772311	71772312	0	16	0.333333	9	0.333333	0.0365217
Chr2	82881537	82881538	0	17	0.4	5	0.4	0.04329
Chr2	87041484	87041485	0	22	0.333333	6	0.333333	0.0396825
Chr2	87041597	87041598	0	22	0.333333	6	0.333333	0.0396825
Chr2	92677635	92677636	0	14	0.5	10	0.5	0.00592885
Chr2	96271207	96271208	0	10	0.571429	7	0.571429	0.0147059
Chr2	110963094	110963095	0	30	0.285714	14	0.285714	0.00737379
Chr2	157239859	157239860	0.111111	18	0.448276	29	0.337165	0.0237894
Chr2	160130625	160130626	0	24	0.333333	6	0.333333	0.0344828
Chr2	167407905	167407906	0	19	0.272727	11	0.272727	0.0406404
Chr2	170110096	170110097	0	10	0.571429	7	0.571429	0.0147059
Chr3	20893998	20893999	0	18	0.333333	12	0.333333	0.0180624
Chr3	33378424	33378425	0	21	0.285714	14	0.285714	0.0191176
Chr3	66553021	66553022	0	48	0.333333	24	0.333333	6.14479e-05
Chr3	72032149	72032150	0.0909091	22	0.393939	33	0.30303	0.0154727
Chr3	128871731	128871732	0	10	0.5	8	0.5	0.0228758
Chr3	129350081	129350082	0	12	0.375	8	0.375	0.0491228
Chr3	136327003	136327004	0	20	0.307692	13	0.307692	0.0174731
Chr4	5303688	5303689	0.0625	16	0.5	6	0.4375	0.0457963
Chr4	9003100	9003101	0	31	0.285714	14	0.285714	0.00671835
Chr4	45755233	45755234	0	12	0.5	6	0.5	0.0245098
Chr4	81212092	81212093	0.111111	9	1	6	0.888889	0.0013986
Chr4	90323704	90323705	0	16	0.307692	13	0.307692	0.030104
Chr4	90324106	90324107	0	17	0.307692	13	0.307692	0.0260901
Chr4	93349079	93349080	0	15	0.4	10	0.4	0.0166008
Chr4	109241950	109241951	0	18	0.333333	18	0.333333	0.0190616
Chr4	113014289	113014290	0.0294118	34	0.44	25	0.410588	0.000140021
Chr4	113014308	113014309	0	40	0.285714	28	0.285714	0.000420468
Chr4	124864198	124864199	0.0555556	18	0.375	16	0.319444	0.0348367
Chr4	126661642	126661643	0	12	0.5	8	0.5	0.0144479
Chr4	131470757	131470758	0	16	0.5	8	0.5	0.00658762
Chr4	134735661	134735662	0	12	0.375	8	0.375	0.0491228
Chr4	140236267	140236268	0.142857	7	0.888889	9	0.746032	0.00874126
Chr4	140250393	140250394	0	9	0.6	5	0.6	0.0274725
Chr4	153278232	153278233	0	18	0.333333	12	0.333333	0.0180624
Chr5	30154039	30154040	0	16	0.272727	22	0.272727	0.0299278
Chr5	36096213	36096214	0	16	0.3	10	0.3	0.0461538
Chr5	43710444	43710445	0	11	0.571429	7	0.571429	0.0114379
Chr5	64522014	64522015	0	20	0.333333	6	0.333333	0.0461538
Chr5	67552493	67552494	0	22	0.333333	6	0.333333	0.0396825
Chr5	87178306	87178307	0	18	0.307692	13	0.307692	0.0227237
Chr5	88674660	88674661	0	7	0.8	5	0.8	0.010101
Chr5	88674666	88674667	0	7	0.8	5	0.8	0.010101
Chr5	88674671	88674672	0	7	0.8	5	0.8	0.010101
Chr5	93767473	93767474	0	9	0.5	6	0.5	0.043956
Chr5	105809545	105809546	0	26	0.285714	7	0.285714	0.0397727
Chr5	116248092	116248093	0	20	0.333333	6	0.333333	0.0461538
Chr5	118939085	118939086	0	14	0.307692	13	0.307692	0.0407407
Chr5	120282128	120282129	0	17	0.428571	7	0.428571	0.0172925
Chr5	129794850	129794851	0	19	0.272727	22	0.272727	0.0226282
Chr5	144378844	144378845	0	17	0.5	6	0.5	0.0112931
Chr6	7437360	7437361	0	14	0.333333	12	0.333333	0.0331104
Chr6	39236906	39236907	0	15	0.375	8	0.375	0.0316206
Chr6	42997385	42997386	0	19	0.333333	9	0.333333	0.025641
Chr6	50904215	50904216	0	21	0.526316	19	0.526316	0.00010898
Chr6	57283092	57283093	0.1	20	0.470588	17	0.370588	0.0234393
Chr6	70917300	70917301	0	26	0.272727	22	0.272727	0.00608018
Chr6	70917357	70917358	0	19	0.307692	13	0.307692	0.0198832
Chr6	82229671	82229672	0	20	0.333333	6	0.333333	0.0461538
Chr6	87555385	87555386	0	20	0.4	5	0.4	0.0333333
Chr6	98369328	98369329	0	21	0.333333	6	0.333333	0.042735
Chr6	107052937	107052938	0.047619	21	0.347826	23	0.300207	0.0226933
Chr6	114891368	114891369	0	15	0.375	8	0.375	0.0316206
Chr6	140721480	140721481	0	18	0.333333	18	0.333333	0.0190616
Chr6	141702380	141702381	0	31	0.285714	14	0.285714	0.00671835
Chr7	17357334	17357335	0	27	0.285714	14	0.285714	0.00988447
Chr7	20417200	20417201	0	13	0.333333	12	0.333333	0.0391304
Chr7	28597435	28597436	0	20	0.333333	6	0.333333	0.0461538
Chr7	28597452	28597453	0	20	0.333333	6	0.333333	0.0461538
Chr7	28597460	28597461	0	20	0.333333	6	0.333333	0.0461538
Chr7	35642953	35642954	0	15	0.375	8	0.375	0.0316206
Chr7	36267157	36267158	0	12	0.444444	9	0.444444	0.0210526
Chr7	46609289	46609290	0	23	0.333333	6	0.333333	0.0369458
Chr7	72313507	72313508	0.4	15	0.794118	34	0.394118	0.0100263
Chr7	80259960	80259961	0	12	0.375	8	0.375	0.0491228
Chr7	80756087	80756088	0	18	0.4	5	0.4	0.0395257
Chr7	82926690	82926691	0	18	0.333333	12	0.333333	0.0180624
Chr7	87587085	87587086	0	12	0.375	8	0.375	0.0491228
Chr7	89469613	89469614	0	28	0.285714	14	0.285714	0.00894309
Chr7	127961330	127961331	0	17	0.4	5	0.4	0.04329
Chr7	131683846	131683847	0	9	0.6	5	0.6	0.0274725
Chr7	138755540	138755541	0	16	0.4	5	0.4	0.047619
Chr7	138772206	138772207	0.0454545	22	0.375	8	0.329545	0.0475096
Chr7	144625146	144625147	0	20	0.363636	11	0.363636	0.0104878
Chr7	149957536	149957537	0	11	0.611111	18	0.611111	0.00116882
Chr8	12071363	12071364	0.176471	17	0.5	22	0.323529	0.0490051
Chr8	15186498	15186499	0	10	0.5	10	0.5	0.0325077
Chr8	18452056	18452057	0.0434783	23	0.5	8	0.456522	0.00980513
Chr8	27706641	27706642	0	25	0.333333	9	0.333333	0.0140374
Chr8	28671799	28671800	0.666667	9	1	16	0.333333	0.0365217
Chr8	31882664	31882665	0	10	0.444444	9	0.444444	0.0325077
Chr8	45864535	45864536	0	20	0.363636	22	0.363636	0.00377649
Chr8	50043385	50043386	0	27	0.285714	7	0.285714	0.0374332
Chr8	72220490	72220491	0.2	10	1	6	0.8	0.00699301
Chr8	106251147	106251148	0	27	0.307692	26	0.307692	0.00176265
Chr8	108929738	108929739	0	22	0.275	40	0.275	0.00536399
Chr9	3023473	3023474	0.615385	13	0.928571	28	0.313187	0.0238525
Chr9	4249915	4249916	0.235294	17	0.612903	31	0.377609	0.016804
Chr9	13861641	13861642	0	22	0.333333	12	0.333333	0.0106736
Chr9	38772472	38772473	0	14	0.333333	12	0.333333	0.0331104
Chr9	53677421	53677422	0	20	0.285714	14	0.285714	0.0215844
Chr9	66152396	66152397	0	12	0.375	8	0.375	0.0491228
Chr9	67498442	67498443	0.2	15	0.9375	16	0.7375	3.85206e-05
Chr9	72060029	72060030	0	19	0.4	5	0.4	0.0362319
Chr9	96226452	96226453	0	20	0.4	5	0.4	0.0333333
Chr9	101163530	101163531	0	14	0.3125	16	0.3125	0.0446999
Chr10	8421034	8421035	0	10	0.428571	21	0.428571	0.0297313
Chr10	11503645	11503646	0	12	0.5	6	0.5	0.0245098
Chr10	19498093	19498094	0	14	0.333333	12	0.333333	0.0331104
Chr10	20824469	20824470	0	24	0.333333	12	0.333333	0.00840336
Chr10	33830898	33830899	0	16	0.285714	14	0.285714	0.0365262
Chr10	35153384	35153385	0.307692	13	0.75	16	0.442308	0.0270534
Chr10	36936704	36936705	0	22	0.4	10	0.4	0.00583982
Chr10	45257106	45257107	0.153846	13	0.52	25	0.366154	0.039407
Chr10	47728340	47728341	0.0769231	26	0.4	10	0.323077	0.0385113
Chr10	80808439	80808440	0	24	0.333333	6	0.333333	0.0344828
Chr10	83375564	83375565	0	16	0.285714	14	0.285714	0.0365262
Chr10	94869450	94869451	0	10	0.5	6	0.5	0.0357143
Chr10	97563101	97563102	0	10	0.6	5	0.6	0.021978
Chr10	114510472	114510473	0	16	0.428571	7	0.428571	0.0197628
Chr11	4196690	4196691	0	17	0.4	5	0.4	0.04329
Chr11	5406053	5406054	0	25	0.3	20	0.3	0.00475871
Chr11	10544728	10544729	0	15	0.333333	15	0.333333	0.0421456
Chr11	18141713	18141714	0.1	20	0.5	12	0.4	0.0302202
Chr11	19399254	19399255	0	22	0.333333	6	0.333333	0.0396825
Chr11	27872369	27872370	0	16	0.285714	14	0.285714	0.0365262
Chr11	90959697	90959698	0	16	0.4	5	0.4	0.047619
Chr11	95506886	95506887	0	13	0.352941	17	0.352941	0.0237329
Chr11	99203261	99203262	0	15	0.285714	14	0.285714	0.0421456
Chr11	108873250	108873251	0.182692	208	0.530612	49	0.34792	1.92796e-06
Chr11	108980567	108980568	0	18	0.375	8	0.375	0.0215385
Chr11	112578003	112578004	0	26	0.4	5	0.4	0.0215054
Chr11	121737298	121737299	0.0769231	26	0.571429	7	0.494505	0.0107695
Chr12	15353051	15353052	0	14	0.333333	9	0.333333	0.0474308
Chr12	16275645	16275646	0	46	0.285714	28	0.285714	0.000206224
Chr12	21834646	21834647	0	16	0.333333	12	0.333333	0.0241758
Chr12	21955057	21955058	0	14	0.363636	11	0.363636	0.026087
Chr12	29274347	29274348	0	19	0.375	8	0.375	0.0191453
Chr12	31904139	31904140	0	10	0.444444	9	0.444444	0.0325077
Chr12	60291881	60291882	0	13	0.6	5	0.6	0.0122549
Chr12	60855256	60855257	0	11	0.444444	9	0.444444	0.0260062
Chr12	75743038	75743039	0	18	0.272727	22	0.272727	0.0242751
Chr12	81374954	81374955	0	14	0.307692	13	0.307692	0.0407407
Chr12	97749745	97749746	0.030303	33	0.4	5	0.369697	0.0403035
Chr12	108319556	108319557	0	8	0.454545	11	0.454545	0.0445476
Chr13	7026813	7026814	0	18	0.333333	12	0.333333	0.0180624
Chr13	13995324	13995325	0	12	0.6	10	0.6	0.00281452
Chr13	27380428	27380429	0	13	0.4	10	0.4	0.0237154
Chr13	29954706	29954707	0	20	0.32	25	0.32	0.00560207
Chr13	38165619	38165620	0	17	0.3	10	0.3	0.0410256
Chr13	48341726	48341727	0	10	0.444444	9	0.444444	0.0325077
Chr13	48753882	48753883	0	20	0.333333	6	0.333333	0.0461538
Chr13	63008092	63008093	0	25	0.272727	22	0.272727	0.00694878
Chr13	91569597	91569598	0	22	0.333333	6	0.333333	0.0396825
Chr13	101570681	101570682	0	9	0.5	6	0.5	0.043956
Chr13	106202320	106202321	0	21	0.272727	22	0.272727	0.0211397
Chr13	108760276	108760277	0.05	20	0.454545	11	0.404545	0.013177
Chr13	115522168	115522169	0	18	0.4	5	0.4	0.0395257
Chr13	118336466	118336467	0.1	10	0.592593	27	0.492593	0.0101792
Chr14	4779774	4779775	0	12	0.428571	7	0.428571	0.0361197
Chr14	21046200	21046201	0	12	0.375	8	0.375	0.0491228
Chr14	31342784	31342785	0	20	0.375	32	0.375	0.00156475
Chr14	60168178	60168179	0	31	0.275862	29	0.275862	0.00167752
Chr14	80094267	80094268	0	16	0.285714	21	0.285714	0.0267861
Chr14	88422096	88422097	0.333333	6	0.909091	11	0.575758	0.0276341
Chr15	19319517	19319518	0	16	0.333333	9	0.333333	0.0365217
Chr15	19933553	19933554	0	19	0.285714	14	0.285714	0.0244624
Chr15	23477813	23477814	0	27	0.363636	11	0.363636	0.00447064
Chr15	23706298	23706299	0.222222	18	1	5	0.777778	0.00374454
Chr15	63507653	63507654	0	17	0.4	15	0.4	0.00552311
Chr15	83968916	83968917	0	18	0.4	5	0.4	0.0395257
Chr15	88211427	88211428	0	9	0.5	6	0.5	0.043956
Chr16	10088717	10088718	0	20	0.333333	6	0.333333	0.0461538
Chr16	10088753	10088754	0	40	0.333333	12	0.333333	0.00182842
Chr16	31229817	31229818	0	9	0.5	6	0.5	0.043956
Chr16	38084638	38084639	0	14	0.5	8	0.5	0.00956938
Chr16	46375223	46375224	0	12	0.4	10	0.4	0.0287081
Chr16	88771211	88771212	0	17	0.375	16	0.375	0.00723026
Chr17	8129815	8129816	0	16	0.272727	22	0.272727	0.0299278
Chr17	9421334	9421335	0	21	0.333333	6	0.333333	0.042735
Chr17	9990113	9990114	0	9	0.666667	6	0.666667	0.010989
Chr17	37433995	37433996	0	33	0.304348	23	0.304348	0.00105709
Chr17	57798656	57798657	0	21	0.333333	6	0.333333	0.042735
Chr17	78850030	78850031	0	16	0.3	10	0.3	0.0461538
Chr17	92824937	92824938	0	12	0.5	8	0.5	0.0144479
Chr17	92855897	92855898	0	34	0.333333	12	0.333333	0.00303337
Chr18	13325254	13325255	0	17	0.363636	11	0.363636	0.0161172
Chr18	15454073	15454074	0	29	0.285714	14	0.285714	0.00811117
Chr18	32211175	32211176	0	18	0.5	8	0.5	0.00468227
Chr18	32211188	32211189	0	18	0.5	8	0.5	0.00468227
Chr18	74977008	74977009	0	17	0.333333	9	0.333333	0.0323077
Chr18	75573083	75573084	0	22	0.333333	6	0.333333	0.0396825
Chr18	76865383	76865384	0	21	0.4	5	0.4	0.0307692
Chr18	76865408	76865409	0	21	0.4	5	0.4	0.0307692
Chr18	79921673	79921674	0.142857	7	0.7	10	0.557143	0.0497738
Chr18	79971060	79971061	0	20	0.4	5	0.4	0.0333333
Chr18	83453906	83453907	0	26	0.285714	14	0.285714	0.0109531
Chr18	85867729	85867730	0	12	0.428571	14	0.428571	0.0170569
Chr19	26611309	26611310	0.166667	6	0.833333	12	0.666667	0.0128205
Chr19	26611389	26611390	0.0588235	17	0.344828	29	0.286004	0.0355588
Chr19	41464227	41464228	0	12	0.363636	11	0.363636	0.0372671
Chr19	41979015	41979016	0	9	0.5	6	0.5	0.043956
Chr19	60049507	60049508	0	22	0.333333	6	0.333333	0.0396825
ChrX	7612784	7612785	0	18	0.285714	14	0.285714	0.0278365
ChrX	11364456	11364457	0	12	0.4	10	0.4	0.0287081
ChrX	11848870	11848871	0	10	0.5	8	0.5	0.0228758
ChrX	11848875	11848876	0	10	0.5	8	0.5	0.0228758
ChrX	11848879	11848880	0	10	0.5	8	0.5	0.0228758
ChrX	11848889	11848890	0	10	0.5	8	0.5	0.0228758
ChrX	53668297	53668298	0	23	0.333333	6	0.333333	0.0369458
ChrX	75453978	75453979	0	9	0.5	6	0.5	0.043956
ChrX	91289003	91289004	0	8	0.6	5	0.6	0.034965
ChrX	105432001	105432002	0	13	0.666667	6	0.666667	0.00386997
ChrX	157985228	157985229	0	21	0.333333	12	0.333333	0.0120968
	Bold highlighted denotes methylation exclusively in the CpG islands.

## Sheet: M4 vs F4- CHH-Hyper-Promoter
Genes in female offspring from HMFA diet, which were enriched with methylation compare to male offspring from HMFA diet in the promoter region in CHH contexts.
Chrom	Chromstart	Chromend	Promoter	CH-4 Male meth_ratio	CH-4 Male total CpG	CH-4 Female meth_ratio	CH-4 Female total CpG	Meth diff	pvalue
Chr1	43155610	43155611	Tgfbrap1	0	11	0.571429	7	0.571429	0.0114379
Chr4	124613620	124613621	9930104L06Rik	0	16	0.4	5	0.4	0.047619
Chr5	33360045	33360046	Ywhah	0	24	0.428571	7	0.428571	0.00778643
Chr6	124808416	124808417	Leprel2	0	12	0.571429	7	0.571429	0.00902993
Chr7	52627141	52627142	Lin7b	0	24	0.333333	12	0.333333	0.00840336
Chr7	86416981	86416982	Abhd2	0	22	0.333333	12	0.333333	0.0106736
Chr8	23508508	23508509	1810012K16Rik	0	12	0.428571	7	0.428571	0.0361197
Chr9	89518202	89518203	AF529169	0	16	0.4	5	0.4	0.047619
Chr10	80266435	80266436	Amh	0	17	0.666667	6	0.666667	0.00169396
Chr10	116018997	116018998	Cnot2	0	12	0.363636	11	0.363636	0.0372671
Chr11	48637743	48637744	Trim7	0.153846	26	0.666667	6	0.512821	0.022834
Chr11	99413501	99413502	Krtap3-3	0	16	0.4	5	0.4	0.047619
Chr11	100276436	100276437	Fkbp10	0	26	0.333333	9	0.333333	0.0128342
Chr11	101328016	101328017	Vat1	0.1	20	0.5	8	0.4	0.0383501
Chr11	120210588	120210589	Actg1	0	10	0.6	5	0.6	0.021978
Chr12	3426826	3426827	Asxl2	0	18	0.4	5	0.4	0.0395257
Chr12	111517318	111517319	Dio3	0	6	0.625	8	0.625	0.030969
Chr14	20643217	20643218	2700060E02Rik	0	20	0.4	5	0.4	0.0333333
Chr15	30968176	30968177	4930430F21Rik	0	12	0.5	8	0.5	0.0144479
Chr15	76490567	76490568	Kifc2	0	11	0.428571	7	0.428571	0.0428922
Chr15	82953566	82953567	Rrp7a	0.142857	14	0.619048	21	0.47619	0.00692817
Chr15	82953567	82953568	Rrp7a	0.3	20	0.673913	46	0.373913	0.00700535
Chr16	93883017	93883018	Chaf1b	0	9	0.5	6	0.5	0.043956
Chr17	25706456	25706457	2810468N07Rik	0	8	0.555556	18	0.555556	0.00949577
	Bold highlighted denotes methylation exclusively in the CpG islands.

## Sheet: M4 vs F4- CHH-Hyper-GB
Genes in female offspring from HMFA diet, which were enriched with methylation compare to male offspring from HMFA diet in the genebody region in CHH contexts.
Chrom	Chromstart	Chromend	Gene_name	CH-4 Male meth_ratio	CH-4 Male total CpG	CH-4 Female meth_ratio	CH-4 Female total CpG	Meth diff	pvalue
Chr1	24764710	24764711	Lmbrd1	0	8	0.6	5	0.6	0.034965
Chr1	30874612	30874613	Phf3	0	11	0.428571	7	0.428571	0.0428922
Chr1	43155610	43155611	AI597479	0	11	0.571429	7	0.571429	0.0114379
Chr1	71400251	71400252	Abca12	0	24	0.375	16	0.375	0.0020863
Chr1	111934325	111934326	Cdh7	0	33	0.375	16	0.375	0.000572662
Chr1	122066621	122066622	3110009E18Rik	0	16	0.375	8	0.375	0.027668
Chr1	131484294	131484295	Thsd7b	0	10	0.428571	14	0.428571	0.0238714
Chr1	141609984	141609985	Gm4788	0	20	0.375	8	0.375	0.017094
Chr1	141646098	141646099	Gm4788	0	8	0.6	5	0.6	0.034965
Chr1	153846709	153846710	1700025G04Rik	0	16	0.4	5	0.4	0.047619
Chr1	155531450	155531451	Rgs8	0	13	0.428571	7	0.428571	0.0307018
Chr1	164205313	164205314	Dnm3	0	19	0.333333	24	0.333333	0.00559314
Chr1	190647169	190647170	Ush2a	0	6	0.6	15	0.6	0.0185759
Chr2	27371502	27371503	Wdr5	0	16	0.4	5	0.4	0.047619
Chr2	72172191	72172192	B230120H23Rik	0	16	0.363636	22	0.363636	0.0119484
Chr2	101563979	101563980	Prr5l	0.222222	9	0.6875	16	0.465278	0.0414053
Chr2	101564009	101564010	Prr5l	0	12	0.473684	19	0.473684	0.00505965
Chr2	153069927	153069928	Pofut1	0	24	0.4	10	0.4	0.0045282
Chr2	156874937	156874938	9830001H06Rik	0	10	0.5	8	0.5	0.0228758
Chr2	164219819	164219820	Matn4	0	12	0.666667	6	0.666667	0.00490196
Chr2	165281342	165281343	Slc13a3	0	14	0.5	8	0.5	0.00956938
Chr2	166764146	166764147	Cse1l	0	16	0.4	5	0.4	0.047619
Chr3	34543005	34543006	Sox2ot	0.2	30	0.583333	24	0.383333	0.00510319
Chr3	79151190	79151191	Gm17359	0	18	0.6	10	0.6	0.000557414
Chr3	82196933	82196934	Mtap9	0	24	0.333333	12	0.333333	0.00840336
Chr3	88941861	88941862	Pklr	0	20	0.333333	18	0.333333	0.00672443
Chr3	108964100	108964101	Slc25a24	0	13	0.5	8	0.5	0.0116959
Chr3	121215449	121215450	Slc44a3	0	8	0.6	5	0.6	0.034965
Chr3	127928553	127928554	D030025E07Rik	0.2	15	0.548387	31	0.348387	0.0313666
Chr3	132886963	132886964	Arhgef38	0	22	0.4	5	0.4	0.02849
Chr3	153798845	153798846	Slc44a5	0	14	0.384615	13	0.384615	0.015942
Chr4	43146208	43146209	Unc13b	0	8	0.666667	6	0.666667	0.014985
Chr4	43146209	43146210	Unc13b	0	8	0.666667	6	0.666667	0.014985
Chr4	43146210	43146211	Unc13b	0	8	0.666667	6	0.666667	0.014985
Chr4	71801018	71801019	Tle1	0.125	32	0.513514	37	0.388514	0.000790875
Chr4	106659941	106659942	Ssbp3	0	12	0.375	16	0.375	0.0237087
Chr4	120457229	120457230	Nfyc	0	10	0.444444	9	0.444444	0.0325077
Chr4	124613620	124613621	Cdca8	0	16	0.4	5	0.4	0.047619
Chr4	124668523	124668524	Rspo1	0	10	0.5	8	0.5	0.0228758
Chr4	132015886	132015887	Med18	0	17	0.4	5	0.4	0.04329
Chr4	134710850	134710851	Runx3	0	18	0.428571	7	0.428571	0.0152174
Chr4	141422165	141422166	Efhd2	0.1	20	0.5	12	0.4	0.0302202
Chr4	151702780	151702781	Rpl22	0	12	0.375	24	0.375	0.0163389
Chr5	6814302	6814303	Zfp804b	0	16	0.4	10	0.4	0.0140468
Chr5	8925562	8925563	Abcb4	0.333333	6	0.777778	36	0.444444	0.0457527
Chr5	23299425	23299426	Rint1	0	10	0.5	20	0.5	0.0109937
Chr5	23299427	23299428	Rint1	0	10	0.5	20	0.5	0.0109937
Chr5	23299440	23299441	Rint1	0	10	0.5	20	0.5	0.0109937
Chr5	23299442	23299443	Rint1	0	10	0.5	20	0.5	0.0109937
Chr5	31967480	31967481	Rbks	0	14	0.428571	14	0.428571	0.015942
Chr5	44959950	44959951	Ldb2	0	9	0.5	6	0.5	0.043956
Chr5	53548809	53548810	Sel1l3	0	21	0.4	20	0.4	0.00131839
Chr5	77297924	77297925	C530008M17Rik	0	20	0.352941	17	0.352941	0.00532351
Chr5	77297938	77297939	C530008M17Rik	0	16	0.375	16	0.375	0.017674
Chr5	98759493	98759494	1700007G11Rik	0.0909091	22	0.444444	18	0.353535	0.0245637
Chr5	98759512	98759513	1700007G11Rik	0.0909091	22	0.444444	18	0.353535	0.0245637
Chr5	98778261	98778262	1700007G11Rik	0	22	0.375	16	0.375	0.00290073
Chr5	103008128	103008129	Arhgap24	0	16	0.363636	11	0.363636	0.0188034
Chr5	103008133	103008134	Arhgap24	0	16	0.363636	11	0.363636	0.0188034
Chr5	122912284	122912285	Atp2a2	0	19	0.4	10	0.4	0.00884173
Chr5	122912291	122912292	Atp2a2	0	19	0.4	10	0.4	0.00884173
Chr5	122912292	122912293	Atp2a2	0	19	0.4	10	0.4	0.00884173
Chr5	122912300	122912301	Atp2a2	0	19	0.4	10	0.4	0.00884173
Chr5	122912302	122912303	Atp2a2	0	20	0.4	10	0.4	0.00766284
Chr5	122912303	122912304	Atp2a2	0	20	0.4	10	0.4	0.00766284
Chr5	122912308	122912309	Atp2a2	0	20	0.4	10	0.4	0.00766284
Chr5	122912309	122912310	Atp2a2	0	20	0.4	10	0.4	0.00766284
Chr5	122912313	122912314	Atp2a2	0	20	0.4	10	0.4	0.00766284
Chr5	122912325	122912326	Atp2a2	0	19	0.4	10	0.4	0.00884173
Chr5	123405878	123405879	Kdm2b	0	22	0.416667	24	0.416667	0.000639764
Chr5	132965845	132965846	Auts2	0	20	0.625	8	0.625	0.000569801
Chr5	139682457	139682458	Sun1	0	7	0.555556	9	0.555556	0.0336538
Chr6	3709170	3709171	Calcr	0.0714286	14	0.473684	19	0.402256	0.0209399
Chr6	14916528	14916529	Foxp2	0	18	0.4	5	0.4	0.0395257
Chr6	36678923	36678924	Ptn	0.333333	6	0.888889	18	0.555556	0.0178609
Chr6	53524711	53524712	Creb5	0	7	0.625	8	0.625	0.025641
Chr6	86337720	86337721	Pcyox1	0	10	0.5	6	0.5	0.0357143
Chr6	142864990	142864991	St8sia1	0	30	0.545455	11	0.545455	0.000102749
Chr7	19548676	19548677	Nova2	0	10	0.555556	9	0.555556	0.0108359
Chr7	19548677	19548678	Nova2	0	10	0.555556	9	0.555556	0.0108359
Chr7	19548679	19548680	Nova2	0	10	0.555556	9	0.555556	0.0108359
Chr7	19548680	19548681	Nova2	0	10	0.555556	9	0.555556	0.0108359
Chr7	19548688	19548689	Nova2	0	10	0.555556	9	0.555556	0.0108359
Chr7	19548695	19548696	Nova2	0	10	0.6	10	0.6	0.0108359
Chr7	19548696	19548697	Nova2	0	10	0.8	10	0.8	0.000714456
Chr7	19548698	19548699	Nova2	0	10	0.6	10	0.6	0.0108359
Chr7	19548703	19548704	Nova2	0	10	0.6	10	0.6	0.0108359
Chr7	19548705	19548706	Nova2	0	10	0.6	10	0.6	0.0108359
Chr7	19548709	19548710	Nova2	0	10	0.6	10	0.6	0.0108359
Chr7	19548713	19548714	Nova2	0	10	0.6	10	0.6	0.0108359
Chr7	19548714	19548715	Nova2	0	10	0.6	10	0.6	0.0108359
Chr7	19548715	19548716	Nova2	0	10	0.6	10	0.6	0.0108359
Chr7	19548718	19548719	Nova2	0	10	0.6	10	0.6	0.0108359
Chr7	20042362	20042363	Mark4	0	32	0.363636	11	0.363636	0.00267401
Chr7	38333708	38333709	Zfp536	0	18	0.4	5	0.4	0.0395257
Chr7	53050384	53050385	Lmtk3	0	17	0.4	5	0.4	0.04329
Chr7	53321706	53321707	Nomo1	0	28	0.4	10	0.4	0.00284495
Chr7	88064722	88064723	Sec11a	0	18	0.5	8	0.5	0.00468227
Chr7	109017573	109017574	Folr1	0	22	0.4	10	0.4	0.00583982
Chr7	120446800	120446801	Arntl	0	12	0.4	10	0.4	0.0287081
Chr7	129817147	129817148	Cacng3	0	24	0.416667	12	0.416667	0.00210084
Chr7	143524042	143524043	C230079O03	0	10	0.5	6	0.5	0.0357143
Chr7	147173370	147173371	Adam8	0	19	0.4	5	0.4	0.0362319
Chr8	9299623	9299624	Fam155a	0	11	0.8	5	0.8	0.00274725
Chr8	11831148	11831149	Arhgef7	0	28	0.333333	18	0.333333	0.00198189
Chr8	23508508	23508509	Slc25a15	0	12	0.428571	7	0.428571	0.0361197
Chr8	23872319	23872320	Plat	0	18	0.375	16	0.375	0.00595433
Chr8	43050278	43050279	2810404M03Rik	0	42	0.333333	6	0.333333	0.0132979
Chr8	59011592	59011593	BC088983	0	12	0.428571	7	0.428571	0.0361197
Chr8	86748567	86748568	Zswim4	0	8	0.666667	6	0.666667	0.014985
Chr8	97536905	97536906	Gpr56	0	13	0.4	10	0.4	0.0237154
Chr8	109128404	109128405	Cdh1	0	17	0.4	5	0.4	0.04329
Chr8	109525003	109525004	Sntb2	0	14	0.352941	17	0.352941	0.0208874
Chr8	124820561	124820562	Zfpm1	0	16	0.375	16	0.375	0.017674
Chr8	127759841	127759842	Disc1	0	16	0.375	16	0.375	0.017674
Chr9	42438221	42438222	Grik4	0.3	10	0.8125	16	0.5125	0.0152058
Chr9	83906135	83906136	Bckdhb	0	24	0.37037	27	0.37037	0.000813725
Chr9	100923192	100923193	Pccb	0	10	0.6	5	0.6	0.021978
Chr9	107682550	107682551	Rbm6	0	10	0.5	6	0.5	0.0357143
Chr9	108120265	108120266	Dag1	0	12	0.6	5	0.6	0.0147059
Chr9	118519518	118519519	Itga9	0	5	0.8	5	0.8	0.047619
Chr9	121891621	121891622	Gtdc2	0	36	0.333333	18	0.333333	0.000718778
Chr10	7582117	7582118	Zc3h12d	0	24	0.333333	18	0.333333	0.00353884
Chr10	12574012	12574013	Utrn	0	19	0.4	5	0.4	0.0362319
Chr10	21072406	21072407	Hbs1l	0	22	0.333333	12	0.333333	0.0106736
Chr10	45188847	45188848	Lin28b	0	14	0.37931	29	0.37931	0.00806892
Chr10	70117899	70117900	D630013N20Rik	0	12	0.4	10	0.4	0.0287081
Chr10	75467462	75467463	Gm5134	0.0909091	22	0.666667	6	0.575758	0.00955035
Chr10	77011496	77011497	Itgb2	0	14	0.363636	22	0.363636	0.0131617
Chr10	80266435	80266436	Sf3a2	0	17	0.666667	6	0.666667	0.00169396
Chr10	85357636	85357637	Prdm4	0	7	0.6	5	0.6	0.0454545
Chr10	110708976	110708977	Osbpl8	0	19	0.4	5	0.4	0.0362319
Chr10	126763881	126763882	Arhgap9	0	11	0.428571	7	0.428571	0.0428922
Chr10	128193070	128193071	Wibg	0	12	0.428571	7	0.428571	0.0361197
Chr11	22413075	22413076	Tmem17	0	21	0.4	5	0.4	0.0307692
Chr11	65045741	65045742	Myocd	0.25	8	1	6	0.75	0.00965701
Chr11	65045747	65045748	Myocd	0.25	8	1	6	0.75	0.00965701
Chr11	65045754	65045755	Myocd	0.25	8	1	6	0.75	0.00965701
Chr11	65045763	65045764	Myocd	0.285714	7	1	5	0.714286	0.0277778
Chr11	69251251	69251252	Dnahc2	0	32	0.4	5	0.4	0.015015
Chr11	86956309	86956310	Trim37	0	19	0.333333	18	0.333333	0.00798526
Chr11	87245539	87245540	Tex14	0	21	0.333333	12	0.333333	0.0120968
Chr11	101029375	101029376	Plekhh3	0	17	0.4	5	0.4	0.04329
Chr11	103035520	103035521	Fmnl1	0	15	0.666667	6	0.666667	0.00250627
Chr11	106127379	106127380	Smarcd2	0	7	0.666667	6	0.666667	0.020979
Chr11	118309349	118309350	C1qtnf1	0	16	0.4	10	0.4	0.0140468
Chr11	120210588	120210589	0610009L18Rik	0	10	0.6	5	0.6	0.021978
Chr12	3772042	3772043	Dtnb	0	27	0.428571	7	0.428571	0.00584893
Chr12	16562431	16562432	Lpin1	0	22	0.5	12	0.5	0.000687038
Chr12	21372770	21372771	Adam17	0	22	0.666667	6	0.666667	0.000732601
Chr12	25697345	25697346	Kidins220	0	10	0.571429	7	0.571429	0.0147059
Chr12	34029932	34029933	Atxn7l1	0	6	0.8	5	0.8	0.0151515
Chr12	53229966	53229967	Nubpl	0	12	0.363636	11	0.363636	0.0372671
Chr12	54858156	54858157	Npas3	0.0952381	21	0.5	16	0.404762	0.00948429
Chr12	58544055	58544056	Mipol1	0	11	0.6	10	0.6	0.00386997
Chr12	71385863	71385864	Trim9	0	13	0.444444	9	0.444444	0.0172249
Chr12	80911367	80911368	Rad51l1	0	9	0.5	6	0.5	0.043956
Chr12	111518546	111518547	Dio3	0	11	0.6	5	0.6	0.0178571
Chr12	112343947	112343948	Rcor1	0.5	6	1	9	0.5	0.043956
Chr12	112343980	112343981	Rcor1	0.5	6	1	9	0.5	0.043956
Chr12	113399139	113399140	Kif26a	0	16	0.6	5	0.6	0.0075188
Chr13	21046092	21046093	Aoah	0	9	0.666667	6	0.666667	0.010989
Chr13	29113242	29113243	A330102I10Rik	0	16	0.666667	6	0.666667	0.00205058
Chr13	41198789	41198790	Gcm2	0	10	0.5	8	0.5	0.0228758
Chr13	41198796	41198797	Gcm2	0	10	0.5	8	0.5	0.0228758
Chr13	41198797	41198798	Gcm2	0	10	0.5	8	0.5	0.0228758
Chr13	41198798	41198799	Gcm2	0	10	0.5	8	0.5	0.0228758
Chr13	41198804	41198805	Gcm2	0	10	0.5	8	0.5	0.0228758
Chr13	41198808	41198809	Gcm2	0	10	0.5	8	0.5	0.0228758
Chr13	41198809	41198810	Gcm2	0	10	0.5	8	0.5	0.0228758
Chr13	41198812	41198813	Gcm2	0	10	0.5	8	0.5	0.0228758
Chr13	41198814	41198815	Gcm2	0	10	0.5	8	0.5	0.0228758
Chr13	41198819	41198820	Gcm2	0	10	0.5	8	0.5	0.0228758
Chr13	41198820	41198821	Gcm2	0	10	0.5	8	0.5	0.0228758
Chr13	41198821	41198822	Gcm2	0	10	0.5	8	0.5	0.0228758
Chr13	41198822	41198823	Gcm2	0	10	0.5	8	0.5	0.0228758
Chr13	41198830	41198831	Gcm2	0	10	0.5	8	0.5	0.0228758
Chr13	42397928	42397929	Edn1	0	16	0.4	5	0.4	0.047619
Chr13	44928677	44928678	Jarid2	0	17	0.4	5	0.4	0.04329
Chr13	45973414	45973415	Atxn1	0.25	12	0.833333	12	0.583333	0.0122781
Chr13	45973419	45973420	Atxn1	0.25	12	0.833333	12	0.583333	0.0122781
Chr13	45973422	45973423	Atxn1	0.25	12	0.833333	12	0.583333	0.0122781
Chr13	45973423	45973424	Atxn1	0.25	12	0.833333	12	0.583333	0.0122781
Chr13	45973427	45973428	Atxn1	0.25	12	0.833333	12	0.583333	0.0122781
Chr13	45973433	45973434	Atxn1	0.25	12	0.833333	12	0.583333	0.0122781
Chr13	48592496	48592497	Zfp169	0	14	0.5	8	0.5	0.00956938
Chr13	55057726	55057727	Unc5a	0	11	0.666667	6	0.666667	0.00630252
Chr13	55057737	55057738	Unc5a	0	12	0.6	5	0.6	0.0147059
Chr13	55057752	55057753	Unc5a	0	12	0.6	5	0.6	0.0147059
Chr13	55057757	55057758	Unc5a	0	12	0.6	5	0.6	0.0147059
Chr13	57681687	57681688	Spock1	0	14	0.5	6	0.5	0.0175439
Chr13	59171757	59171758	Ntrk2	0	15	0.444444	9	0.444444	0.0118577
Chr13	62313754	62313755	A130040M12Rik	0	12	0.4	10	0.4	0.0287081
Chr13	62313775	62313776	A130040M12Rik	0	12	0.4	10	0.4	0.0287081
Chr13	69100062	69100063	Adcy2	0	11	0.428571	7	0.428571	0.0428922
Chr13	77578256	77578257	2210408I21Rik	0	7	0.5625	16	0.5625	0.018943
Chr13	103883116	103883117	Mast4	0	13	0.5	6	0.5	0.0206398
Chr13	111185564	111185565	Plk2	0	18	0.428571	14	0.428571	0.00331387
Chr13	115715498	115715499	Itga2	0.125	8	0.714286	7	0.589286	0.0405594
Chr13	117814051	117814052	Parp8	0.333333	6	1	9	0.666667	0.010989
Chr13	117814056	117814057	Parp8	0.333333	6	1	9	0.666667	0.010989
Chr14	12986078	12986079	Ptprg	0	11	0.428571	7	0.428571	0.0428922
Chr14	30939420	30939421	Cacna1d	0	31	0.363636	22	0.363636	0.000360783
Chr14	61965375	61965376	Ebpl	0.0740741	27	0.5	12	0.425926	0.00562714
Chr14	80061710	80061711	Lect1	0.027027	37	0.375	16	0.347973	0.00199643
Chr14	94052817	94052818	Pcdh9	0	6	0.6	10	0.6	0.0338412
Chr14	118554666	118554667	Gpr180	0	20	0.333333	24	0.333333	0.00486051
Chr15	61923805	61923806	Pvt1	0	16	0.4	10	0.4	0.0140468
Chr15	66409510	66409511	Phf20l1	0	13	0.363636	11	0.363636	0.0310559
Chr15	82109731	82109732	Sept3	0.0555556	18	0.6	5	0.544444	0.0208922
Chr15	91102818	91102819	Slc2a13	0	16	0.363636	22	0.363636	0.0119484
Chr15	92353253	92353254	Pdzrn4	0	10	0.5	20	0.5	0.0109937
Chr15	96881165	96881166	Slc38a4	0	17	0.4	10	0.4	0.0119658
Chr15	101754751	101754752	Krt4	0	19	0.4	5	0.4	0.0362319
Chr16	17104526	17104527	Ppil2	0	18	0.5	8	0.5	0.00468227
Chr16	23266675	23266676	St6gal1	0	28	0.5	8	0.5	0.00118835
Chr16	81205978	81205979	Ncam2	0	10	0.6	5	0.6	0.021978
Chr16	81457441	81457442	Ncam2	0	17	0.5	8	0.5	0.0055336
Chr16	81459120	81459121	Ncam2	0	8	0.6	10	0.6	0.0128205
Chr17	13981021	13981022	Mllt4	0	11	0.428571	7	0.428571	0.0428922
Chr17	25706456	25706457	Sox8	0	8	0.555556	18	0.555556	0.00949577
Chr17	57573649	57573650	Emr1	0	5	0.6	10	0.6	0.043956
Chr17	66089812	66089813	Rab31	0	12	0.666667	6	0.666667	0.00490196
Chr17	66089813	66089814	Rab31	0	12	0.666667	6	0.666667	0.00490196
Chr17	67259922	67259923	Ptprm	0	15	0.4	10	0.4	0.0166008
Chr17	72546471	72546472	Alk	0	19	0.363636	11	0.363636	0.0120416
Chr17	87724313	87724314	Ttc7	0.0869565	23	0.5	16	0.413043	0.00734776
Chr18	13054368	13054369	Osbpl1a	0	12	0.666667	6	0.666667	0.00490196
Chr18	37916259	37916260	Pcdha4-g	0	10	0.411765	17	0.411765	0.0260554
Chr18	44684244	44684245	Mcc	0	10	0.5	6	0.5	0.0357143
Chr18	52963508	52963509	Sncaip	0	10	0.5	16	0.5	0.00949577
Chr18	64504831	64504832	Onecut2	0	9	0.428571	14	0.428571	0.0480549
Chr18	69594103	69594104	Tcf4	0	12	0.421053	19	0.421053	0.0115513
Chr18	74162024	74162025	Mapk4	0	8	0.75	8	0.75	0.00699301
Chr18	78205281	78205282	Epg5	0	8	0.6	5	0.6	0.034965
Chr19	4658794	4658795	Gm960	0	18	0.4	10	0.4	0.0102564
Chr19	6532539	6532540	Nrxn2	0	14	0.357143	14	0.357143	0.0407407
Chr19	24350449	24350450	Fxn	0	8	0.444444	18	0.444444	0.0308441
Chr19	24350455	24350456	Fxn	0	8	0.444444	18	0.444444	0.0308441
Chr19	24350473	24350474	Fxn	0	8	0.444444	18	0.444444	0.0308441
Chr19	34237294	34237295	Ankrd22	0	12	0.4	10	0.4	0.0287081
Chr19	34294500	34294501	Stambpl1	0	14	0.375	8	0.375	0.0363636
Chr19	36158712	36158713	Rpp30	0	17	0.4	5	0.4	0.04329
Chr19	37175068	37175069	Cpeb3	0	16	0.666667	6	0.666667	0.00205058
Chr19	40255969	40255970	Cyp2c70	0	19	0.5	6	0.5	0.00869565
Chr19	42245470	42245471	Zfyve27	0	13	0.428571	7	0.428571	0.0307018
Chr19	43150027	43150028	Hpse2	0.233333	30	0.589744	39	0.35641	0.00368719
Chr19	47460737	47460738	Sh3pxd2a	0	22	0.421053	38	0.421053	0.000178249
Chr19	57081550	57081551	Afap1l2	0	16	0.4	5	0.4	0.047619
ChrX	98316626	98316627	Snx12	0	10	0.5	6	0.5	0.0357143
ChrX	137682626	137682627	Col4a6	0.5	6	0.9375	16	0.4375	0.0457963
ChrX	166422870	166422871	Mid1	0	27	0.666667	6	0.666667	0.000366569
	Bold highlighted denotes methylation exclusively in the CpG islands.

## Sheet: M4 vs F4- CHH-Hyper-DMRs
Sites of genomic DNA in female offspring from HMFA diet, which were enriched with methylation compare to male offspring from HMFA diet in other chromosomal regions in CHH contexts.
Chrom	Chromstart	Chromend	CH-4 Male meth_ratio	CH-4 Male total CpG	CH-4 Female meth_ratio	CH-4 Female total CpG	Meth diff	pvalue
Chr1	23945634	23945635	0	12	0.4	10	0.4	0.0287081
Chr1	32992612	32992613	0	12	0.4	10	0.4	0.0287081
Chr1	41215925	41215926	0	16	0.4	5	0.4	0.047619
Chr1	46970967	46970968	0	37	0.333333	12	0.333333	0.00233627
Chr1	67589254	67589255	0.411765	17	1	13	0.588235	0.00106137
Chr1	96149813	96149814	0	14	0.4	10	0.4	0.0197628
Chr1	135123475	135123476	0	16	0.363636	11	0.363636	0.0188034
Chr1	154089491	154089492	0	7	0.6	5	0.6	0.0454545
Chr1	155485506	155485507	0	9	0.6	5	0.6	0.0274725
Chr1	155767799	155767800	0	11	0.4	10	0.4	0.0350877
Chr1	182767576	182767577	0	18	0.4	5	0.4	0.0395257
Chr2	17973260	17973261	0.363636	22	0.791667	24	0.42803	0.00634101
Chr2	26364153	26364154	0	16	0.4	5	0.4	0.047619
Chr2	30334894	30334895	0	26	0.380952	21	0.380952	0.000647114
Chr2	62538530	62538531	0	14	0.5	8	0.5	0.00956938
Chr2	69436039	69436040	0	13	0.4	10	0.4	0.0237154
Chr2	71493694	71493695	0	24	0.375	16	0.375	0.0020863
Chr2	83748356	83748357	0	11	0.5	6	0.5	0.0294118
Chr2	85211209	85211210	0	16	0.444444	9	0.444444	0.00996047
Chr2	118797297	118797298	0	13	0.352941	17	0.352941	0.0237329
Chr2	125342651	125342652	0	18	0.461538	26	0.461538	0.000498025
Chr2	133086082	133086083	0	28	0.444444	9	0.444444	0.00190779
Chr2	134517049	134517050	0	14	0.363636	22	0.363636	0.0131617
Chr2	152140876	152140877	0	17	0.375	8	0.375	0.0243478
Chr2	158733440	158733441	0	14	0.5	8	0.5	0.00956938
Chr2	160747490	160747491	0	16	0.4	10	0.4	0.0140468
Chr2	177536974	177536975	0	15	0.375	8	0.375	0.0316206
Chr2	178721669	178721670	0	20	0.346154	26	0.346154	0.00298853
Chr2	181646714	181646715	0	9	0.5	8	0.5	0.0294118
Chr3	15183944	15183945	0	15	0.444444	9	0.444444	0.0118577
Chr3	32557879	32557880	0	22	0.4	15	0.4	0.00215289
Chr3	33796050	33796051	0	19	0.6	5	0.6	0.00494071
Chr3	52677969	52677970	0.0909091	22	0.533333	30	0.442424	0.00107337
Chr3	85571496	85571497	0	11	0.4	10	0.4	0.0350877
Chr3	90104644	90104645	0.555556	9	1	14	0.444444	0.0142292
Chr3	95176652	95176653	0	17	0.4	5	0.4	0.04329
Chr3	102469700	102469701	0	14	0.352941	17	0.352941	0.0208874
Chr3	107758427	107758428	0	11	0.4	10	0.4	0.0350877
Chr3	130627622	130627623	0	14	0.5	8	0.5	0.00956938
Chr3	148644858	148644859	0	9	0.454545	22	0.454545	0.0297313
Chr4	9005055	9005056	0	12	0.5	12	0.5	0.01373
Chr4	11837195	11837196	0	18	0.363636	11	0.363636	0.0138942
Chr4	14084570	14084571	0	14	0.4	10	0.4	0.0197628
Chr4	27432495	27432496	0	12	0.375	8	0.375	0.0491228
Chr4	28413367	28413368	0.05	20	0.428571	7	0.378571	0.0418803
Chr4	31773022	31773023	0	12	0.375	8	0.375	0.0491228
Chr4	32341762	32341763	0.0333333	30	0.375	8	0.341667	0.0237079
Chr4	35269002	35269003	0	9	0.6	5	0.6	0.0274725
Chr4	40571714	40571715	0	21	0.333333	12	0.333333	0.0120968
Chr4	52076563	52076564	0	20	0.4	5	0.4	0.0333333
Chr4	54645726	54645727	0	6	0.714286	7	0.714286	0.020979
Chr4	79904370	79904371	0.5	10	1	8	0.5	0.0359477
Chr4	93023175	93023176	0.0588235	17	0.421053	19	0.362229	0.019794
Chr4	98998729	98998730	0	28	0.363636	11	0.363636	0.00401211
Chr4	99100793	99100794	0	12	0.5	6	0.5	0.0245098
Chr4	118171752	118171753	0	18	0.4	5	0.4	0.0395257
Chr4	123956733	123956734	0	14	0.4	10	0.4	0.0197628
Chr4	127089087	127089088	0.516129	31	0.9375	16	0.421371	0.00393232
Chr4	130535383	130535384	0	10	0.5	8	0.5	0.0228758
Chr4	142362061	142362062	0	22	0.4	5	0.4	0.02849
Chr5	23241959	23241960	0	18	0.4	10	0.4	0.0102564
Chr5	37569495	37569496	0	17	0.4	5	0.4	0.04329
Chr5	56038418	56038419	0	15	0.8	5	0.8	0.00103199
Chr5	59004553	59004554	0	12	0.4	10	0.4	0.0287081
Chr5	69449200	69449201	0	9	0.416667	12	0.416667	0.0451128
Chr5	77659945	77659946	0	22	0.333333	18	0.333333	0.00483642
Chr5	80910123	80910124	0	8	0.444444	18	0.444444	0.0308441
Chr5	88674651	88674652	0	7	0.8	5	0.8	0.010101
Chr5	88674657	88674658	0	7	0.8	5	0.8	0.010101
Chr5	88674672	88674673	0	7	0.8	5	0.8	0.010101
Chr5	101078575	101078576	0	7	0.5	10	0.5	0.0441176
Chr5	107228941	107228942	0	12	0.5	8	0.5	0.0144479
Chr5	112483740	112483741	0	7	0.6	5	0.6	0.0454545
Chr5	116878255	116878256	0	16	0.4	5	0.4	0.047619
Chr5	145328484	145328485	0.0769231	26	0.416667	24	0.339744	0.00741433
Chr6	13337831	13337832	0	17	0.4	5	0.4	0.04329
Chr6	16387939	16387940	0	9	0.5	6	0.5	0.043956
Chr6	22702636	22702637	0	38	0.333333	21	0.333333	0.000340848
Chr6	31539529	31539530	0	16	0.4	10	0.4	0.0140468
Chr6	56343464	56343465	0	20	0.375	8	0.375	0.017094
Chr6	66541758	66541759	0	23	0.4	5	0.4	0.026455
Chr6	70713068	70713069	0	16	0.4	10	0.4	0.0140468
Chr6	99426398	99426399	0	12	0.444444	18	0.444444	0.00999654
Chr6	114891482	114891483	0	15	0.375	8	0.375	0.0316206
Chr6	117827859	117827860	0.157895	19	0.653846	26	0.495951	0.00197313
Chr7	12529168	12529169	0.0909091	22	0.444444	9	0.353535	0.0434101
Chr7	12563695	12563696	0	8	0.666667	6	0.666667	0.014985
Chr7	25718866	25718867	0.0588235	17	0.444444	9	0.385621	0.0344786
Chr7	31973682	31973683	0	9	0.6	5	0.6	0.0274725
Chr7	50959471	50959472	0	7	0.75	8	0.75	0.00699301
Chr7	54222382	54222383	0	12	0.444444	9	0.444444	0.0210526
Chr7	75000534	75000535	0	16	0.375	16	0.375	0.017674
Chr7	75030897	75030898	0	14	0.5	6	0.5	0.0175439
Chr7	78496175	78496176	0	13	0.363636	11	0.363636	0.0310559
Chr7	106399863	106399864	0	10	0.363636	22	0.363636	0.0352685
Chr7	111869918	111869919	0	18	0.375	32	0.375	0.00204724
Chr7	120070320	120070321	0	11	0.5	12	0.5	0.01373
Chr7	138755537	138755538	0	16	0.4	5	0.4	0.047619
Chr7	138755538	138755539	0	16	0.4	5	0.4	0.047619
Chr7	143569794	143569795	0	12	0.428571	7	0.428571	0.0361197
Chr7	146519228	146519229	0	16	0.666667	6	0.666667	0.00205058
Chr7	148733230	148733231	0	14	0.5	8	0.5	0.00956938
Chr8	11962181	11962182	0	10	0.526316	19	0.526316	0.00500569
Chr8	12268556	12268557	0.05	20	0.428571	7	0.378571	0.0418803
Chr8	18052070	18052071	0.2	5	1	7	0.8	0.010101
Chr8	24578225	24578226	0	38	0.333333	24	0.333333	0.000217524
Chr8	27408476	27408477	0	13	0.461538	13	0.461538	0.0149068
Chr8	30982043	30982044	0	14	0.4	15	0.4	0.0168582
Chr8	49919495	49919496	0	6	0.555556	9	0.555556	0.043956
Chr8	62100936	62100937	0	6	0.555556	9	0.555556	0.043956
Chr8	86337980	86337981	0	26	0.375	16	0.375	0.00152656
Chr8	98136722	98136723	0	19	0.4	5	0.4	0.0362319
Chr8	102930157	102930158	0.142857	14	0.666667	6	0.52381	0.0374097
Chr8	112219588	112219589	0	22	0.4	5	0.4	0.02849
Chr8	118236491	118236492	0.08	25	0.428571	14	0.348571	0.0160865
Chr8	118244645	118244646	0	22	0.344828	29	0.344828	0.00274711
Chr8	126627746	126627747	0	19	0.333333	24	0.333333	0.00559314
Chr9	3001182	3001183	0.0538244	353	0.404762	126	0.350938	1.51916e-10
Chr9	3013882	3013883	0	7	0.6	5	0.6	0.0454545
Chr9	3019352	3019353	0	11	0.357143	14	0.357143	0.0463768
Chr9	3020901	3020902	0.3	120	0.637931	58	0.337931	2.22802e-05
Chr9	3026659	3026660	0.0769231	13	0.5	8	0.423077	0.0474716
Chr9	3027448	3027449	0.0869565	69	0.454545	55	0.367589	2.84485e-06
Chr9	3027699	3027700	0.0322581	62	0.4	5	0.367742	0.0254866
Chr9	3031680	3031681	0.214286	14	0.722222	18	0.507937	0.0113422
Chr9	3034644	3034645	0.416667	24	1	5	0.583333	0.0421456
Chr9	3035374	3035375	0.2	10	0.875	8	0.675	0.0152201
Chr9	30679963	30679964	0	8	0.6	5	0.6	0.034965
Chr9	45818672	45818673	0	26	0.333333	18	0.333333	0.00262981
Chr9	55921494	55921495	0	8	0.6	5	0.6	0.034965
Chr9	58111945	58111946	0	8	0.666667	6	0.666667	0.014985
Chr9	60912328	60912329	0.0769231	13	0.6	5	0.523077	0.0441176
Chr9	63945444	63945445	0	18	0.4	20	0.4	0.00347067
Chr9	69289405	69289406	0	11	0.428571	7	0.428571	0.0428922
Chr9	76277383	76277384	0	14	0.6	5	0.6	0.0103199
Chr9	84940247	84940248	0	9	0.5	6	0.5	0.043956
Chr9	88340871	88340872	0	9	0.5	8	0.5	0.0294118
Chr9	96680420	96680421	0	18	0.444444	18	0.444444	0.0028921
Chr9	100193562	100193563	0	14	0.5	6	0.5	0.0175439
Chr9	101163541	101163542	0	14	0.375	16	0.375	0.0185441
Chr10	19037862	19037863	0	10	0.5	8	0.5	0.0228758
Chr10	23310164	23310165	0	16	0.352941	17	0.352941	0.0184043
Chr10	36936713	36936714	0	22	0.4	10	0.4	0.00583982
Chr10	45257111	45257112	0.230769	13	0.76	25	0.529231	0.00447385
Chr10	54685716	54685717	0	21	0.4	10	0.4	0.00667408
Chr10	72848782	72848783	0	8	0.75	8	0.75	0.00699301
Chr10	94794237	94794238	0	11	0.428571	7	0.428571	0.0428922
Chr10	125256435	125256436	0	12	0.6	5	0.6	0.0147059
Chr11	4196674	4196675	0	16	0.4	5	0.4	0.047619
Chr11	4196692	4196693	0	18	0.4	5	0.4	0.0395257
Chr11	17366168	17366169	0	15	0.4	10	0.4	0.0166008
Chr11	17766869	17766870	0	9	0.5	12	0.5	0.0185759
Chr11	29940331	29940332	0.5	6	0.9	30	0.4	0.0451311
Chr11	29943780	29943781	0	22	0.333333	12	0.333333	0.0106736
Chr11	32843106	32843107	0	16	0.375	8	0.375	0.027668
Chr11	39755986	39755987	0	12	0.4	10	0.4	0.0287081
Chr11	62564686	62564687	0	14	0.4	10	0.4	0.0197628
Chr11	72394517	72394518	0	16	0.5	8	0.5	0.00658762
Chr11	76476369	76476370	0	8	0.666667	6	0.666667	0.014985
Chr11	79567786	79567787	0	20	0.333333	18	0.333333	0.00672443
Chr11	85685054	85685055	0	18	0.357143	14	0.357143	0.0099416
Chr11	95816806	95816807	0	18	0.444444	9	0.444444	0.00717949
Chr11	98422463	98422464	0	16	0.4	5	0.4	0.047619
Chr11	101558165	101558166	0	20	0.4	5	0.4	0.0333333
Chr11	115586261	115586262	0	7	0.714286	7	0.714286	0.020979
Chr11	115614542	115614543	0	11	0.5	6	0.5	0.0294118
Chr12	10049451	10049452	0	12	0.375	16	0.375	0.0237087
Chr12	16193540	16193541	0	17	0.5	6	0.5	0.0112931
Chr12	20236642	20236643	0.287879	66	0.733333	30	0.445455	5.64546e-05
Chr12	29878499	29878500	0	19	0.4	5	0.4	0.0362319
Chr12	43851973	43851974	0	17	0.375	16	0.375	0.00723026
Chr12	103256196	103256197	0	14	0.4	10	0.4	0.0197628
Chr12	108950694	108950695	0	18	0.5	8	0.5	0.00468227
Chr13	6203841	6203842	0	16	0.5	8	0.5	0.00658762
Chr13	16308626	16308627	0	12	0.428571	28	0.428571	0.00739287
Chr13	25613125	25613126	0	8	0.666667	6	0.666667	0.014985
Chr13	53984887	53984888	0	12	0.5	8	0.5	0.0144479
Chr13	72729900	72729901	0	9	0.6	5	0.6	0.0274725
Chr13	79840117	79840118	0.0952381	21	0.833333	6	0.738095	0.00144252
Chr13	83962335	83962336	0	20	0.375	8	0.375	0.017094
Chr13	95409802	95409803	0	44	0.333333	12	0.333333	0.00134771
Chr13	107912457	107912458	0	19	0.375	8	0.375	0.0191453
Chr13	112658348	112658349	0	20	0.333333	12	0.333333	0.0137653
Chr14	26162004	26162005	0	11	0.368421	19	0.368421	0.0292249
Chr14	47319788	47319789	0	21	0.4	5	0.4	0.0307692
Chr14	49417269	49417270	0	12	0.5	14	0.5	0.0064214
Chr14	49417285	49417286	0	12	0.428571	14	0.428571	0.0170569
Chr14	74805259	74805260	0.2	20	0.714286	14	0.514286	0.00460239
Chr14	75948281	75948282	0	8	0.615385	13	0.615385	0.00684063
Chr14	82443628	82443629	0	28	0.666667	6	0.666667	0.000323443
Chr14	86600048	86600049	0	12	0.375	16	0.375	0.0237087
Chr14	86604543	86604544	0	18	0.375	8	0.375	0.0215385
Chr14	90967049	90967050	0	10	0.444444	9	0.444444	0.0325077
Chr15	52268019	52268020	0	8	0.6	10	0.6	0.0128205
Chr15	76790289	76790290	0	14	0.428571	7	0.428571	0.0263158
Chr16	12534489	12534490	0	12	0.4	10	0.4	0.0287081
Chr16	18208200	18208201	0	12	0.5	6	0.5	0.0245098
Chr16	26167824	26167825	0	12	0.363636	22	0.363636	0.0303551
Chr16	45359236	45359237	0	10	0.5	8	0.5	0.0228758
Chr16	77978356	77978357	0.421053	19	1	14	0.578947	0.000490682
Chr16	90290707	90290708	0	13	0.5	10	0.5	0.00748908
Chr17	3783775	3783776	0	5	0.8	5	0.8	0.047619
Chr17	4209551	4209552	0	11	0.4	10	0.4	0.0350877
Chr17	15733137	15733138	0.428571	7	1	10	0.571429	0.0147059
Chr17	23685446	23685447	0.333333	9	1	5	0.666667	0.030969
Chr17	29535865	29535866	0	20	0.4	5	0.4	0.0333333
Chr17	30068137	30068138	0	11	0.5	8	0.5	0.0180599
Chr17	48162307	48162308	0	14	0.344828	29	0.344828	0.0176541
Chr17	80637266	80637267	0	8	0.6	5	0.6	0.034965
Chr18	15454067	15454068	0	29	0.357143	14	0.357143	0.00207979
Chr18	16259745	16259746	0	8	0.454545	11	0.454545	0.0445476
Chr18	32211160	32211161	0	18	0.5	8	0.5	0.00468227
Chr18	32211166	32211167	0	18	0.5	8	0.5	0.00468227
Chr18	32211200	32211201	0	17	0.5	8	0.5	0.0055336
Chr18	48541891	48541892	0.333333	6	0.857143	14	0.52381	0.0374097
Chr18	51210936	51210937	0	6	0.666667	9	0.666667	0.0277722
Chr18	66683193	66683194	0	20	0.4	10	0.4	0.00766284
Chr18	68956842	68956843	0	18	0.363636	11	0.363636	0.0138942
Chr18	76865378	76865379	0	21	0.4	5	0.4	0.0307692
Chr19	24715215	24715216	0	9	0.5	6	0.5	0.043956
Chr19	56026330	56026331	0	23	0.333333	12	0.333333	0.00945378
ChrX	11848869	11848870	0	10	0.5	8	0.5	0.0228758
ChrX	11848878	11848879	0	10	0.5	8	0.5	0.0228758
ChrX	11848884	11848885	0	10	0.5	8	0.5	0.0228758
ChrX	35943730	35943731	0.125	8	0.647059	17	0.522059	0.0302059
ChrX	89038391	89038392	0	6	0.625	8	0.625	0.030969
ChrX	96172423	96172424	0	20	0.4	5	0.4	0.0333333
ChrX	120375973	120375974	0.2	5	0.833333	12	0.633333	0.0276341
ChrX	120376274	120376275	0.2	5	0.833333	12	0.633333	0.0276341
ChrY	1460301	1460302	0	11	0.5	6	0.5	0.0294118
