# Supplementary material for: Single-base resolution of mouse offspring brain methylome reveals epigenome modifications caused by gestational folic acid
Source: Epigenetics Chromatin. 2014 Feb 3;7:3. doi: 10.1186/1756-8935-7-3 (PMC3928622; doi:10.1186/1756-8935-7-3)
Supplement: Additional file 17: Table S10 — Genes in female offspring from high maternal folic acid (HMFA) diet, which were hypomethylated, compared with male offspring in the promoter region in CpG/CHG/CHH contexts. [file 1756-8935-7-3-S17.xlsx]

## Sheet: M4 vs F4- CpG-Hypo-Promoter
Genes in female offspring from HMFA diet, which were hypomethylated compare to male offspring from HMFA diet in the promoter region in CpG contexts.
Chrom	Chromstart	Chromend	Promoter	CH-4 Male meth_ratio	CH-4 Male total CpG	CH-4 Female meth_ratio	CH-4 Female total CpG	Meth diff	pvalue
Chr1	182744087	182744088	H3f3a	0.833333	12	0.0967742	31	-0.736559	8.26427e-06
Chr5	37380226	37380227	Wfs1	1	7	0.25	8	-0.75	0.00699301
Chr5	100468191	100468192	Enoph1	1	7	0.2	5	-0.8	0.010101
Chr7	28458474	28458475	C030039L03Rik	1	5	0.25	12	-0.75	0.00904977
Chr8	14094616	14094617	Dlgap2	1	6	0	5	-1	0.0021645
Chr8	109927702	109927703	Nqo1	1	5	0.1	10	-0.9	0.001998
Chr8	127536575	127536576	Tsnax	1	7	0.2	5	-0.8	0.010101
Chr9	119248483	119248484	Acaa1a	0.714286	7	0	6	-0.714286	0.020979
Chr10	128027981	128027982	Erbb3	1	6	0.153846	13	-0.846154	0.00103199
Chr11	5163145	5163146	Kremen1	0.8	10	0.0952381	21	-0.704762	0.000217825
Chr11	53163807	53163808	Aff4	0.8	5	0	7	-0.8	0.010101
Chr11	99354600	99354601	Krt23	1	9	0.25	32	-0.75	6.9389e-05
Chr11	115184397	115184398	Ush1g	0.8	5	0	5	-0.8	0.047619
Chr12	112951515	112951516	Bag5	0.8	5	0	24	-0.8	0.000210517
Chr15	76030904	76030905	Plec	0.857143	7	0.1	10	-0.757143	0.00365076
Chr17	44873244	44873245	Runx2	0.8	5	0	9	-0.8	0.004995
Chr17	52020946	52020947	Gm20098	1	12	0.285714	7	-0.714286	0.00180599
Chr18	25327450	25327451	AW554918	0.8	10	0	8	-0.8	0.00105124
Chr18	55150289	55150290	Zfp608	0.8	5	0	5	-0.8	0.047619
	Bold highlighted denotes methylation exclusively in the CpG islands.

## Sheet: M4 vs F4- CpG-Hypo-GB
Genes in female offspring from HMFA diet, which were hypomethylated compare to male offspring from HMFA diet in the genebody region in CpG contexts.
Chrom	Chromstart	Chromend	Gene_name	CH-4 Male meth_ratio	CH-4 Male total CpG	CH-4 Female meth_ratio	CH-4 Female total CpG	Meth diff	pvalue
Chr1	11534957	11534958	A830018L16Rik	1	5	0	6	-1	0.0021645
Chr1	92952362	92952363	Lrrfip1	1	5	0.166667	12	-0.833333	0.00339367
Chr1	179696412	179696413	Adss	1	5	0.2	5	-0.8	0.047619
Chr1	134196070	134196071	Klhdc8a	1	6	0.214286	14	-0.785714	0.00216718
Chr1	136894189	136894190	Lgr6	1	8	0.222222	9	-0.777778	0.00226244
Chr1	95410053	95410054	Farp2	1	5	0.25	16	-0.75	0.00619195
Chr1	64114467	64114468	Klf7	1	5	0.25	8	-0.75	0.020979
Chr1	159336338	159336339	Rasal2	0.75	8	0	5	-0.75	0.020979
Chr2	3100408	3100409	Fam171a1	0.75	8	0	6	-0.75	0.00965701
Chr2	3343467	3343468	Dclre1c	1	8	0.2	10	-0.8	0.00105124
Chr2	5347653	5347654	Camk1d	0.8	5	0.0588235	17	-0.741176	0.00326574
Chr2	10013784	10013785	Kin	0.777778	9	0.0714286	14	-0.706349	0.00104627
Chr2	16385230	16385231	Plxdc2	1	6	0.2	5	-0.8	0.0151515
Chr2	25051538	25051539	A830007P12Rik	1	6	0	14	-1	2.57998e-05
Chr2	31430214	31430215	Fubp3	1	6	0.2	10	-0.8	0.00699301
Chr2	52803529	52803530	Fmnl2	1	5	0	6	-1	0.0021645
Chr2	58362193	58362194	Acvr1	0.857143	7	0.125	8	-0.732143	0.010101
Chr2	84540109	84540110	Zdhhc5	1	6	0.166667	12	-0.833333	0.0015083
Chr2	167011777	167011778	Kcnb1	1	9	0.2	5	-0.8	0.004995
Chr2	167774146	167774147	Ptpn1	1	5	0.2	5	-0.8	0.047619
Chr2	170413489	170413490	4930470P17Rik	0.9375	16	0.142857	7	-0.794643	0.000460929
Chr2	179250059	179250060	Cdh4	0.875	8	0.166667	6	-0.708333	0.025641
Chr2	180410617	180410618	Dido1	1	5	0.166667	6	-0.833333	0.0151515
Chr2	180946959	180946960	Srms	0.8	5	0	16	-0.8	0.000835422
Chr2	180947075	180947076	Srms	0.8	5	0.0625	16	-0.7375	0.00398054
Chr2	180947090	180947091	Srms	0.8	5	0	16	-0.8	0.000835422
Chr3	94185890	94185891	Rorc	1	8	0.181818	11	-0.818182	0.000714456
Chr3	145178259	145178260	Col24a1	0.75	8	0	6	-0.75	0.00965701
Chr3	157232616	157232617	Ptger3	1	10	0	5	-1	0.000333
Chr4	8088029	8088030	Car8	0.769231	13	0	12	-0.769231	0.000107686
Chr4	11476820	11476821	1110037F02Rik	0.714286	14	0	13	-0.714286	0.000152555
Chr4	14509620	14509621	Slc26a7	1	5	0.2	5	-0.8	0.047619
Chr4	19334861	19334862	Cngb3	0.777778	9	0	6	-0.777778	0.00699301
Chr4	43438898	43438899	Rusc2	1	5	0.181818	11	-0.818182	0.00480769
Chr4	44352295	44352296	Melk	1	9	0.2	5	-0.8	0.004995
Chr4	45262785	45262786	Frmpd1	0.875	16	0	6	-0.875	0.00037527
Chr4	46546442	46546443	Trim14	0.8	10	0	11	-0.8	0.000221141
Chr4	59209281	59209282	Ugcg	0.8	5	0.1	10	-0.7	0.016983
Chr4	84579733	84579734	Cntln	1	6	0.166667	6	-0.833333	0.0151515
Chr4	101231087	101231088	Dnajc6	0.727273	11	0	6	-0.727273	0.00904977
Chr4	102647518	102647519	Gm12709	1	6	0.285714	7	-0.714286	0.020979
Chr4	108298671	108298672	Cc2d1b	1	8	0.2	5	-0.8	0.00699301
Chr4	122677705	122677706	Mycl1	0.8	5	0	5	-0.8	0.047619
Chr4	126892121	126892122	Dlgap3	0.714286	7	0	6	-0.714286	0.020979
Chr4	128978526	128978527	Sync	1	8	0	6	-1	0.000333
Chr4	130004292	130004293	Zcchc17	0.7	20	0	17	-0.7	6.45807e-06
Chr4	140939510	140939511	Fam131c	0.75	8	0	9	-0.75	0.00226244
Chr4	141134090	141134091	Fblim1	0.714286	14	0	6	-0.714286	0.0108359
Chr4	141152415	141152416	Fblim1	1	8	0.166667	6	-0.833333	0.002997
Chr5	48831109	48831110	Kcnip4	1	12	0.2	5	-0.8	0.00210084
Chr5	66442172	66442173	Rbm47	1	7	0.285714	7	-0.714286	0.020979
Chr5	74060765	74060766	Spata18	1	6	0.285714	7	-0.714286	0.020979
Chr5	74445017	74445018	Usp46	1	6	0.235294	17	-0.764706	0.0020803
Chr5	100468191	100468192	Hnrpdl	1	7	0.2	5	-0.8	0.010101
Chr5	115046858	115046859	BC057022	0.8	5	0.0666667	15	-0.733333	0.00490196
Chr5	124902197	124902198	Setd8	0.75	8	0	8	-0.75	0.00699301
Chr5	130561089	130561090	Tpst1	0.9	10	0.166667	6	-0.733333	0.00761738
Chr5	132844772	132844773	Auts2	0.8	5	0	6	-0.8	0.0151515
Chr5	135144861	135144862	Limk1	0.714286	28	0	6	-0.714286	0.00223287
Chr5	140739921	140739922	Mad1l1	1	5	0.142857	7	-0.857143	0.0151515
Chr5	142014161	142014162	Sdk1	1	6	0.266667	15	-0.733333	0.00386997
Chr5	143568052	143568053	Tnrc18	1	5	0.166667	12	-0.833333	0.00339367
Chr6	12498908	12498909	Thsd7a	1	14	0.25	8	-0.75	0.00037527
Chr6	29457747	29457748	Kcp	1	6	0.2	5	-0.8	0.0151515
Chr6	71287374	71287375	Cd8b1	0.75	16	0	5	-0.75	0.00619195
Chr6	99349210	99349211	Foxp1	1	5	0.285714	7	-0.714286	0.0277778
Chr6	102119911	102119912	Cntn3	0.875	8	0.142857	7	-0.732143	0.010101
Chr6	108481032	108481033	Itpr1	0.909091	11	0.166667	6	-0.742424	0.0054137
Chr6	113592553	113592554	Irak2	1	6	0.214286	14	-0.785714	0.00216718
Chr6	115750209	115750210	Cand2	0.75	8	0	6	-0.75	0.00965701
Chr6	115815834	115815835	Ift122	0.933333	15	0.111111	9	-0.822222	0.000104015
Chr6	120142680	120142681	Ninj2	0.8	5	0	5	-0.8	0.047619
Chr6	120281023	120281024	Ccdc77	1	10	0.133333	15	-0.866667	2.01911e-05
Chr6	135098247	135098248	Hebp1	0.75	8	0	8	-0.75	0.00699301
Chr6	142784307	142784308	St8sia1	1	5	0.25	8	-0.75	0.020979
Chr6	147211112	147211113	Pthlh	1	5	0.25	8	-0.75	0.020979
Chr7	6786120	6786121	Usp29	1	6	0	7	-1	0.000582751
Chr7	7230886	7230887	Vmn2r29	0.9	180	0	57	-0.9	4.24112e-11
Chr7	16476037	16476038	Crxos1	0.75	8	0	10	-0.75	0.0015083
Chr7	25318379	25318380	Irgq	0.857143	7	0	6	-0.857143	0.004662
Chr7	25319043	25319044	Irgq	1	5	0.25	24	-0.75	0.00389036
Chr7	28458474	28458475	Map3k10	1	5	0.25	12	-0.75	0.00904977
Chr7	29672903	29672904	Capn12	1	7	0.25	8	-0.75	0.00699301
Chr7	30100667	30100668	Dpf1	0.857143	7	0.0769231	13	-0.78022	0.00118679
Chr7	82871260	82871261	Akap13	1	8	0.285714	7	-0.714286	0.00699301
Chr7	105150306	105150307	Gdpd4	1	8	0.222222	18	-0.777778	0.000316846
Chr7	109379955	109379956	Pgap2	1	6	0.266667	15	-0.733333	0.00386997
Chr7	116649441	116649442	Trim66	1	8	0.285714	14	-0.714286	0.00168871
Chr7	121598108	121598109	Pde3b	1	6	0.25	8	-0.75	0.00965701
Chr7	123664227	123664228	Nucb2	1	5	0.2	5	-0.8	0.047619
Chr7	125358364	125358365	Smg1	1	6	0.25	8	-0.75	0.00965701
Chr7	139973795	139973796	Fam53b	0.857143	7	0.0769231	13	-0.78022	0.00118679
Chr7	144461157	144461158	Ebf3	1	11	0.133333	15	-0.866667	2.01911e-05
Chr7	144461162	144461163	Ebf3	0.909091	11	0	15	-0.909091	2.07089e-06
Chr7	146084800	146084801	Bnip3	1	5	0.2	5	-0.8	0.047619
Chr7	146396358	146396359	Stk32c	0.75	8	0	5	-0.75	0.020979
Chr7	152494508	152494509	Mrgprf	0.909091	11	0.2	5	-0.709091	0.0128205
Chr8	12758488	12758489	Atp11a	1	5	0	5	-1	0.00793651
Chr8	12992659	12992660	Mcf2l	0.8	5	0	7	-0.8	0.010101
Chr8	42170573	42170574	Mtus1	1	8	0	5	-1	0.000777001
Chr8	109464147	109464148	Sntb2	0.75	8	0	5	-0.75	0.020979
Chr8	111307258	111307259	Zfhx3	1	7	0.2	10	-0.8	0.00226244
Chr8	113871229	113871230	Fa2h	1	5	0.142857	7	-0.857143	0.0151515
Chr8	114003801	114003802	Wdr59	1	6	0.222222	9	-0.777778	0.00699301
Chr8	117710639	117710640	Wwox	0.857143	7	0	5	-0.857143	0.0151515
Chr8	123020040	123020041	Gse1	1	6	0.25	8	-0.75	0.00965701
Chr8	128342934	128342935	Pcnxl2	1	5	0.2	5	-0.8	0.047619
Chr9	40924366	40924367	Ubash3b	1	7	0.272727	11	-0.727273	0.00402212
Chr9	57646804	57646805	Arid3b	1	6	0.25	8	-0.75	0.00965701
Chr9	57802768	57802769	Sema7a	1	6	0.285714	7	-0.714286	0.020979
Chr9	58521512	58521513	2410076I21Rik	1	8	0.2	5	-0.8	0.00699301
Chr9	63142216	63142217	Map2k5	1	5	0.285714	14	-0.714286	0.0108359
Chr9	65599147	65599148	Zfp609	0.714286	7	0	10	-0.714286	0.00339367
Chr9	66575420	66575421	Car12	1	5	0.2	5	-0.8	0.047619
Chr9	70405679	70405680	Sltm	0.714286	7	0	5	-0.714286	0.0277778
Chr9	72943180	72943181	Rab27a	1	6	0.142857	7	-0.857143	0.004662
Chr9	72943317	72943318	Rab27a	1	6	0.285714	7	-0.714286	0.020979
Chr9	88287501	88287502	Snx14	1	8	0.25	8	-0.75	0.00699301
Chr9	97438577	97438578	Clstn2	1	5	0.166667	6	-0.833333	0.0151515
Chr9	98329709	98329710	Rbp1	0.777778	9	0	6	-0.777778	0.00699301
Chr9	103980590	103980591	Acad11	1	6	0.25	8	-0.75	0.00965701
Chr9	105769384	105769385	Col6a5	1	9	0.285714	7	-0.714286	0.00480769
Chr9	119248483	119248484	Myd88	0.714286	7	0	6	-0.714286	0.020979
Chr9	119471634	119471635	Scn5a	1	5	0.266667	15	-0.733333	0.00812693
Chr10	53072061	53072062	Gm9766	1	6	0.2	5	-0.8	0.0151515
Chr10	74920965	74920966	4933407G14Rik	1	5	0.222222	9	-0.777778	0.020979
Chr10	75967978	75967979	Mcm3ap	1	6	0.25	8	-0.75	0.00965701
Chr10	80457017	80457018	Gng7	1	6	0.2	5	-0.8	0.0151515
Chr10	80811046	80811047	Hmg20b	0.75	8	0	6	-0.75	0.00965701
Chr10	109437129	109437130	Nav3	1	9	0.285714	7	-0.714286	0.00480769
Chr10	110265658	110265659	1700020G17Rik	1	10	0.125	8	-0.875	0.000251383
Chr10	119458975	119458976	Grip1	1	6	0.2	5	-0.8	0.0151515
Chr10	122275587	122275588	Ppm1h	0.875	8	0.111111	9	-0.763889	0.0033731
Chr10	122702274	122702275	Fam19a2	0.75	8	0	6	-0.75	0.00965701
Chr11	3093065	3093066	Sfi1	0.8	5	0	5	-0.8	0.047619
Chr11	4786242	4786243	Nipsnap1	0.888889	9	0.133333	15	-0.755556	0.000489482
Chr11	46569466	46569467	Havcr1	1	8	0.294118	17	-0.705882	0.0016476
Chr11	57869825	57869826	Larp1	1	6	0.285714	7	-0.714286	0.020979
Chr11	68535431	68535432	Myh10	1	7	0.272727	11	-0.727273	0.00402212
Chr11	74691942	74691943	Sgsm2	0.857143	14	0	6	-0.857143	0.000722394
Chr11	77329450	77329451	Abhd15	0.714286	7	0	9	-0.714286	0.00480769
Chr11	77989203	77989204	Nek8	1	10	0	7	-1	5.14192e-05
Chr11	78214298	78214299	Gm11194	1	8	0.166667	6	-0.833333	0.002997
Chr11	78468045	78468046	Nlk	1	5	0.2	5	-0.8	0.047619
Chr11	79500280	79500281	Rab11fip4	0.8	5	0	5	-0.8	0.047619
Chr11	80148506	80148507	Rhbdl3	0.875	8	0.125	8	-0.75	0.010101
Chr11	83190267	83190268	Ap2b1	1	5	0.166667	6	-0.833333	0.0151515
Chr11	96309502	96309503	Gm11529	1	9	0.181818	11	-0.818182	0.000333413
Chr11	98241302	98241303	Stard3	1	13	0.25	8	-0.75	0.000515996
Chr11	98399650	98399651	Ikzf3	0.777778	9	0	5	-0.777778	0.020979
Chr11	100924852	100924853	Atp6v0a1	0.8	5	0	5	-0.8	0.047619
Chr11	107244326	107244327	Pitpnc1	1	6	0.285714	21	-0.714286	0.00312152
Chr11	107854795	107854796	Prkca	1	5	0.166667	6	-0.833333	0.0151515
Chr11	115098115	115098116	Tmem104	1	5	0.285714	21	-0.714286	0.00702341
Chr11	115184397	115184398	Otop2	0.8	5	0	5	-0.8	0.047619
Chr11	115649186	115649187	2310067B10Rik	1	5	0.285714	7	-0.714286	0.0277778
Chr11	116481007	116481008	Rhbdf2	0.8	5	0	5	-0.8	0.047619
Chr11	117962893	117962894	Dnahc17	0.857143	14	0	5	-0.857143	0.00180599
Chr11	118060290	118060291	Cyth1	0.888889	9	0	6	-0.888889	0.0013986
Chr12	52451054	52451055	G2e3	1	8	0.25	8	-0.75	0.00699301
Chr12	54549908	54549909	Npas3	1	6	0.2	5	-0.8	0.0151515
Chr12	74800240	74800241	Prkch	0.75	12	0	5	-0.75	0.00904977
Chr12	74801342	74801343	Prkch	0.875	8	0.1	10	-0.775	0.00287947
Chr12	75083643	75083644	Snapc1	0.8	5	0.0909091	11	-0.709091	0.0128205
Chr12	87255070	87255071	Ttll5	0.875	8	0.166667	6	-0.708333	0.025641
Chr12	106971387	106971388	Ak7	0.833333	12	0	5	-0.833333	0.00339367
Chr12	112951515	112951516	2810002N01Rik	0.8	5	0	24	-0.8	0.000210517
Chr13	9514144	9514145	Dip2c	1	8	0.2	10	-0.8	0.00105124
Chr13	20604848	20604849	Elmo1	0.833333	6	0.133333	15	-0.7	0.00554696
Chr13	24985547	24985548	D130043K22Rik	1	5	0.285714	7	-0.714286	0.0277778
Chr13	46981203	46981204	Kif13a	1	5	0.2	5	-0.8	0.047619
Chr13	53217088	53217089	Ror2	1	7	0.285714	7	-0.714286	0.020979
Chr13	55104868	55104869	Unc5a	0.928571	14	0.166667	6	-0.761905	0.00219298
Chr13	58314568	58314569	Ubqln1	0.8	10	0	6	-0.8	0.00699301
Chr13	93958012	93958013	Papd4	1	8	0.2	5	-0.8	0.00699301
Chr13	110932993	110932994	Rab3c	1	9	0.2	5	-0.8	0.004995
Chr14	41643683	41643684	Sh2d4b	1	10	0.272727	22	-0.727273	0.000248263
Chr14	41643714	41643715	Sh2d4b	1	5	0.272727	11	-0.727273	0.025641
Chr14	67950635	67950636	Ebf2	1	8	0.2	5	-0.8	0.00699301
Chr14	71009839	71009840	Epb4.9	0.857143	7	0	5	-0.857143	0.0151515
Chr14	79397204	79397205	Vwa8	1	7	0.285714	7	-0.714286	0.020979
Chr14	93539505	93539506	Pcdh9	0.714286	7	0	7	-0.714286	0.020979
Chr14	118329055	118329056	Gpc6	0.857143	7	0.142857	7	-0.714286	0.0291375
Chr14	121715592	121715593	Stk24	1	5	0.2	5	-0.8	0.047619
Chr15	5056983	5056984	Card6	1	5	0.2	5	-0.8	0.047619
Chr15	11219034	11219035	Adamts12	0.933333	15	0	6	-0.933333	0.000128999
Chr15	36208415	36208416	Rnf19a	1	7	0	6	-1	0.000582751
Chr15	53060649	53060650	Ext1	0.75	8	0	5	-0.75	0.020979
Chr15	76030904	76030905	Plec	0.857143	7	0.1	10	-0.757143	0.00365076
Chr15	76496041	76496042	Kifc2	1	6	0.25	8	-0.75	0.00965701
Chr15	79659185	79659186	Npcd	0.909091	11	0.142857	7	-0.766234	0.00245098
Chr15	86239508	86239509	Tbc1d22a	0.866667	15	0.166667	6	-0.7	0.00554696
Chr15	92077289	92077290	Cntn1	1	7	0.142857	7	-0.857143	0.004662
Chr16	24443290	24443291	Lpp	1	5	0.285714	7	-0.714286	0.0277778
Chr16	35179608	35179609	Adcy5	0.727273	11	0	5	-0.727273	0.025641
Chr16	38477487	38477488	Cd80	0.857143	7	0.153846	13	-0.703297	0.00443756
Chr16	38521803	38521804	Timmdc1	1	6	0.166667	6	-0.833333	0.0151515
Chr16	38675185	38675186	Arhgap31	1	7	0.2	5	-0.8	0.010101
Chr16	50596985	50596986	4930542D17Rik	0.714286	7	0	7	-0.714286	0.020979
Chr17	6952387	6952388	Ezr	0.777778	9	0.0769231	13	-0.700855	0.0014917
Chr17	23741970	23741971	Zscan10	0.8	10	0	6	-0.8	0.00699301
Chr17	24356928	24356929	1600002H07Rik	0.888889	9	0.176471	17	-0.712418	0.000809717
Chr17	25608734	25608735	Tekt4	0.764706	17	0	5	-0.764706	0.00478469
Chr17	31398941	31398942	Rsph1	1	5	0.2	5	-0.8	0.047619
Chr17	33728057	33728058	Myo1f	1	6	0.2	5	-0.8	0.0151515
Chr17	42740839	42740840	Opn5	0.8	5	0.0909091	11	-0.709091	0.0128205
Chr17	44873244	44873245	Runx2	0.8	5	0	9	-0.8	0.004995
Chr17	46953184	46953185	BC032203	1	6	0.2	5	-0.8	0.0151515
Chr17	48227497	48227498	1700067P10Rik	0.833333	6	0	7	-0.833333	0.004662
Chr17	74738431	74738432	Spast	0.75	8	0	5	-0.75	0.020979
Chr17	75413978	75413979	Ltbp1	0.923077	13	0.166667	6	-0.75641	0.00291169
Chr17	80436931	80436932	Hnrpll	1	6	0.25	8	-0.75	0.00965701
Chr17	85340527	85340528	1110020A21Rik	1	10	0	10	-1	1.08251e-05
Chr17	88947331	88947332	Klraq1	1	8	0	6	-1	0.000333
Chr18	10067182	10067183	Rock1	0.928571	14	0.2	5	-0.728571	0.00610595
Chr18	15253077	15253078	Kctd1	0.857143	7	0.133333	15	-0.72381	0.00234544
Chr18	25417802	25417803	AW554918	1	5	0.125	8	-0.875	0.004662
Chr18	37602280	37602281	Pcdha4-g	1	7	0.142857	7	-0.857143	0.004662
Chr18	37954804	37954805	Pcdha4-g	1	8	0.285714	7	-0.714286	0.00699301
Chr18	50332520	50332521	Hsd17b4	0.916667	12	0.1875	16	-0.729167	0.000341006
Chr18	54049555	54049556	Csnk1g3	0.8	10	0	8	-0.8	0.00105124
Chr18	65119073	65119074	Nedd4l	1	17	0.1	20	-0.9	1.18828e-08
Chr18	65428157	65428158	Alpk2	1	6	0.2	5	-0.8	0.0151515
Chr18	77743018	77743019	Rnf165	1	12	0.2	5	-0.8	0.00210084
Chr18	80312147	80312148	Pard6g	1	9	0.285714	7	-0.714286	0.00480769
Chr18	80877164	80877165	Nfatc1	0.8	5	0	6	-0.8	0.0151515
Chr19	10892888	10892889	Cd6	0.833333	6	0.125	8	-0.708333	0.025641
Chr19	40451320	40451321	Sorbs1	1	6	0.125	8	-0.875	0.004662
Chr19	41111359	41111360	Dntt	1	17	0.285714	7	-0.714286	0.000494071
Chr19	47979153	47979154	Itprip	1	5	0.2	5	-0.8	0.047619
Chr19	59026771	59026772	Eno4	1	9	0.25	8	-0.75	0.00226244
ChrX	11731494	11731495	Bcor	0.8	5	0.1	10	-0.7	0.016983
ChrX	48357251	48357252	Rap2c	1	8	0.2	5	-0.8	0.00699301
ChrX	91012349	91012350	Pdk3	1	5	0.166667	12	-0.833333	0.00339367
ChrX	98006324	98006325	Dlg3	1	5	0.272727	11	-0.727273	0.025641
ChrX	100644854	100644855	Tsix	1	5	0	11	-1	0.000228938
ChrX	100676663	100676664	Tsix	1	7	0	7	-1	0.000582751
ChrX	100676668	100676669	Tsix	0.857143	7	0	7	-0.857143	0.004662
ChrX	100676714	100676715	Tsix	1	7	0	7	-1	0.000582751
ChrX	100676722	100676723	Tsix	1	7	0	7	-1	0.000582751
ChrX	139253516	139253517	Tmem164	1	6	0	15	-1	1.84284e-05
ChrX	161620846	161620847	Glra2	0.75	8	0	10	-0.75	0.0015083
ChrX	166424994	166424995	Mid1	1	7	0.25	12	-0.75	0.00309598
	Bold highlighted denotes methylation exclusively in the CpG islands.

## Sheet: M4 vs F4- CpG-Hypo-DMRs
Sites of genomic DNA in female offspring from HMFA diet, which were hypomethylated compare to male offspring from HMFA diet in other chromosomal regions in CpG contexts.
Chrom	Chromstart	Chromend	CH-4 Male meth_ratio	CH-4 Male total CpG	CH-4 Female meth_ratio	CH-4 Female total CpG	Meth diff	pvalue
Chr1	7578723	7578724	1	12	0	6	-1	5.38677e-05
Chr1	196281394	196281395	1	5	0.172414	29	-0.827586	0.000905641
Chr1	45354154	45354155	0.923077	26	0.12	25	-0.803077	3.57439e-09
Chr1	37040046	37040047	1	6	0.2	5	-0.8	0.0151515
Chr1	146631041	146631042	1	10	0.25	8	-0.75	0.0015083
Chr1	153682030	153682031	1	8	0.25	8	-0.75	0.00699301
Chr1	23221945	23221946	0.75	8	0	6	-0.75	0.00965701
Chr1	192356525	192356526	0.888889	9	0.166667	6	-0.722222	0.010989
Chr2	11928444	11928445	1	5	0.2	5	-0.8	0.047619
Chr2	17776588	17776589	1	6	0.166667	6	-0.833333	0.0151515
Chr2	25345859	25345860	1	5	0.2	5	-0.8	0.047619
Chr2	26743156	26743157	0.75	8	0	5	-0.75	0.020979
Chr2	30036463	30036464	1	6	0	6	-1	0.0021645
Chr2	59254132	59254133	0.833333	6	0.125	8	-0.708333	0.025641
Chr2	67248146	67248147	1	6	0.285714	7	-0.714286	0.020979
Chr2	74329770	74329771	0.75	8	0	7	-0.75	0.00699301
Chr2	83463007	83463008	0.8	5	0	6	-0.8	0.0151515
Chr2	83463023	83463024	0.8	5	0	6	-0.8	0.0151515
Chr2	88660425	88660426	1	8	0.142857	7	-0.857143	0.0013986
Chr2	91039629	91039630	1	5	0.25	8	-0.75	0.020979
Chr2	97241158	97241159	1	6	0	6	-1	0.0021645
Chr2	116027054	116027055	0.8	10	0.0555556	18	-0.744444	0.000118722
Chr2	116793262	116793263	1	8	0.142857	7	-0.857143	0.0013986
Chr2	139291102	139291103	0.714286	7	0	5	-0.714286	0.0277778
Chr2	158858106	158858107	0.857143	14	0	6	-0.857143	0.000722394
Chr2	162929275	162929276	1	6	0.25	8	-0.75	0.00965701
Chr2	165749033	165749034	1	5	0.2	5	-0.8	0.047619
Chr2	170351317	170351318	1	10	0.2	10	-0.8	0.000714456
Chr2	171498792	171498793	1	5	0.2	5	-0.8	0.047619
Chr2	174879706	174879707	0.857143	7	0.142857	7	-0.714286	0.0291375
Chr3	34375787	34375788	0.8	5	0	6	-0.8	0.0151515
Chr3	64776183	64776184	1	9	0.166667	6	-0.833333	0.001998
Chr3	69610327	69610328	1	7	0.25	8	-0.75	0.00699301
Chr3	79661960	79661961	0.8	5	0	6	-0.8	0.0151515
Chr3	87123207	87123208	0.75	12	0	12	-0.75	0.000336519
Chr3	92919366	92919367	1	7	0.166667	6	-0.833333	0.004662
Chr3	92919414	92919415	1	7	0.166667	6	-0.833333	0.004662
Chr3	95781880	95781881	0.714286	14	0	5	-0.714286	0.0108359
Chr3	98245041	98245042	1	6	0.285714	7	-0.714286	0.020979
Chr3	104347115	104347116	0.833333	6	0	7	-0.833333	0.004662
Chr3	108034519	108034520	0.857143	7	0.125	8	-0.732143	0.010101
Chr3	121287193	121287194	1	7	0.2	5	-0.8	0.010101
Chr3	127132955	127132956	0.75	12	0	10	-0.75	0.000462386
Chr3	146717573	146717574	1	10	0.25	8	-0.75	0.0015083
Chr3	147520790	147520791	1	9	0.166667	6	-0.833333	0.001998
Chr3	151451754	151451755	1	6	0.2	5	-0.8	0.0151515
Chr4	3802688	3802689	0.714286	7	0	7	-0.714286	0.020979
Chr4	4097731	4097732	0.8	10	0	8	-0.8	0.00105124
Chr4	14559998	14559999	1	5	0.285714	7	-0.714286	0.0277778
Chr4	22739749	22739750	1	5	0	5	-1	0.00793651
Chr4	34838725	34838726	1	6	0.272727	11	-0.727273	0.00904977
Chr4	37171957	37171958	1	7	0	5	-1	0.00126263
Chr4	54645694	54645695	0.857143	14	0	6	-0.857143	0.000722394
Chr4	60052045	60052046	0.857143	7	0	5	-0.857143	0.0151515
Chr4	89152809	89152810	1	8	0.178571	28	-0.821429	4.25309e-05
Chr4	107987527	107987528	0.8	5	0	6	-0.8	0.0151515
Chr4	112255140	112255141	1	5	0.2	5	-0.8	0.047619
Chr4	119170816	119170817	0.875	8	0	5	-0.875	0.004662
Chr4	128531146	128531147	1	18	0.2	5	-0.8	0.000564653
Chr4	134496403	134496404	1	6	0.2	10	-0.8	0.00699301
Chr4	134496408	134496409	1	6	0.2	10	-0.8	0.00699301
Chr4	140053316	140053317	0.833333	6	0.125	8	-0.708333	0.025641
Chr4	144977247	144977248	1	8	0.272727	11	-0.727273	0.00336059
Chr4	147113080	147113081	1	5	0.25	8	-0.75	0.020979
Chr4	152905142	152905143	1	8	0.25	8	-0.75	0.00699301
Chr5	5985763	5985764	0.75	8	0	5	-0.75	0.020979
Chr5	8017842	8017843	1	6	0	6	-1	0.0021645
Chr5	34046917	34046918	0.714286	7	0	13	-0.714286	0.00135449
Chr5	34046943	34046944	0.714286	7	0	14	-0.714286	0.00103199
Chr5	40203089	40203090	1	8	0.2	5	-0.8	0.00699301
Chr5	50231305	50231306	1	6	0.25	8	-0.75	0.00965701
Chr5	52707898	52707899	1	11	0.166667	6	-0.833333	0.000969619
Chr5	52906277	52906278	1	6	0.2	5	-0.8	0.0151515
Chr5	52926912	52926913	1	5	0.235294	17	-0.764706	0.00478469
Chr5	56038402	56038403	0.75	16	0	5	-0.75	0.00619195
Chr5	60958601	60958602	0.714286	7	0	10	-0.714286	0.00339367
Chr5	83880701	83880702	0.909091	11	0.2	5	-0.709091	0.0128205
Chr5	91166572	91166573	1	8	0.2	5	-0.8	0.00699301
Chr5	93931641	93931642	0.875	8	0.166667	6	-0.708333	0.025641
Chr5	100410542	100410543	0.888889	9	0	8	-0.888889	0.000411353
Chr5	105150158	105150159	0.857143	7	0.142857	7	-0.714286	0.0291375
Chr5	119633434	119633435	1	5	0.2	5	-0.8	0.047619
Chr5	119633462	119633463	1	7	0.285714	7	-0.714286	0.020979
Chr5	127052116	127052117	0.916667	12	0.2	10	-0.716667	0.00154799
Chr5	131879274	131879275	0.846154	13	0.142857	7	-0.703297	0.00443756
Chr5	137488069	137488070	1	10	0.2	5	-0.8	0.003663
Chr5	145834950	145834951	1	6	0.25	8	-0.75	0.00965701
Chr6	25589513	25589514	1	8	0.25	8	-0.75	0.00699301
Chr6	31913610	31913611	0.833333	6	0.125	8	-0.708333	0.025641
Chr6	49183185	49183186	1	5	0.2	5	-0.8	0.047619
Chr6	54762352	54762353	1	6	0.230769	13	-0.769231	0.00309598
Chr6	112985112	112985113	1	6	0	5	-1	0.0021645
Chr6	125374705	125374706	1	8	0.285714	7	-0.714286	0.00699301
Chr6	137665656	137665657	0.857143	7	0.0909091	11	-0.766234	0.00245098
Chr7	3171224	3171225	0.909091	11	0.2	5	-0.709091	0.0128205
Chr7	5655686	5655687	0.714286	7	0	5	-0.714286	0.0277778
Chr7	12167874	12167875	1	5	0.125	8	-0.875	0.004662
Chr7	33373704	33373705	1	6	0.272727	11	-0.727273	0.00904977
Chr7	38659664	38659665	0.916667	12	0.2	5	-0.716667	0.00985779
Chr7	60633630	60633631	1	6	0.2	5	-0.8	0.0151515
Chr7	73346177	73346178	1	7	0.235294	17	-0.764706	0.000953471
Chr7	75624917	75624918	1	8	0.21875	32	-0.78125	8.3675e-05
Chr7	87083528	87083529	0.916667	12	0.2	5	-0.716667	0.00985779
Chr7	116363511	116363512	1	6	0.25	8	-0.75	0.00965701
Chr7	122456288	122456289	1	12	0.25	8	-0.75	0.000722394
Chr8	5643304	5643305	0.75	8	0	6	-0.75	0.00965701
Chr8	13850594	13850595	1	6	0	6	-1	0.0021645
Chr8	31245868	31245869	0.8	5	0.1	10	-0.7	0.016983
Chr8	47282015	47282016	1	7	0.25	8	-0.75	0.00699301
Chr8	47337844	47337845	1	5	0.285714	7	-0.714286	0.0277778
Chr8	48639703	48639704	0.857143	14	0	5	-0.857143	0.00180599
Chr8	59601261	59601262	1	5	0.25	8	-0.75	0.020979
Chr8	90184926	90184927	1	6	0	8	-1	0.000333
Chr8	90184949	90184950	1	6	0.25	8	-0.75	0.00965701
Chr8	95246142	95246143	1	6	0.222222	9	-0.777778	0.00699301
Chr8	97934213	97934214	1	19	0.285714	7	-0.714286	0.000319246
Chr8	122493891	122493892	1	8	0.222222	9	-0.777778	0.00226244
Chr8	122916048	122916049	0.888889	9	0.166667	6	-0.722222	0.010989
Chr8	123410064	123410065	0.75	8	0	7	-0.75	0.00699301
Chr8	124769331	124769332	1	5	0.222222	18	-0.777778	0.00374454
Chr9	3017208	3017209	0.809524	21	0.1	10	-0.709524	0.000296626
Chr9	5476380	5476381	1	7	0.166667	6	-0.833333	0.004662
Chr9	11342054	11342055	1	7	0	8	-1	0.0001554
Chr9	15286463	15286464	0.8	10	0	5	-0.8	0.00699301
Chr9	31796883	31796884	0.916667	12	0.166667	6	-0.75	0.00393234
Chr9	36399596	36399597	0.857143	7	0.111111	9	-0.746032	0.00874126
Chr9	39693873	39693874	1	13	0.166667	6	-0.833333	0.000515996
Chr9	53930719	53930720	1	8	0.25	8	-0.75	0.00699301
Chr9	56366423	56366424	1	8	0.285714	7	-0.714286	0.00699301
Chr9	63711337	63711338	1	5	0.181818	11	-0.818182	0.00480769
Chr9	65356449	65356450	1	5	0.263158	19	-0.736842	0.00592885
Chr9	67423246	67423247	1	6	0.285714	7	-0.714286	0.020979
Chr9	79444792	79444793	1	6	0.25	16	-0.75	0.00281452
Chr9	88092956	88092957	0.75	8	0	5	-0.75	0.020979
Chr9	92921423	92921424	1	10	0.142857	14	-0.857143	6.73038e-05
Chr9	109321521	109321522	1	5	0.166667	6	-0.833333	0.0151515
Chr9	120008325	120008326	0.727273	11	0	10	-0.727273	0.00103199
Chr10	3263754	3263755	0.8	5	0	5	-0.8	0.047619
Chr10	12748939	12748940	1	6	0.25	8	-0.75	0.00965701
Chr10	14923428	14923429	1	8	0.272727	11	-0.727273	0.00336059
Chr10	26458600	26458601	1	10	0.2	10	-0.8	0.000714456
Chr10	40871099	40871100	0.833333	12	0	5	-0.833333	0.00339367
Chr10	60514222	60514223	1	7	0.285714	7	-0.714286	0.020979
Chr10	86894789	86894790	0.875	8	0.111111	9	-0.763889	0.0033731
Chr10	88869016	88869017	1	5	0.222222	9	-0.777778	0.020979
Chr10	100144041	100144042	0.818182	11	0	6	-0.818182	0.00226244
Chr10	104477516	104477517	1	11	0.25	8	-0.75	0.00103199
Chr11	21377278	21377279	1	5	0.25	8	-0.75	0.020979
Chr11	45862421	45862422	1	6	0.142857	14	-0.857143	0.000722394
Chr11	63525772	63525773	0.8	5	0	6	-0.8	0.0151515
Chr11	73308443	73308444	1	5	0.285714	7	-0.714286	0.0277778
Chr11	76472943	76472944	0.8	5	0	5	-0.8	0.047619
Chr11	76734394	76734395	0.888889	9	0.181818	11	-0.707071	0.00547749
Chr11	100137676	100137677	0.8	5	0	7	-0.8	0.010101
Chr11	101565598	101565599	0.875	8	0.0769231	13	-0.798077	0.000515996
Chr11	107728638	107728639	0.833333	6	0.0909091	11	-0.742424	0.0054137
Chr11	116740047	116740048	1	5	0.285714	7	-0.714286	0.0277778
Chr11	117821417	117821418	1	6	0.2	10	-0.8	0.00699301
Chr12	18859591	18859592	0.875	8	0	6	-0.875	0.004662
Chr12	18859612	18859613	1	8	0.166667	6	-0.833333	0.002997
Chr12	19612928	19612929	1	6	0.166667	12	-0.833333	0.0015083
Chr12	20797454	20797455	0.888889	9	0.111111	9	-0.777778	0.0033731
Chr12	28048918	28048919	0.857143	7	0.125	16	-0.732143	0.00174582
Chr12	28049035	28049036	0.857143	7	0.0588235	17	-0.798319	0.000346717
Chr12	60425572	60425573	0.9	10	0	7	-0.9	0.000411353
Chr12	61802766	61802767	0.857143	14	0.142857	7	-0.714286	0.00319917
Chr12	74456664	74456665	0.875	16	0	5	-0.875	0.00103199
Chr12	84942637	84942638	1	5	0.2	5	-0.8	0.047619
Chr12	105214968	105214969	0.75	12	0	5	-0.75	0.00904977
Chr12	107341072	107341073	0.833333	6	0	7	-0.833333	0.004662
Chr12	108668077	108668078	1	18	0.2	10	-0.8	1.44783e-05
Chr12	112351900	112351901	1	5	0.25	16	-0.75	0.00619195
Chr13	6435436	6435437	1	6	0.285714	7	-0.714286	0.020979
Chr13	44266226	44266227	0.9375	16	0	6	-0.9375	9.38174e-05
Chr13	50267778	50267779	0.833333	6	0	6	-0.833333	0.0151515
Chr13	82695273	82695274	0.75	8	0	8	-0.75	0.00699301
Chr13	99006761	99006762	0.823529	17	0.0909091	22	-0.73262	6.22366e-06
Chr13	99418142	99418143	1	6	0.166667	6	-0.833333	0.0151515
Chr13	99767139	99767140	1	8	0.2	5	-0.8	0.00699301
Chr14	31810482	31810483	1	7	0.2	5	-0.8	0.010101
Chr14	38074201	38074202	0.857143	7	0.111111	9	-0.746032	0.00874126
Chr14	47422280	47422281	1	5	0.285714	7	-0.714286	0.0277778
Chr14	52346511	52346512	0.952381	21	0	6	-0.952381	2.36478e-05
Chr14	59150688	59150689	1	7	0.125	8	-0.875	0.0013986
Chr15	3113573	3113574	0.875	8	0.166667	6	-0.708333	0.025641
Chr15	24534271	24534272	1	6	0	5	-1	0.0021645
Chr15	34635175	34635176	0.857143	7	0.125	8	-0.732143	0.010101
Chr15	40279492	40279493	0.75	8	0	5	-0.75	0.020979
Chr15	42192550	42192551	1	5	0	9	-1	0.0004995
Chr15	87733798	87733799	1	10	0.272727	11	-0.727273	0.00103199
Chr15	92964020	92964021	0.75	8	0	5	-0.75	0.020979
Chr15	93187107	93187108	1	8	0.1875	16	-0.8125	0.000224346
Chr15	93652741	93652742	1	8	0.285714	7	-0.714286	0.00699301
Chr15	97218188	97218189	1	6	0	6	-1	0.0021645
Chr16	9130860	9130861	0.928571	14	0	5	-0.928571	0.000515996
Chr16	40536074	40536075	0.833333	6	0	5	-0.833333	0.0151515
Chr16	48635726	48635727	1	6	0.285714	7	-0.714286	0.020979
Chr16	62652579	62652580	0.857143	7	0	6	-0.857143	0.004662
Chr16	68529642	68529643	0.75	8	0	5	-0.75	0.020979
Chr16	88434603	88434604	1	6	0.266667	15	-0.733333	0.00386997
Chr16	91603062	91603063	1	5	0.142857	7	-0.857143	0.0151515
Chr17	3569489	3569490	1	6	0	6	-1	0.0021645
Chr17	6493303	6493304	0.8	10	0	6	-0.8	0.00699301
Chr17	10066730	10066731	0.714286	7	0	5	-0.714286	0.0277778
Chr17	22838298	22838299	1	5	0.285714	7	-0.714286	0.0277778
Chr17	27137343	27137344	1	8	0.263158	19	-0.736842	0.00057971
Chr17	36202885	36202886	1	9	0.285714	14	-0.714286	0.00160305
Chr17	43032517	43032518	1	5	0.166667	6	-0.833333	0.0151515
Chr17	44488879	44488880	0.769231	13	0	5	-0.769231	0.00653595
Chr17	45502081	45502082	1	10	0.25	8	-0.75	0.0015083
Chr17	66264824	66264825	1	8	0.166667	12	-0.833333	0.000714456
Chr17	87952921	87952922	0.833333	6	0	8	-0.833333	0.002997
Chr17	93367244	93367245	1	12	0.166667	12	-0.833333	6.73038e-05
Chr17	93760503	93760504	1	6	0.285714	7	-0.714286	0.020979
Chr17	95068212	95068213	1	5	0.272727	11	-0.727273	0.025641
Chr18	50485231	50485232	1	5	0.148148	27	-0.851852	0.000625695
Chr18	76543667	76543668	0.8	5	0	7	-0.8	0.010101
Chr18	78893330	78893331	1	6	0.2	5	-0.8	0.0151515
Chr18	83807209	83807210	0.75	8	0	5	-0.75	0.020979
Chr19	11031048	11031049	0.833333	12	0	7	-0.833333	0.000714456
Chr19	14682252	14682253	1	7	0.222222	9	-0.777778	0.00323427
Chr19	23825218	23825219	1	7	0	6	-1	0.000582751
Chr19	28139809	28139810	0.866667	15	0.111111	9	-0.755556	0.000489482
Chr19	28995937	28995938	1	6	0.266667	15	-0.733333	0.00386997
Chr19	38439591	38439592	0.8	5	0	5	-0.8	0.047619
Chr19	43624626	43624627	1	5	0.166667	6	-0.833333	0.0151515
Chr19	46376333	46376334	1	7	0	5	-1	0.00126263
Chr19	53126158	53126159	0.8	5	0	6	-0.8	0.0151515
ChrX	9341201	9341202	0.833333	6	0.125	8	-0.708333	0.025641
ChrX	12841698	12841699	0.8	5	0	5	-0.8	0.047619
ChrX	12889828	12889829	1	7	0.285714	7	-0.714286	0.020979
ChrX	44204770	44204771	1	6	0.25	8	-0.75	0.00965701
ChrX	61325295	61325296	1	5	0.25	8	-0.75	0.020979
ChrX	62571687	62571688	1	5	0.166667	12	-0.833333	0.00339367
ChrX	67941639	67941640	1	5	0.125	8	-0.875	0.004662
ChrX	69930973	69930974	1	7	0.230769	13	-0.769231	0.00309598
ChrX	72969255	72969256	0.909091	22	0.192308	26	-0.716783	5.21177e-07
ChrX	90188804	90188805	1	7	0.285714	7	-0.714286	0.020979
ChrX	92034604	92034605	1	6	0.2	5	-0.8	0.0151515
ChrX	92177035	92177036	1	5	0.125	8	-0.875	0.004662
ChrX	107668965	107668966	1	6	0.25	8	-0.75	0.00965701
ChrX	119069198	119069199	1	6	0.2	5	-0.8	0.0151515
ChrX	123297914	123297915	0.714286	7	0	8	-0.714286	0.00699301
ChrX	125967339	125967340	1	8	0.285714	14	-0.714286	0.00168871
ChrX	132862810	132862811	1	5	0.266667	15	-0.733333	0.00812693
	Bold highlighted denotes methylation exclusively in the CpG islands.

## Sheet: M4 vs F4- CHG-Hypo-Promoter
Genes in female offspring from HMFA diet, which were hypomethylated compare to male offspring from HMFA diet in the promoter region in CHG contexts.
Chrom	Chromstart	Chromend	Promoter	CH-4 Male meth_ratio	CH-4 Male total CpG	CH-4 Female meth_ratio	CH-4 Female total CpG	Meth diff	pvalue
Chr1	72330182	72330183	Tmem169	0.545455	11	0	10	-0.545455	0.0123839
Chr1	72330682	72330683	Tmem169	0.6	5	0	17	-0.6	0.00649351
Chr1	193148036	193148037	Tmem206	0.5	6	0	13	-0.5	0.0206398
Chr2	166888732	166888733	Znfx1	0.666667	6	0	10	-0.666667	0.00824176
Chr2	166888735	166888736	Znfx1	0.666667	6	0	12	-0.666667	0.00490196
Chr3	100230271	100230272	4930406D18Rik	0.6	5	0	7	-0.6	0.0454545
Chr4	151551635	151551636	Acot7	0.666667	6	0	8	-0.666667	0.014985
Chr5	33446041	33446042	Slc5a1	0.8	5	0	8	-0.8	0.00699301
Chr7	31099109	31099110	AI428936	0.571429	7	0	12	-0.571429	0.00902993
Chr7	140315648	140315649	Ctbp2	0.666667	6	0.047619	21	-0.619048	0.00397622
Chr7	148842882	148842883	Muc6	0.6	5	0	9	-0.6	0.0274725
Chr8	108137912	108137913	Mir1966	0.666667	6	0.0434783	23	-0.623188	0.00295567
Chr9	107489397	107489398	Ifrd2	0.571429	7	0	8	-0.571429	0.025641
Chr11	62461693	62461694	Mmgt2	0.75	8	0.181818	11	-0.568182	0.0237358
Chr11	63737681	63737682	Hs3st3b1	0.5	6	0	16	-0.5	0.012987
Chr15	3533977	3533978	Ghr	0.666667	6	0	9	-0.666667	0.010989
Chr15	3533984	3533985	Ghr	0.666667	6	0	9	-0.666667	0.010989
Chr15	3534013	3534014	Ghr	0.666667	6	0	9	-0.666667	0.010989
Chr15	3534090	3534091	Ghr	0.666667	6	0	9	-0.666667	0.010989
Chr15	3534094	3534095	Ghr	0.666667	6	0	9	-0.666667	0.010989
Chr16	60606126	60606127	Epha6	0.6	5	0.0454545	22	-0.554545	0.0128205
Chr16	90385977	90385978	Hunk	0.571429	7	0	12	-0.571429	0.00902993
Chr17	44873246	44873247	Runx2	0.8	5	0	9	-0.8	0.004995
Chr18	55150286	55150287	Zfp608	0.8	5	0	8	-0.8	0.00699301
Chr19	4878491	4878492	Zdhhc24	0.6	5	0	12	-0.6	0.0147059
ChrX	12858030	12858031	Ddx3x	0.6	5	0	13	-0.6	0.0122549
	Bold highlighted denotes methylation exclusively in the CpG islands.

## Sheet: M4 vs F4- CHG-Hypo-GB
Genes in female offspring from HMFA diet, which were hypomethylated compare to male offspring from HMFA diet in the genebody region in CHG contexts.
Chrom	Chromstart	Chromend	Gene_name	CH-4 Male meth_ratio	CH-4 Male total CpG	CH-4 Female meth_ratio	CH-4 Female total CpG	Meth diff	pvalue
Chr1	19204473	19204474	Tfap2b	0.6	5	0	7	-0.6	0.0454545
Chr1	59716656	59716657	Sumo1	0.9	10	0	5	-0.9	0.001998
Chr1	59716667	59716668	Sumo1	0.727273	11	0	7	-0.727273	0.00402212
Chr1	59716673	59716674	Sumo1	0.818182	11	0	9	-0.818182	0.000333413
Chr1	59716687	59716688	Sumo1	0.636364	11	0	10	-0.636364	0.00386997
Chr1	72330182	72330183	Pecr	0.545455	11	0	10	-0.545455	0.0123839
Chr1	72330682	72330683	Pecr	0.6	5	0	17	-0.6	0.00649351
Chr1	74939569	74939570	Cryba2	0.5	6	0	19	-0.5	0.00869565
Chr1	89528413	89528414	Inpp5d	0.5	6	0	22	-0.5	0.00610501
Chr1	129236431	129236432	Mgat5	0.6	5	0	9	-0.6	0.0274725
Chr1	136643455	136643456	Syt2	0.5	8	0	17	-0.5	0.0055336
Chr1	136643461	136643462	Syt2	0.5	8	0	17	-0.5	0.0055336
Chr1	136643498	136643499	Syt2	0.5	8	0	16	-0.5	0.00658762
Chr1	136643508	136643509	Syt2	0.5	8	0	16	-0.5	0.00658762
Chr1	136643533	136643534	Syt2	0.5	8	0	17	-0.5	0.0055336
Chr1	136643543	136643544	Syt2	0.5	8	0	17	-0.5	0.0055336
Chr1	137235721	137235722	Lmod1	0.5	6	0	15	-0.5	0.0150376
Chr1	155013332	155013333	Lamc2	0.5	16	0	9	-0.5	0.0217599
Chr1	180541392	180541393	Kif26b	0.5	6	0	18	-0.5	0.00988142
Chr1	183141717	183141718	Wdr26	0.5	8	0	14	-0.5	0.00956938
Chr1	187940725	187940726	Lyplal1	0.666667	6	0	8	-0.666667	0.014985
Chr1	190696318	190696319	Ush2a	0.583333	12	0	7	-0.583333	0.0174049
Chr1	193181306	193181307	Ppp2r5a	0.5	8	0	13	-0.5	0.0116959
Chr2	6184425	6184426	A230108P19Rik	0.666667	6	0	13	-0.666667	0.00386997
Chr2	11181946	11181947	Prkcq	0.666667	6	0	7	-0.666667	0.020979
Chr2	26488230	26488231	Fam69b	0.6	5	0	8	-0.6	0.034965
Chr2	28435259	28435260	Gtf3c5	0.5	10	0	19	-0.5	0.00212202
Chr2	32526807	32526808	Eng	0.666667	6	0	10	-0.666667	0.00824176
Chr2	38768581	38768582	Nr6a1	0.6	5	0	7	-0.6	0.0454545
Chr2	52324457	52324458	Cacnb4	0.6	5	0	9	-0.6	0.0274725
Chr2	79881548	79881549	Pde1a	0.5	8	0	19	-0.5	0.0039886
Chr2	126182949	126182950	Atp8b4	0.6	5	0	9	-0.6	0.0274725
Chr2	129970861	129970862	Tgm6	0.5	12	0	23	-0.5	0.00056926
Chr2	131062683	131062684	Mavs	0.5	8	0	23	-0.5	0.00222469
Chr2	150172312	150172313	3300002I08Rik	0.5	8	0	33	-0.5	0.000691221
Chr2	150172317	150172318	3300002I08Rik	0.5	8	0	34	-0.5	0.000625391
Chr2	166888732	166888733	1500012F01Rik	0.666667	6	0	10	-0.666667	0.00824176
Chr2	166888735	166888736	1500012F01Rik	0.666667	6	0	12	-0.666667	0.00490196
Chr2	179570682	179570683	Cdh4	0.545455	11	0	22	-0.545455	0.00041713
Chr3	20008427	20008428	Hltf	0.666667	6	0	10	-0.666667	0.00824176
Chr3	32770552	32770553	Usp13	0.666667	6	0	17	-0.666667	0.00169396
Chr3	38796361	38796362	Fat4	0.736842	19	0.0588235	17	-0.678019	3.85438e-05
Chr3	64551732	64551733	Vmn2r-ps11	0.5	10	0	18	-0.5	0.0025641
Chr3	134950482	134950483	Bdh2	0.857143	7	0	6	-0.857143	0.004662
Chr3	134950487	134950488	Bdh2	0.857143	7	0	6	-0.857143	0.004662
Chr3	158111158	158111159	Lrrc7	0.5	6	0	21	-0.5	0.00683761
Chr4	87450797	87450798	Mllt3	0.5	8	0	23	-0.5	0.00222469
Chr4	100667428	100667429	Cachd1	0.6	5	0	12	-0.6	0.0147059
Chr4	106364445	106364446	Heatr8	0.5	8	0	16	-0.5	0.00658762
Chr4	119105201	119105202	Zmynd12	0.666667	6	0.0909091	11	-0.575758	0.0276341
Chr4	126255594	126255595	Clspn	0.5	6	0	13	-0.5	0.0206398
Chr4	154239502	154239503	Ttc34	0.574468	47	0	44	-0.574468	1.0678e-10
Chr4	154239577	154239578	Ttc34	0.588235	34	0	26	-0.588235	5.46539e-07
Chr5	15553004	15553005	Cacna2d1	0.6	5	0	25	-0.6	0.00246305
Chr5	27669288	27669289	Dpp6	0.5	6	0	25	-0.5	0.00444939
Chr5	34725071	34725072	Fam193a	0.666667	6	0	10	-0.666667	0.00824176
Chr5	51865393	51865394	Ppargc1a	0.571429	7	0	12	-0.571429	0.00902993
Chr5	72636292	72636293	Atp10d	0.666667	6	0	14	-0.666667	0.00309598
Chr5	113175096	113175097	Myo18b	0.666667	6	0	18	-0.666667	0.00141163
Chr5	116139477	116139478	Ccdc64	0.6	5	0.04	25	-0.56	0.00930487
Chr5	116139502	116139503	Ccdc64	0.6	5	0	25	-0.6	0.00246305
Chr5	116139512	116139513	Ccdc64	0.6	5	0	25	-0.6	0.00246305
Chr5	116139544	116139545	Ccdc64	0.6	5	0	25	-0.6	0.00246305
Chr5	116139550	116139551	Ccdc64	0.6	5	0	25	-0.6	0.00246305
Chr5	116139568	116139569	Ccdc64	0.6	5	0.04	25	-0.56	0.00930487
Chr5	123003548	123003549	Ift81	0.5	8	0	18	-0.5	0.00468227
Chr5	129385837	129385838	Rimbp2	0.75	8	0	22	-0.75	4.71559e-05
Chr5	134721807	134721808	Gtf2i	0.5	40	0	58	-0.5	4.02868e-10
Chr5	135065160	135065161	Rfc2	0.5	6	0	18	-0.5	0.00988142
Chr5	139268910	139268911	Fam20c	0.5	6	0	19	-0.5	0.00869565
Chr6	8944948	8944949	Nxph1	0.666667	6	0	8	-0.666667	0.014985
Chr6	97178892	97178893	Arl6ip5	0.666667	6	0	10	-0.666667	0.00824176
Chr6	125055291	125055292	Chd4	0.6	5	0	12	-0.6	0.0147059
Chr7	16549330	16549331	Ehd2	0.666667	6	0.0322581	31	-0.634409	0.00108053
Chr7	26102335	26102336	Megf8	0.625	8	0	14	-0.625	0.00212653
Chr7	31099109	31099110	Alkbh6	0.571429	7	0	12	-0.571429	0.00902993
Chr7	31514299	31514300	Tmem147	0.5	12	0	11	-0.5	0.01373
Chr7	86967215	86967216	Anpep	0.571429	7	0	21	-0.571429	0.0017094
Chr7	87353285	87353286	Sema4b	0.5	8	0	18	-0.5	0.00468227
Chr7	88693360	88693361	Fsd2	1	7	0.222222	9	-0.777778	0.00323427
Chr7	89009894	89009895	Tm6sf1	0.5	6	0	21	-0.5	0.00683761
Chr7	105272646	105272647	Capn5	0.6	5	0	7	-0.6	0.0454545
Chr7	117758389	117758390	Sbf2	0.6	5	0	8	-0.6	0.034965
Chr7	119879025	119879026	Tead1	0.571429	7	0.0454545	22	-0.525974	0.00666077
Chr7	121912341	121912342	Insc	0.6	5	0.04	25	-0.56	0.00930487
Chr7	125896610	125896611	9030624J02Rik	0.5	6	0	16	-0.5	0.012987
Chr7	133929788	133929789	Ppp4c	0.5	6	0	20	-0.5	0.00769231
Chr7	134338837	134338838	Cd2bp2	0.545455	11	0	20	-0.545455	0.000627478
Chr7	139172806	139172807	Gpr26	0.5	8	0	12	-0.5	0.0144479
Chr7	146589412	146589413	Inpp5a	0.571429	7	0	16	-0.571429	0.00395257
Chr7	150744495	150744496	Cars	0.666667	6	0	8	-0.666667	0.014985
Chr8	4212972	4212973	BC068157	0.5	6	0	15	-0.5	0.0150376
Chr8	24355612	24355613	Golga7	0.5	8	0	10	-0.5	0.0228758
Chr8	34914184	34914185	Rbpms	0.533333	30	0	43	-0.533333	2.75852e-08
Chr8	37197126	37197127	D8Ertd82e	0.6	5	0	12	-0.6	0.0147059
Chr8	43050288	43050289	2810404M03Rik	0.52381	42	0	6	-0.52381	0.0248415
Chr8	108137912	108137913	Fam65a	0.666667	6	0.0434783	23	-0.623188	0.00295567
Chr8	129700100	129700101	Pard3	0.5	8	0	12	-0.5	0.0144479
Chr9	7856030	7856031	Birc3	0.6	5	0	20	-0.6	0.00434783
Chr9	31216930	31216931	Nfrkb	0.5	8	0	16	-0.5	0.00658762
Chr9	75176569	75176570	Gnb5	0.5	6	0	27	-0.5	0.00366569
Chr9	75483340	75483341	Lysmd2	0.5	8	0	12	-0.5	0.0144479
Chr9	75483343	75483344	Lysmd2	0.5	8	0	12	-0.5	0.0144479
Chr9	75483353	75483354	Lysmd2	0.5	8	0	12	-0.5	0.0144479
Chr9	75483366	75483367	Lysmd2	0.5	16	0	19	-0.5	0.000546826
Chr9	75483375	75483376	Lysmd2	0.5	16	0	19	-0.5	0.000546826
Chr9	75483386	75483387	Lysmd2	0.5	8	0	10	-0.5	0.0228758
Chr9	75483397	75483398	Lysmd2	0.5	8	0	12	-0.5	0.0144479
Chr9	77793260	77793261	Elovl5	0.571429	7	0.0526316	19	-0.518797	0.0104287
Chr9	107489397	107489398	Hyal3	0.571429	7	0	8	-0.571429	0.025641
Chr9	108860772	108860773	Col7a1	0.625	8	0	15	-0.625	0.00166424
Chr9	108860804	108860805	Col7a1	0.625	8	0	15	-0.625	0.00166424
Chr9	108860844	108860845	Col7a1	0.625	8	0	15	-0.625	0.00166424
Chr9	117949681	117949682	Azi2	0.5	8	0	10	-0.5	0.0228758
Chr9	118846222	118846223	Ctdspl	0.8	5	0	23	-0.8	0.0002442
Chr9	118915589	118915590	Ctdspl	1	6	0	12	-1	5.38677e-05
Chr9	118915596	118915597	Ctdspl	1	6	0	12	-1	5.38677e-05
Chr9	118915600	118915601	Ctdspl	1	6	0	11	-1	8.08016e-05
Chr10	60664417	60664418	Adamts14	0.571429	7	0	9	-0.571429	0.0192308
Chr10	74479398	74479399	Rtdr1	0.5	6	0	18	-0.5	0.00988142
Chr10	74479405	74479406	Rtdr1	0.5	6	0	18	-0.5	0.00988142
Chr10	74564015	74564016	Bcr	0.6	5	0	8	-0.6	0.034965
Chr10	75356377	75356378	Derl3	0.666667	6	0	33	-0.666667	0.000182369
Chr10	75883271	75883272	Pcnt	0.5	6	0	17	-0.5	0.0112931
Chr10	98583987	98583988	Poc1b	0.571429	7	0	20	-0.571429	0.0019943
Chr10	110401506	110401507	Zdhhc17	0.6	5	0	10	-0.6	0.021978
Chr10	116389885	116389886	4933412E12Rik	0.6	5	0	16	-0.6	0.0075188
Chr10	120871698	120871699	Rassf3	0.571429	7	0	23	-0.571429	0.00127714
Chr11	9138744	9138745	Abca13	0.5	12	0	24	-0.5	0.000474383
Chr11	50898670	50898671	9230009I02Rik	0.5	6	0	28	-0.5	0.00334225
Chr11	50898730	50898731	9230009I02Rik	0.5	6	0	28	-0.5	0.00334225
Chr11	62461693	62461694	BC046404	0.75	8	0.181818	11	-0.568182	0.0237358
Chr11	74943885	74943886	Smg6	0.666667	6	0.142857	14	-0.52381	0.0374097
Chr11	83879572	83879573	Dusp14	0.6	5	0	13	-0.6	0.0122549
Chr11	88169226	88169227	Msi2	0.6	10	0.047619	21	-0.552381	0.00172271
Chr11	88528309	88528310	Msi2	0.6	10	0	14	-0.6	0.00156022
Chr11	88528350	88528351	Msi2	0.666667	6	0	10	-0.666667	0.00824176
Chr11	93815770	93815771	Nme2	0.5	6	0	26	-0.5	0.00403226
Chr11	94318434	94318435	Cacna1g	0.625	8	0	32	-0.625	8.51053e-05
Chr11	97641035	97641036	Rpl23	0.5	8	0	30	-0.5	0.000948317
Chr11	97641041	97641042	Rpl23	0.5	8	0	37	-0.5	0.000469814
Chr11	100568890	100568891	Kat2a	0.615385	13	0	10	-0.615385	0.00271663
Chr11	104978651	104978652	Efcab3	0.571429	7	0	24	-0.571429	0.00111235
Chr11	106905681	106905682	Bptf	0.625	8	0.1	20	-0.525	0.0094659
Chr11	116800919	116800920	Mgat5b	0.5	6	0	18	-0.5	0.00988142
Chr12	36768709	36768710	Tspan13	0.6	5	0.0434783	23	-0.556522	0.0114774
Chr12	56425678	56425679	1110008L16Rik	0.666667	6	0	15	-0.666667	0.00250627
Chr12	56425692	56425693	1110008L16Rik	0.666667	6	0	15	-0.666667	0.00250627
Chr12	56425698	56425699	1110008L16Rik	0.666667	6	0	14	-0.666667	0.00309598
Chr12	83875500	83875501	Rgs6	0.6	10	0	8	-0.6	0.0128205
Chr12	83875517	83875518	Rgs6	0.6	10	0	8	-0.6	0.0128205
Chr12	83875521	83875522	Rgs6	0.6	10	0	8	-0.6	0.0128205
Chr12	87423836	87423837	Ift43	0.555556	9	0	19	-0.555556	0.00128205
Chr12	118023211	118023212	Ptprn2	0.5	8	0	15	-0.5	0.00790514
Chr12	118023219	118023220	Ptprn2	0.5	8	0	15	-0.5	0.00790514
Chr12	118023228	118023229	Ptprn2	0.5	8	0	15	-0.5	0.00790514
Chr13	45663122	45663123	Atxn1	0.6	5	0	8	-0.6	0.034965
Chr13	56956052	56956053	Trpc7	0.6	5	0	13	-0.6	0.0122549
Chr13	57834171	57834172	Spock1	0.571429	7	0	9	-0.571429	0.0192308
Chr13	78158870	78158871	Fam172a	0.714286	7	0	11	-0.714286	0.00245098
Chr13	78158875	78158876	Fam172a	0.625	8	0	11	-0.625	0.00481596
Chr13	78158880	78158881	Fam172a	0.625	8	0	11	-0.625	0.00481596
Chr13	101466796	101466797	Ccdc125	0.6	5	0	12	-0.6	0.0147059
Chr13	107766107	107766108	Kif2a	0.8	5	0	6	-0.8	0.0151515
Chr13	110858632	110858633	Rab3c	0.695652	23	0	26	-0.695652	7.32225e-08
Chr13	110876132	110876133	Rab3c	0.75	8	0.0384615	26	-0.711538	0.000136813
Chr13	117794581	117794582	Parp8	0.5	6	0	19	-0.5	0.00869565
Chr14	21985085	21985086	Adk	0.5	8	0	25	-0.5	0.00171065
Chr14	37907196	37907197	Cdhr1	0.6	5	0	9	-0.6	0.0274725
Chr14	55707632	55707633	Zfhx2	0.625	8	0.0416667	24	-0.583333	0.00151403
Chr14	56321851	56321852	Tgm1	0.5	10	0	11	-0.5	0.0123839
Chr14	78681677	78681678	Tnfsf11	0.666667	6	0	15	-0.666667	0.00250627
Chr15	28136572	28136573	Dnahc5	0.5	8	0	21	-0.5	0.00294724
Chr15	76577314	76577315	Arhgap39	0.75	8	0	12	-0.75	0.000722394
Chr15	76577318	76577319	Arhgap39	0.75	8	0.166667	12	-0.583333	0.0193697
Chr15	76577323	76577324	Arhgap39	0.75	8	0	12	-0.75	0.000722394
Chr15	76577335	76577336	Arhgap39	0.75	8	0	12	-0.75	0.000722394
Chr15	88913908	88913909	Trabd	0.5	6	0	19	-0.5	0.00869565
Chr15	101104490	101104491	Nr4a1	0.571429	7	0	19	-0.571429	0.00234114
Chr16	20214756	20214757	Yeats2	0.571429	7	0	16	-0.571429	0.00395257
Chr16	21513415	21513416	Vps8	0.5	6	0	14	-0.5	0.0175439
Chr16	21615553	21615554	Vps8	0.571429	7	0	10	-0.571429	0.0147059
Chr16	30540997	30540998	Tmem44	0.666667	6	0	10	-0.666667	0.00824176
Chr16	87568869	87568870	ORF63	0.571429	7	0	11	-0.571429	0.0114379
Chr16	91059428	91059429	4932438H23Rik	0.6	5	0.0769231	13	-0.523077	0.0441176
Chr16	92660462	92660463	Runx1	0.6	5	0	9	-0.6	0.0274725
Chr16	93974211	93974212	Cldn14	0.666667	6	0	22	-0.666667	0.000732601
Chr16	97765091	97765092	Mx2	0.533333	15	0	16	-0.533333	0.000815721
Chr16	97765094	97765095	Mx2	0.533333	15	0	16	-0.533333	0.000815721
Chr16	97765102	97765103	Mx2	0.533333	15	0	16	-0.533333	0.000815721
Chr17	5122975	5122976	Arid1b	0.5	12	0	26	-0.5	0.0003347
Chr17	15663978	15663979	Pdcd2	0.666667	6	0	7	-0.666667	0.020979
Chr17	24666926	24666927	Rab26	0.6	5	0	9	-0.6	0.0274725
Chr17	27217544	27217545	Itpr3	0.5	6	0	19	-0.5	0.00869565
Chr17	35562127	35562128	H2-Q8	0.5	8	0	12	-0.5	0.0144479
Chr17	35562146	35562147	H2-Q8	0.5	8	0	12	-0.5	0.0144479
Chr17	43958602	43958603	Rcan2	0.6	5	0.0625	16	-0.5375	0.0275689
Chr17	43958694	43958695	Rcan2	0.6	5	0.0625	16	-0.5375	0.0275689
Chr17	44873246	44873247	Runx2	0.8	5	0	9	-0.8	0.004995
Chr17	46795472	46795473	Cul7	0.6	5	0.0526316	19	-0.547368	0.0183512
Chr17	81127028	81127029	Map4k3	0.5	8	0	12	-0.5	0.0144479
Chr17	85808177	85808178	Camkmt	0.666667	9	0	8	-0.666667	0.00904977
Chr17	86581181	86581182	Prkce	0.5	6	0	17	-0.5	0.0112931
Chr17	86581186	86581187	Prkce	0.5	6	0	17	-0.5	0.0112931
Chr17	86581192	86581193	Prkce	0.5	12	0	34	-0.5	9.86461e-05
Chr17	86581201	86581202	Prkce	0.5	12	0	34	-0.5	9.86461e-05
Chr17	86581220	86581221	Prkce	0.5	6	0	17	-0.5	0.0112931
Chr17	89171790	89171791	Lhcgr	0.615385	13	0	6	-0.615385	0.0180599
Chr18	38364440	38364441	Pcdh1	0.5	8	0	10	-0.5	0.0228758
Chr18	43552242	43552243	Dpysl3	0.6	5	0	21	-0.6	0.00384615
Chr18	55058730	55058731	Zfp608	0.5	8	0	10	-0.5	0.0228758
Chr18	57446534	57446535	Megf10	0.5	6	0	22	-0.5	0.00610501
Chr19	22674060	22674061	Trpm3	0.5	8	0	12	-0.5	0.0144479
Chr19	29538578	29538579	Pdcd1lg2	0.625	8	0.0357143	28	-0.589286	0.000819389
ChrX	9482754	9482755	Sytl5	0.5	8	0	18	-0.5	0.00468227
ChrX	91690659	91690660	Gm14827	0.8	5	0	24	-0.8	0.000210517
ChrX	117852560	117852561	Pcdh11x	0.6	5	0	24	-0.6	0.00273673
ChrX	147035459	147035460	Pfkfb1	0.666667	6	0	18	-0.666667	0.00141163
ChrX	149441673	149441674	Usp51	0.571429	7	0	20	-0.571429	0.0019943
ChrX	153839639	153839640	Phex	0.571429	7	0	15	-0.571429	0.00478469
	Bold highlighted denotes methylation exclusively in the CpG islands.

## Sheet: M4 vs F4- CHG-Hypo-DMRs
Sites of genomic DNA in female offspring from HMFA diet, which were hypomethylated compare to male offspring from HMFA diet in other chromosomal regions in CHG contexts.
Chrom	Chromstart	Chromend	CH-4 Male meth_ratio	CH-4 Male total CpG	CH-4 Female meth_ratio	CH-4 Female total CpG	Meth diff	pvalue
Chr1	28707577	28707578	0.8	5	0	14	-0.8	0.00128999
Chr1	28707582	28707583	0.8	5	0	14	-0.8	0.00128999
Chr1	31838123	31838124	0.6	5	0	10	-0.6	0.021978
Chr1	31838137	31838138	0.6	5	0	13	-0.6	0.0122549
Chr1	36052708	36052709	0.6	5	0	10	-0.6	0.021978
Chr1	92194569	92194570	0.5	6	0	22	-0.5	0.00610501
Chr1	144363502	144363503	0.5	6	0	18	-0.5	0.00988142
Chr1	144625580	144625581	0.5	16	0	14	-0.5	0.00271198
Chr1	152926602	152926603	0.666667	9	0	13	-0.666667	0.00112581
Chr1	164940123	164940124	0.5	6	0	12	-0.5	0.0245098
Chr1	164940137	164940138	0.5	6	0	12	-0.5	0.0245098
Chr1	164940142	164940143	0.5	6	0	12	-0.5	0.0245098
Chr1	164940210	164940211	0.5	6	0	22	-0.5	0.00610501
Chr1	182224632	182224633	0.5	6	0	14	-0.5	0.0175439
Chr1	190865917	190865918	0.75	8	0	20	-0.75	7.43218e-05
Chr2	29599262	29599263	0.5	6	0	13	-0.5	0.0206398
Chr2	91895305	91895306	0.5	6	0	14	-0.5	0.0175439
Chr2	98505230	98505231	0.9	20	0.153846	13	-0.746154	2.63117e-05
Chr2	121676032	121676033	0.6	5	0	10	-0.6	0.021978
Chr2	128976073	128976074	0.5	6	0	20	-0.5	0.00769231
Chr2	149341063	149341064	0.571429	7	0	10	-0.571429	0.0147059
Chr2	154109818	154109819	0.666667	6	0	8	-0.666667	0.014985
Chr2	169109879	169109880	0.5	8	0	12	-0.5	0.0144479
Chr3	14230451	14230452	0.6	5	0	12	-0.6	0.0147059
Chr3	20831315	20831316	0.565217	23	0	24	-0.565217	8.13258e-06
Chr3	21058996	21058997	0.7	10	0	14	-0.7	0.000346717
Chr3	28830110	28830111	0.6	5	0.0625	16	-0.5375	0.0275689
Chr3	38177883	38177884	0.571429	14	0	8	-0.571429	0.0177127
Chr3	38328744	38328745	0.5	6	0	15	-0.5	0.0150376
Chr3	42397997	42397998	0.6	5	0.0666667	15	-0.533333	0.0319917
Chr3	46670090	46670091	0.555556	9	0	13	-0.555556	0.00478469
Chr3	49832622	49832623	0.666667	6	0	8	-0.666667	0.014985
Chr3	51005225	51005226	0.571429	21	0	20	-0.571429	5.3161e-05
Chr3	54787267	54787268	0.5625	16	0.0434783	23	-0.519022	0.000426473
Chr3	63773396	63773397	0.5	8	0	10	-0.5	0.0228758
Chr3	116513482	116513483	0.666667	6	0	11	-0.666667	0.00630252
Chr3	137351734	137351735	0.666667	6	0	10	-0.666667	0.00824176
Chr3	148652198	148652199	0.8	5	0.133333	15	-0.666667	0.0139319
Chr3	157043556	157043557	0.6	5	0	15	-0.6	0.00877193
Chr3	157043560	157043561	0.6	5	0	15	-0.6	0.00877193
Chr3	157043586	157043587	0.6	5	0.0666667	15	-0.533333	0.0319917
Chr4	26471601	26471602	0.666667	6	0	7	-0.666667	0.020979
Chr4	38987820	38987821	0.5	8	0	22	-0.5	0.00255428
Chr4	39679064	39679065	0.571429	14	0	37	-0.571429	4.71604e-06
Chr4	44726914	44726915	0.571429	7	0.0666667	15	-0.504762	0.0207337
Chr4	52099246	52099247	0.625	8	0	7	-0.625	0.025641
Chr4	64126771	64126772	0.5	6	0	14	-0.5	0.0175439
Chr4	64126835	64126836	0.5	6	0	14	-0.5	0.0175439
Chr4	79381794	79381795	0.6	5	0	15	-0.6	0.00877193
Chr4	99350679	99350680	0.5	8	0	13	-0.5	0.0116959
Chr4	125669507	125669508	0.666667	6	0	10	-0.666667	0.00824176
Chr4	127566521	127566522	0.5	6	0	27	-0.5	0.00366569
Chr4	129125036	129125037	0.6	5	0.0526316	19	-0.547368	0.0183512
Chr4	133849488	133849489	0.571429	7	0	17	-0.571429	0.00329381
Chr4	136161645	136161646	0.5	8	0	21	-0.5	0.00294724
Chr4	140761661	140761662	0.5	8	0	13	-0.5	0.0116959
Chr4	140761666	140761667	0.5	8	0	13	-0.5	0.0116959
Chr4	140761677	140761678	0.5	8	0	13	-0.5	0.0116959
Chr4	140761683	140761684	0.5	8	0	13	-0.5	0.0116959
Chr4	140761757	140761758	0.5	8	0	12	-0.5	0.0144479
Chr4	140761765	140761766	0.5	8	0	12	-0.5	0.0144479
Chr4	140761784	140761785	0.5	8	0	13	-0.5	0.0116959
Chr4	151258683	151258684	0.571429	7	0	15	-0.571429	0.00478469
Chr4	153159121	153159122	0.6	5	0	22	-0.6	0.0034188
Chr4	154079438	154079439	0.6	5	0	18	-0.6	0.00564653
Chr5	29503684	29503685	0.5	8	0	14	-0.5	0.00956938
Chr5	36352871	36352872	0.625	8	0	8	-0.625	0.025641
Chr5	38713853	38713854	0.5	6	0	17	-0.5	0.0112931
Chr5	40676982	40676983	0.583333	12	0	8	-0.583333	0.0146543
Chr5	75700941	75700942	0.5	6	0	20	-0.5	0.00769231
Chr5	75700960	75700961	0.5	6	0	20	-0.5	0.00769231
Chr5	75700967	75700968	0.5	6	0	20	-0.5	0.00769231
Chr5	83945709	83945710	0.6	5	0	9	-0.6	0.0274725
Chr5	126757711	126757712	0.666667	6	0	7	-0.666667	0.020979
Chr5	129154933	129154934	0.5	8	0	15	-0.5	0.00790514
Chr5	134048207	134048208	0.5	6	0	15	-0.5	0.0150376
Chr5	134048281	134048282	0.5	6	0	14	-0.5	0.0175439
Chr5	134048303	134048304	0.5	6	0	15	-0.5	0.0150376
Chr5	134048315	134048316	0.666667	6	0	15	-0.666667	0.00250627
Chr5	134535042	134535043	0.5	8	0	11	-0.5	0.0180599
Chr6	4303678	4303679	0.571429	7	0	18	-0.571429	0.0027668
Chr6	31138828	31138829	0.666667	6	0	10	-0.666667	0.00824176
Chr6	39742604	39742605	0.5	8	0	10	-0.5	0.0228758
Chr6	39742620	39742621	0.5	8	0	10	-0.5	0.0228758
Chr6	43131979	43131980	0.714286	7	0	12	-0.714286	0.00180599
Chr6	43131987	43131988	0.571429	7	0	12	-0.571429	0.00902993
Chr6	43131996	43131997	0.571429	7	0	12	-0.571429	0.00902993
Chr6	43132012	43132013	0.571429	14	0	23	-0.571429	7.77818e-05
Chr6	43132017	43132018	0.571429	14	0	23	-0.571429	7.77818e-05
Chr6	43132039	43132040	0.571429	7	0	12	-0.571429	0.00902993
Chr6	43132050	43132051	0.571429	7	0	12	-0.571429	0.00902993
Chr6	43132054	43132055	0.571429	7	0	12	-0.571429	0.00902993
Chr6	50584280	50584281	0.666667	6	0	22	-0.666667	0.000732601
Chr6	59836201	59836202	0.6	5	0	13	-0.6	0.0122549
Chr6	63011199	63011200	0.5	6	0	18	-0.5	0.00988142
Chr6	68799668	68799669	0.5	8	0	14	-0.5	0.00956938
Chr6	78119495	78119496	0.6	5	0.0666667	15	-0.533333	0.0319917
Chr6	103296037	103296038	0.571429	7	0	15	-0.571429	0.00478469
Chr6	122370067	122370068	0.8	5	0	6	-0.8	0.0151515
Chr7	4755243	4755244	0.5	6	0	16	-0.5	0.012987
Chr7	49722714	49722715	0.666667	6	0	11	-0.666667	0.00630252
Chr7	49722719	49722720	0.666667	6	0	11	-0.666667	0.00630252
Chr7	49722734	49722735	0.666667	6	0	11	-0.666667	0.00630252
Chr7	61123648	61123649	0.5	6	0	36	-0.5	0.00174216
Chr7	61123666	61123667	0.5	6	0	35	-0.5	0.00187617
Chr7	61123722	61123723	0.5	6	0	36	-0.5	0.00174216
Chr7	61123749	61123750	0.5	6	0	36	-0.5	0.00174216
Chr7	74622975	74622976	0.8	5	0.133333	15	-0.666667	0.0139319
Chr7	74623012	74623013	0.666667	6	0.125	16	-0.541667	0.0254245
Chr7	93337152	93337153	0.666667	6	0	14	-0.666667	0.00309598
Chr7	120210169	120210170	0.5	6	0	14	-0.5	0.0175439
Chr7	122205032	122205033	0.6	5	0	7	-0.6	0.0454545
Chr7	134995441	134995442	0.5	8	0	38	-0.5	0.000428961
Chr7	137157578	137157579	0.5	8	0	10	-0.5	0.0228758
Chr7	143983519	143983520	0.6	5	0	19	-0.6	0.00494071
Chr7	143983557	143983558	0.6	5	0.0555556	18	-0.544444	0.0208922
Chr7	143983581	143983582	0.6	5	0	19	-0.6	0.00494071
Chr8	4706789	4706790	0.5	8	0	30	-0.5	0.000948317
Chr8	13883404	13883405	0.6	5	0.0625	16	-0.5375	0.0275689
Chr8	13883409	13883410	0.6	5	0	16	-0.6	0.0075188
Chr8	13883413	13883414	0.6	5	0	16	-0.6	0.0075188
Chr8	13883423	13883424	0.6	5	0	16	-0.6	0.0075188
Chr8	31864192	31864193	0.714286	7	0.142857	14	-0.571429	0.0172859
Chr8	32175985	32175986	0.714286	7	0	9	-0.714286	0.00480769
Chr8	32176069	32176070	0.75	8	0	9	-0.75	0.00226244
Chr8	32374503	32374504	0.5625	16	0	18	-0.5625	0.000218107
Chr8	35175555	35175556	0.733333	15	0.125	16	-0.608333	0.000965052
Chr8	36981258	36981259	0.666667	6	0	7	-0.666667	0.020979
Chr8	40488539	40488540	0.625	8	0	13	-0.625	0.00275198
Chr8	65243497	65243498	0.6	5	0.0526316	19	-0.547368	0.0183512
Chr8	75961133	75961134	0.5	8	0	10	-0.5	0.0228758
Chr8	77846870	77846871	0.666667	6	0	12	-0.666667	0.00490196
Chr8	123404741	123404742	0.5	8	0	23	-0.5	0.00222469
Chr8	125360916	125360917	0.571429	7	0	15	-0.571429	0.00478469
Chr8	126245832	126245833	0.6	5	0	7	-0.6	0.0454545
Chr9	3237214	3237215	0.833333	12	0.25	16	-0.583333	0.00632955
Chr9	8778199	8778200	0.6	5	0.0769231	13	-0.523077	0.0441176
Chr9	36395187	36395188	0.571429	7	0	13	-0.571429	0.00722394
Chr9	65049123	65049124	0.666667	6	0	14	-0.666667	0.00309598
Chr9	85437164	85437165	0.6	5	0	18	-0.6	0.00564653
Chr9	102884753	102884754	0.5	6	0	24	-0.5	0.00492611
Chr9	114143144	114143145	0.857143	14	0.0714286	14	-0.785714	6.87994e-05
Chr9	115303329	115303330	0.5	10	0	12	-0.5	0.00956938
Chr9	115493175	115493176	0.6	5	0	11	-0.6	0.0178571
Chr9	118206282	118206283	0.5	10	0	12	-0.5	0.00956938
Chr9	118349804	118349805	1	5	0	17	-1	3.79737e-05
Chr9	120016608	120016609	0.6	5	0	10	-0.6	0.021978
Chr10	8665966	8665967	0.6	5	0	8	-0.6	0.034965
Chr10	24212451	24212452	0.666667	6	0	15	-0.666667	0.00250627
Chr10	62881379	62881380	0.5	6	0	15	-0.5	0.0150376
Chr10	76433059	76433060	0.6	5	0	14	-0.6	0.0103199
Chr10	79924283	79924284	0.571429	7	0	12	-0.571429	0.00902993
Chr10	92238009	92238010	0.6	5	0	13	-0.6	0.0122549
Chr10	119926640	119926641	0.5	8	0	14	-0.5	0.00956938
Chr11	4508414	4508415	0.5	8	0	13	-0.5	0.0116959
Chr11	6741213	6741214	0.571429	7	0	13	-0.571429	0.00722394
Chr11	16340927	16340928	0.8	5	0	10	-0.8	0.003663
Chr11	16340948	16340949	0.8	5	0	10	-0.8	0.003663
Chr11	16341003	16341004	1	5	0	10	-1	0.000333
Chr11	16341009	16341010	0.8	5	0	10	-0.8	0.003663
Chr11	16341017	16341018	0.8	5	0	10	-0.8	0.003663
Chr11	16341030	16341031	0.8	5	0	10	-0.8	0.003663
Chr11	23090150	23090151	0.8	10	0.222222	9	-0.577778	0.0230141
Chr11	23090192	23090193	0.888889	9	0.333333	9	-0.555556	0.0497738
Chr11	29493820	29493821	0.5	6	0	20	-0.5	0.00769231
Chr11	29493838	29493839	0.5	6	0	20	-0.5	0.00769231
Chr11	29493853	29493854	0.666667	6	0.05	20	-0.616667	0.00465187
Chr11	29493889	29493890	0.6	5	0	18	-0.6	0.00564653
Chr11	41150828	41150829	0.8	5	0	10	-0.8	0.003663
Chr11	43187219	43187220	0.666667	6	0	16	-0.666667	0.00205058
Chr11	52427041	52427042	0.571429	14	0	16	-0.571429	0.000513077
Chr11	53303894	53303895	0.5	8	0	10	-0.5	0.0228758
Chr11	79027309	79027310	0.5	6	0	26	-0.5	0.00403226
Chr11	88134118	88134119	1	6	0	10	-1	0.000124875
Chr11	88964666	88964667	0.5	6	0	22	-0.5	0.00610501
Chr11	104038117	104038118	0.785714	14	0	5	-0.785714	0.00481596
Chr11	104042021	104042022	0.833333	6	0	18	-0.833333	0.000141163
Chr11	106257709	106257710	0.5	8	0	15	-0.5	0.00790514
Chr12	16398076	16398077	0.6	5	0	9	-0.6	0.0274725
Chr12	52580139	52580140	0.5	8	0	10	-0.5	0.0228758
Chr12	56556704	56556705	0.666667	6	0	10	-0.666667	0.00824176
Chr12	69136260	69136261	0.5	6	0	16	-0.5	0.012987
Chr12	86768713	86768714	0.6	5	0	22	-0.6	0.0034188
Chr12	86768736	86768737	0.6	5	0	22	-0.6	0.0034188
Chr12	86768740	86768741	0.6	5	0	22	-0.6	0.0034188
Chr12	86768758	86768759	0.6	5	0.047619	21	-0.552381	0.0143813
Chr12	86768780	86768781	0.6	5	0	22	-0.6	0.0034188
Chr12	88843896	88843897	0.6	5	0	14	-0.6	0.0103199
Chr12	99572609	99572610	0.6	5	0	10	-0.6	0.021978
Chr12	107520848	107520849	0.6	5	0	13	-0.6	0.0122549
Chr13	3318181	3318182	0.5	8	0	26	-0.5	0.0015094
Chr13	3318193	3318194	0.5	8	0	26	-0.5	0.0015094
Chr13	16749823	16749824	0.6	5	0	9	-0.6	0.0274725
Chr13	36945323	36945324	0.6	5	0	9	-0.6	0.0274725
Chr13	61268094	61268095	0.6	5	0	7	-0.6	0.0454545
Chr13	61268126	61268127	0.6	5	0	7	-0.6	0.0454545
Chr13	61268134	61268135	0.6	5	0	7	-0.6	0.0454545
Chr13	62907091	62907092	0.666667	6	0	16	-0.666667	0.00205058
Chr13	64443729	64443730	0.571429	7	0	8	-0.571429	0.025641
Chr13	104765391	104765392	0.6	5	0	22	-0.6	0.0034188
Chr13	109081553	109081554	0.6	5	0.0769231	13	-0.523077	0.0441176
Chr14	50429719	50429720	0.816327	49	0.0434783	23	-0.772848	2.14291e-10
Chr14	56814750	56814751	0.8	5	0	6	-0.8	0.0151515
Chr14	56814754	56814755	0.8	5	0	6	-0.8	0.0151515
Chr14	56814762	56814763	0.8	5	0	6	-0.8	0.0151515
Chr14	56814770	56814771	0.8	5	0	6	-0.8	0.0151515
Chr14	56814776	56814777	0.8	5	0	6	-0.8	0.0151515
Chr14	56814783	56814784	0.8	5	0	6	-0.8	0.0151515
Chr14	97741617	97741618	0.5	8	0	14	-0.5	0.00956938
Chr14	102739368	102739369	0.666667	6	0	8	-0.666667	0.014985
Chr14	115190761	115190762	0.5	6	0	46	-0.5	0.000904977
Chr15	14325171	14325172	0.5	6	0	30	-0.5	0.00280112
Chr15	14982966	14982967	0.705882	51	0	18	-0.705882	6.019e-08
Chr15	47398252	47398253	0.5	6	0	15	-0.5	0.0150376
Chr15	59451115	59451116	0.571429	7	0	20	-0.571429	0.0019943
Chr15	59451119	59451120	0.571429	7	0	19	-0.571429	0.00234114
Chr15	61499331	61499332	0.75	8	0	12	-0.75	0.000722394
Chr15	98278809	98278810	0.5	6	0	19	-0.5	0.00869565
Chr16	7674864	7674865	0.5	8	0	22	-0.5	0.00255428
Chr16	21083934	21083935	0.5	8	0	15	-0.5	0.00790514
Chr16	22766230	22766231	0.5	6	0	17	-0.5	0.0112931
Chr16	46141017	46141018	0.666667	6	0	10	-0.666667	0.00824176
Chr16	53517079	53517080	0.6	5	0.05	20	-0.55	0.0162055
Chr16	54432642	54432643	0.5	8	0	13	-0.5	0.0116959
Chr16	65169487	65169488	0.6	5	0.0769231	13	-0.523077	0.0441176
Chr16	68167547	68167548	0.5	8	0	11	-0.5	0.0180599
Chr16	68167552	68167553	0.5	8	0	12	-0.5	0.0144479
Chr16	68167556	68167557	0.5	8	0	12	-0.5	0.0144479
Chr16	76893307	76893308	0.545455	11	0	8	-0.545455	0.0180599
Chr16	77944446	77944447	0.666667	6	0	8	-0.666667	0.014985
Chr16	86541828	86541829	0.5	8	0	13	-0.5	0.0116959
Chr16	97557597	97557598	0.5	8	0	18	-0.5	0.00468227
Chr17	32427439	32427440	0.666667	6	0	16	-0.666667	0.00205058
Chr17	53237064	53237065	0.6	5	0	12	-0.6	0.0147059
Chr17	78134996	78134997	0.6	5	0	16	-0.6	0.0075188
Chr17	80333867	80333868	0.705882	17	0	32	-0.705882	6.70686e-08
Chr17	85306117	85306118	0.5	6	0	13	-0.5	0.0206398
Chr17	89245227	89245228	0.636364	11	0	9	-0.636364	0.00472136
Chr17	93310191	93310192	0.666667	6	0.047619	21	-0.619048	0.00397622
Chr18	35865767	35865768	0.6	5	0	13	-0.6	0.0122549
Chr18	39856721	39856722	0.6	5	0	16	-0.6	0.0075188
Chr18	47902883	47902884	0.666667	6	0	16	-0.666667	0.00205058
Chr18	67900409	67900410	0.666667	6	0	10	-0.666667	0.00824176
Chr19	5012040	5012041	0.545455	11	0	6	-0.545455	0.042744
Chr19	8939435	8939436	0.6	5	0	13	-0.6	0.0122549
Chr19	41556935	41556936	0.5	8	0	14	-0.5	0.00956938
Chr19	44825075	44825076	0.6	5	0	17	-0.6	0.00649351
Chr19	55797289	55797290	0.5	8	0	16	-0.5	0.00658762
Chr19	56290056	56290057	0.6	5	0	11	-0.6	0.0178571
ChrX	17432196	17432197	0.6	5	0	7	-0.6	0.0454545
ChrX	17559735	17559736	0.666667	6	0	20	-0.666667	0.00100334
ChrX	49193733	49193734	0.6	5	0	36	-0.6	0.000938086
ChrX	59610986	59610987	0.5	12	0	24	-0.5	0.000474383
ChrX	79377506	79377507	0.5	8	0	13	-0.5	0.0116959
ChrX	106410828	106410829	0.555556	9	0	11	-0.555556	0.00812693
ChrX	132677657	132677658	0.6	5	0	10	-0.6	0.021978
ChrX	143304002	143304003	0.5	8	0	33	-0.5	0.000691221
ChrX	143304006	143304007	0.5	8	0	33	-0.5	0.000691221
ChrX	143304012	143304013	0.5	8	0	32	-0.5	0.000765948
ChrX	149655139	149655140	0.666667	6	0	16	-0.666667	0.00205058
ChrX	160371808	160371809	0.5	8	0	29	-0.5	0.00105988
ChrX	160371811	160371812	0.5	8	0	29	-0.5	0.00105988
ChrX	161044410	161044411	0.666667	6	0	7	-0.666667	0.020979
	Bold highlighted denotes methylation exclusively in the CpG islands.

## Sheet: M4 vs F4- CHH-Hypo-Promoter
Genes in female offspring from HMFA diet, which were hypomethylated compare to male offspring from HMFA diet in the promoter region in CHH contexts.
Chrom	Chromstart	Chromend	Promoter	CH-4 Male meth_ratio	CH-4 Male total CpG	CH-4 Female meth_ratio	CH-4 Female total CpG	Meth diff	pvalue
Chr1	168613945	168613946	Fmo9	0.75	8	0	12	-0.75	0.000722394
Chr2	166888742	166888743	Znfx1	0.666667	6	0	12	-0.666667	0.00490196
Chr2	166888744	166888745	Znfx1	0.666667	6	0	11	-0.666667	0.00630252
Chr2	166888750	166888751	Znfx1	0.666667	6	0	11	-0.666667	0.00630252
Chr2	166888755	166888756	Znfx1	0.666667	6	0	11	-0.666667	0.00630252
Chr4	115408680	115408681	4732418C07Rik	0.666667	6	0	11	-0.666667	0.00630252
Chr4	115408686	115408687	4732418C07Rik	0.666667	6	0	11	-0.666667	0.00630252
Chr4	115408694	115408695	4732418C07Rik	0.666667	6	0	11	-0.666667	0.00630252
Chr4	115408695	115408696	4732418C07Rik	0.666667	6	0	12	-0.666667	0.00490196
Chr4	115408700	115408701	4732418C07Rik	0.666667	6	0	12	-0.666667	0.00490196
Chr4	115408701	115408702	4732418C07Rik	0.666667	6	0	12	-0.666667	0.00490196
Chr4	115408702	115408703	4732418C07Rik	0.666667	6	0	12	-0.666667	0.00490196
Chr4	115408703	115408704	4732418C07Rik	0.666667	6	0	12	-0.666667	0.00490196
Chr9	123169972	123169973	Tmem158	0.666667	6	0	9	-0.666667	0.010989
Chr15	3533978	3533979	Ghr	0.666667	6	0	9	-0.666667	0.010989
Chr15	3533979	3533980	Ghr	0.666667	6	0	9	-0.666667	0.010989
Chr15	3533985	3533986	Ghr	0.666667	6	0	9	-0.666667	0.010989
Chr15	3533989	3533990	Ghr	0.666667	6	0	9	-0.666667	0.010989
Chr15	3533998	3533999	Ghr	0.666667	6	0	9	-0.666667	0.010989
Chr15	3534001	3534002	Ghr	0.666667	6	0	9	-0.666667	0.010989
Chr15	3534014	3534015	Ghr	0.666667	6	0	9	-0.666667	0.010989
Chr15	3534015	3534016	Ghr	0.666667	6	0	9	-0.666667	0.010989
Chr15	3534018	3534019	Ghr	0.666667	6	0	9	-0.666667	0.010989
Chr15	3534087	3534088	Ghr	0.666667	6	0	9	-0.666667	0.010989
Chr15	3534096	3534097	Ghr	0.666667	6	0	9	-0.666667	0.010989
Chr15	3534111	3534112	Ghr	0.666667	6	0	9	-0.666667	0.010989
Chr15	3534115	3534116	Ghr	0.666667	6	0	9	-0.666667	0.010989
Chr15	3534121	3534122	Ghr	0.666667	6	0	9	-0.666667	0.010989
Chr17	44873238	44873239	Runx2	0.8	5	0	9	-0.8	0.004995
Chr17	44873242	44873243	Runx2	0.8	5	0	9	-0.8	0.004995
Chr17	44873249	44873250	Runx2	0.8	5	0.111111	9	-0.688889	0.022977
Chr17	44873250	44873251	Runx2	0.8	5	0	9	-0.8	0.004995
Chr18	35788065	35788066	Slc23a1	0.666667	6	0	14	-0.666667	0.00309598
Chr18	55150281	55150282	Zfp608	0.8	5	0	9	-0.8	0.004995
Chr18	55150283	55150284	Zfp608	0.8	5	0	8	-0.8	0.00699301
Chr18	55150292	55150293	Zfp608	0.8	5	0	5	-0.8	0.047619
	Bold highlighted denotes methylation exclusively in the CpG islands.

## Sheet: M4 vs F4- CHH-Hypo-GB
Genes in female offspring from HMFA diet, which were hypomethylated compare to male offspring from HMFA diet in the genebody region in CHH contexts.
Chrom	Chromstart	Chromend	Gene_name	CH-4 Male meth_ratio	CH-4 Male total CpG	CH-4 Female meth_ratio	CH-4 Female total CpG	Meth diff	pvalue
Chr1	59716682	59716683	Sumo1	0.818182	11	0	9	-0.818182	0.000333413
Chr1	59716684	59716685	Sumo1	0.818182	11	0	9	-0.818182	0.000333413
Chr1	59716688	59716689	Sumo1	0.818182	11	0	10	-0.818182	0.000221141
Chr1	59716689	59716690	Sumo1	0.818182	11	0	10	-0.818182	0.000221141
Chr1	59716696	59716697	Sumo1	0.818182	11	0	9	-0.818182	0.000333413
Chr1	78179821	78179822	Pax3	0.6	10	0	19	-0.6	0.000442087
Chr1	134265219	134265220	Tmcc2	0.6	5	0	15	-0.6	0.00877193
Chr1	136643537	136643538	Syt2	0.625	8	0	17	-0.625	0.00105402
Chr1	141319160	141319161	Zbtb41	0.8	5	0.0666667	15	-0.733333	0.00490196
Chr1	152764268	152764269	Hmcn1	0.75	8	0	12	-0.75	0.000722394
Chr1	155032078	155032079	Lamc2	0.857143	7	0.142857	7	-0.714286	0.0291375
Chr1	183068784	183068785	Nvl	0.666667	9	0	10	-0.666667	0.00309598
Chr1	187940740	187940741	Lyplal1	0.666667	6	0	8	-0.666667	0.014985
Chr2	58750527	58750528	Ccdc148	0.666667	6	0	8	-0.666667	0.014985
Chr2	66382294	66382295	Gm13629	0.8	10	0	8	-0.8	0.00105124
Chr2	72791914	72791915	Sp3	0.6	5	0	16	-0.6	0.0075188
Chr2	166888742	166888743	1500012F01Rik	0.666667	6	0	12	-0.666667	0.00490196
Chr2	166888744	166888745	1500012F01Rik	0.666667	6	0	11	-0.666667	0.00630252
Chr2	166888750	166888751	1500012F01Rik	0.666667	6	0	11	-0.666667	0.00630252
Chr2	166888755	166888756	1500012F01Rik	0.666667	6	0	11	-0.666667	0.00630252
Chr2	180107450	180107451	B230312C02Rik	0.6	10	0	14	-0.6	0.00156022
Chr3	19204964	19204965	Pde7a	0.666667	6	0	12	-0.666667	0.00490196
Chr3	25455073	25455074	Nlgn1	0.862069	58	0	5	-0.862069	0.000183103
Chr3	27224646	27224647	Tnfsf10	0.8	5	0	17	-0.8	0.000683527
Chr3	55873600	55873601	Nbea	0.714286	14	0	16	-0.714286	3.33167e-05
Chr3	76505776	76505777	Fstl5	0.75	8	0	10	-0.75	0.0015083
Chr3	107897707	107897708	Gnat2	0.6	5	0	16	-0.6	0.0075188
Chr3	115728757	115728758	Extl2	0.6	5	0	24	-0.6	0.00273673
Chr3	134950480	134950481	Bdh2	0.833333	6	0	5	-0.833333	0.0151515
Chr3	134950485	134950486	Bdh2	0.857143	7	0	6	-0.857143	0.004662
Chr4	33239347	33239348	Gabrr1	0.6	5	0	18	-0.6	0.00564653
Chr4	55364736	55364737	Rad23b	0.666667	6	0	8	-0.666667	0.014985
Chr4	84621656	84621657	Cntln	0.6	5	0	19	-0.6	0.00494071
Chr4	154871201	154871202	Gnb1	0.888889	9	0	17	-0.888889	5.76083e-06
Chr4	155422613	155422614	Ttll10	0.7	10	0	21	-0.7	4.56348e-05
Chr5	15552982	15552983	Cacna2d1	0.666667	6	0	28	-0.666667	0.000323443
Chr5	15552983	15552984	Cacna2d1	0.6	5	0	28	-0.6	0.00183284
Chr5	15552988	15552989	Cacna2d1	0.6	5	0	25	-0.6	0.00246305
Chr5	15552992	15552993	Cacna2d1	0.6	5	0	25	-0.6	0.00246305
Chr5	15552994	15552995	Cacna2d1	0.6	5	0	25	-0.6	0.00246305
Chr5	15552995	15552996	Cacna2d1	0.6	5	0	25	-0.6	0.00246305
Chr5	15552997	15552998	Cacna2d1	0.6	5	0	25	-0.6	0.00246305
Chr5	15553001	15553002	Cacna2d1	0.6	5	0	25	-0.6	0.00246305
Chr5	15553005	15553006	Cacna2d1	0.6	5	0	25	-0.6	0.00246305
Chr5	15553007	15553008	Cacna2d1	0.6	5	0	25	-0.6	0.00246305
Chr5	15553008	15553009	Cacna2d1	0.6	5	0	24	-0.6	0.00273673
Chr5	32252069	32252070	Bre	0.666667	9	0.0555556	18	-0.611111	0.00174318
Chr5	35264272	35264273	A930005I04Rik	0.636364	11	0	20	-0.636364	0.000125496
Chr5	65726664	65726665	Rfc1	0.666667	6	0	15	-0.666667	0.00250627
Chr5	65726677	65726678	Rfc1	0.666667	6	0	15	-0.666667	0.00250627
Chr5	73131220	73131221	Txk	0.666667	6	0	20	-0.666667	0.00100334
Chr5	114351121	114351122	Coro1c	0.75	8	0	24	-0.75	3.08985e-05
Chr5	116139478	116139479	Ccdc64	0.6	5	0	25	-0.6	0.00246305
Chr5	116139487	116139488	Ccdc64	0.6	5	0	25	-0.6	0.00246305
Chr5	116139509	116139510	Ccdc64	0.6	5	0	25	-0.6	0.00246305
Chr5	116139541	116139542	Ccdc64	0.6	5	0	24	-0.6	0.00273673
Chr5	116139547	116139548	Ccdc64	0.6	5	0	25	-0.6	0.00246305
Chr5	116139551	116139552	Ccdc64	0.6	5	0	25	-0.6	0.00246305
Chr5	116139552	116139553	Ccdc64	0.6	5	0	25	-0.6	0.00246305
Chr5	116139559	116139560	Ccdc64	0.6	5	0	25	-0.6	0.00246305
Chr5	116139562	116139563	Ccdc64	0.6	5	0	24	-0.6	0.00273673
Chr5	116139569	116139570	Ccdc64	0.6	5	0	25	-0.6	0.00246305
Chr5	116139583	116139584	Ccdc64	0.6	5	0	25	-0.6	0.00246305
Chr5	125591916	125591917	Ncor2	0.8	5	0	8	-0.8	0.00699301
Chr5	129652455	129652456	Gpr133	0.666667	6	0	22	-0.666667	0.000732601
Chr5	130112691	130112692	Mmp17	0.818182	11	0	6	-0.818182	0.00226244
Chr5	137506361	137506362	Vgf	0.666667	6	0	26	-0.666667	0.00041713
Chr5	142522151	142522152	Sdk1	0.708333	48	0	44	-0.708333	5.4156e-11
Chr5	151396558	151396559	N4bp2l1	0.6	5	0	20	-0.6	0.00434783
Chr6	91215936	91215937	Fbln2	0.625	8	0	9	-0.625	0.00904977
Chr7	6807502	6807503	Usp29	0.8	5	0	6	-0.8	0.0151515
Chr7	50607268	50607269	Siglec5	0.666667	6	0	18	-0.666667	0.00141163
Chr7	109149172	109149173	Numa1	0.6	5	0	25	-0.6	0.00246305
Chr7	120381632	120381633	Arntl	0.666667	6	0	12	-0.666667	0.00490196
Chr8	34060154	34060155	Gm3985	0.636364	11	0	17	-0.636364	0.000278707
Chr8	34923295	34923296	Rbpms	0.666667	15	0	18	-0.666667	3.24435e-05
Chr8	34944721	34944722	Rbpms	0.666667	39	0	43	-0.666667	4.89945e-12
Chr8	38908788	38908789	Sgcz	0.666667	6	0.0555556	18	-0.611111	0.00649351
Chr8	42157493	42157494	Mtus1	0.8	10	0	12	-0.8	0.000140726
Chr8	43050300	43050301	2810404M03Rik	0.619048	42	0	6	-0.619048	0.00608018
Chr8	49034896	49034897	Wwc2	0.666667	6	0	11	-0.666667	0.00630252
Chr8	127175458	127175459	2310022B05Rik	0.6	5	0	16	-0.6	0.0075188
Chr9	44166007	44166008	Vps11	0.625	8	0	11	-0.625	0.00481596
Chr9	80188249	80188250	Impg1	0.8	5	0	5	-0.8	0.047619
Chr9	108860768	108860769	Col7a1	0.625	8	0	15	-0.625	0.00166424
Chr9	108860770	108860771	Col7a1	0.625	8	0	15	-0.625	0.00166424
Chr9	108860771	108860772	Col7a1	0.625	8	0	15	-0.625	0.00166424
Chr9	108860776	108860777	Col7a1	0.75	8	0	15	-0.75	0.000277373
Chr9	108860778	108860779	Col7a1	0.625	8	0	15	-0.625	0.00166424
Chr9	108860783	108860784	Col7a1	0.625	8	0	15	-0.625	0.00166424
Chr9	108860786	108860787	Col7a1	0.625	8	0	15	-0.625	0.00166424
Chr9	108860792	108860793	Col7a1	0.625	8	0	15	-0.625	0.00166424
Chr9	108860793	108860794	Col7a1	0.625	8	0	15	-0.625	0.00166424
Chr9	108860794	108860795	Col7a1	0.625	8	0	15	-0.625	0.00166424
Chr9	108860795	108860796	Col7a1	0.625	8	0	15	-0.625	0.00166424
Chr9	108860801	108860802	Col7a1	0.625	8	0	15	-0.625	0.00166424
Chr9	108860810	108860811	Col7a1	0.625	8	0	15	-0.625	0.00166424
Chr9	108860811	108860812	Col7a1	0.625	8	0	15	-0.625	0.00166424
Chr9	108860812	108860813	Col7a1	0.625	8	0	15	-0.625	0.00166424
Chr9	108860813	108860814	Col7a1	0.625	8	0	15	-0.625	0.00166424
Chr9	108860814	108860815	Col7a1	0.625	8	0	15	-0.625	0.00166424
Chr9	108860826	108860827	Col7a1	0.625	8	0	15	-0.625	0.00166424
Chr9	108860831	108860832	Col7a1	0.625	8	0	15	-0.625	0.00166424
Chr9	108860832	108860833	Col7a1	0.625	8	0	15	-0.625	0.00166424
Chr9	108860834	108860835	Col7a1	0.625	8	0	15	-0.625	0.00166424
Chr9	108860835	108860836	Col7a1	0.625	8	0	15	-0.625	0.00166424
Chr9	108860842	108860843	Col7a1	0.625	8	0	15	-0.625	0.00166424
Chr9	108860847	108860848	Col7a1	0.625	8	0	15	-0.625	0.00166424
Chr9	108860849	108860850	Col7a1	0.625	8	0	15	-0.625	0.00166424
Chr9	108860851	108860852	Col7a1	0.625	8	0	15	-0.625	0.00166424
Chr9	108860852	108860853	Col7a1	0.625	8	0	15	-0.625	0.00166424
Chr9	108860853	108860854	Col7a1	0.625	8	0	15	-0.625	0.00166424
Chr9	108860856	108860857	Col7a1	0.625	8	0	15	-0.625	0.00166424
Chr9	108860857	108860858	Col7a1	0.625	8	0	15	-0.625	0.00166424
Chr9	108860858	108860859	Col7a1	0.625	8	0	15	-0.625	0.00166424
Chr9	108860861	108860862	Col7a1	0.625	8	0	15	-0.625	0.00166424
Chr9	108860863	108860864	Col7a1	0.625	8	0	15	-0.625	0.00166424
Chr9	114448179	114448180	Trim71	0.777778	18	0	11	-0.777778	4.9975e-05
Chr9	118915590	118915591	Ctdspl	1	6	0	12	-1	5.38677e-05
Chr9	118915593	118915594	Ctdspl	1	6	0	12	-1	5.38677e-05
Chr9	118915597	118915598	Ctdspl	1	6	0.0833333	12	-0.916667	0.000377074
Chr9	119888533	119888534	Csrnp1	0.8	5	0	6	-0.8	0.0151515
Chr10	19961665	19961666	Mtap7	0.6	5	0	25	-0.6	0.00246305
Chr10	39234930	39234931	Fyn	0.6	5	0	26	-0.6	0.00222469
Chr10	79995993	79995994	Atp8b3	0.8	5	0	10	-0.8	0.003663
Chr10	89531543	89531544	Anks1b	0.8	5	0	5	-0.8	0.047619
Chr10	89531544	89531545	Anks1b	0.8	5	0	5	-0.8	0.047619
Chr10	89531545	89531546	Anks1b	0.8	5	0	5	-0.8	0.047619
Chr10	89531551	89531552	Anks1b	0.8	5	0	5	-0.8	0.047619
Chr10	122702291	122702292	Fam19a2	0.75	8	0	5	-0.75	0.020979
Chr11	3432750	3432751	Smtn	0.666667	6	0	35	-0.666667	0.000148119
Chr11	65525729	65525730	Map2k4	0.75	8	0	8	-0.75	0.00699301
Chr11	69334153	69334154	Dnahc2	0.6	5	0	31	-0.6	0.00140056
Chr11	97528891	97528892	Mllt6	0.666667	6	0	7	-0.666667	0.020979
Chr11	106239378	106239379	Icam2	0.6	10	0	14	-0.6	0.00156022
Chr11	108469555	108469556	Ccdc46	0.666667	12	0	18	-0.666667	8.45731e-05
Chr11	110143919	110143920	Abca5	0.666667	6	0	12	-0.666667	0.00490196
Chr11	113159832	113159833	Slc39a11	0.6	5	0	20	-0.6	0.00434783
Chr12	56425681	56425682	1110008L16Rik	0.666667	6	0	16	-0.666667	0.00205058
Chr12	56425683	56425684	1110008L16Rik	0.666667	6	0	16	-0.666667	0.00205058
Chr12	74509359	74509360	D830013O20Rik	0.666667	6	0	14	-0.666667	0.00309598
Chr12	101910619	101910620	Rps6ka5	0.666667	6	0	18	-0.666667	0.00141163
Chr13	48899998	48899999	Phf2	0.666667	6	0	17	-0.666667	0.00169396
Chr13	48899999	48900000	Phf2	0.666667	6	0	19	-0.666667	0.00118577
Chr13	48900001	48900002	Phf2	0.666667	6	0	19	-0.666667	0.00118577
Chr13	78158885	78158886	Fam172a	0.625	8	0	11	-0.625	0.00481596
Chr13	78158886	78158887	Fam172a	0.625	8	0	11	-0.625	0.00481596
Chr13	85341297	85341298	Ccnh	0.6	5	0	19	-0.6	0.00494071
Chr13	101466783	101466784	Ccdc125	0.666667	6	0	14	-0.666667	0.00309598
Chr13	110289258	110289259	Pde4d	0.666667	6	0	13	-0.666667	0.00386997
Chr13	110726896	110726897	Pde4d	0.666667	15	0.0555556	18	-0.611111	0.000450783
Chr14	21538357	21538358	2310021P13Rik	0.666667	6	0	16	-0.666667	0.00205058
Chr14	35085444	35085445	Fam35a	0.666667	6	0	10	-0.666667	0.00824176
Chr14	35239130	35239131	Bmpr1a	0.6	5	0	19	-0.6	0.00494071
Chr15	51822321	51822322	Rad21	0.6	5	0	19	-0.6	0.00494071
Chr15	76577306	76577307	Arhgap39	1	8	0	12	-1	7.9384e-06
Chr15	76577309	76577310	Arhgap39	0.75	8	0	12	-0.75	0.000722394
Chr15	76577315	76577316	Arhgap39	0.75	8	0	12	-0.75	0.000722394
Chr15	76577324	76577325	Arhgap39	0.75	8	0	12	-0.75	0.000722394
Chr15	99993180	99993181	Dip2b	0.666667	6	0	14	-0.666667	0.00309598
Chr16	30540967	30540968	Tmem44	0.8	5	0	8	-0.8	0.00699301
Chr16	30540968	30540969	Tmem44	0.8	5	0	8	-0.8	0.00699301
Chr16	30540974	30540975	Tmem44	0.666667	6	0	9	-0.666667	0.010989
Chr16	30540975	30540976	Tmem44	0.666667	6	0	9	-0.666667	0.010989
Chr16	30540977	30540978	Tmem44	0.666667	6	0	9	-0.666667	0.010989
Chr16	30540979	30540980	Tmem44	0.666667	6	0	9	-0.666667	0.010989
Chr16	30540981	30540982	Tmem44	0.666667	6	0	9	-0.666667	0.010989
Chr16	30540986	30540987	Tmem44	0.8	5	0	6	-0.8	0.0151515
Chr17	12183171	12183172	Park2	0.666667	6	0	14	-0.666667	0.00309598
Chr17	31002201	31002202	Dnahc8	0.75	8	0	14	-0.75	0.00037527
Chr17	44873238	44873239	Runx2	0.8	5	0	9	-0.8	0.004995
Chr17	44873242	44873243	Runx2	0.8	5	0	9	-0.8	0.004995
Chr17	44873249	44873250	Runx2	0.8	5	0.111111	9	-0.688889	0.022977
Chr17	44873250	44873251	Runx2	0.8	5	0	9	-0.8	0.004995
Chr17	47717094	47717095	Ccnd3	0.714286	7	0	7	-0.714286	0.020979
Chr17	66078205	66078206	Rab31	0.6	5	0	16	-0.6	0.0075188
Chr17	74059207	74059208	Galnt14	0.666667	6	0	14	-0.666667	0.00309598
Chr17	74712945	74712946	Dpy30	0.6	5	0	17	-0.6	0.00649351
Chr17	74849264	74849265	Nlrc4	0.6	10	0	17	-0.6	0.000709435
Chr17	81118969	81118970	Map4k3	0.846154	26	0.125	16	-0.721154	9.60766e-06
Chr17	87199082	87199083	Epas1	0.846154	13	0.125	16	-0.721154	0.000149255
Chr19	17712890	17712891	Pcsk5	0.6	5	0	18	-0.6	0.00564653
Chr19	31158037	31158038	Prkg1	0.6	5	0	18	-0.6	0.00564653
Chr19	31290336	31290337	Prkg1	0.666667	6	0	10	-0.666667	0.00824176
Chr19	61035459	61035460	Grk5	0.666667	6	0	8	-0.666667	0.014985
ChrX	19636721	19636722	Chst7	0.666667	6	0	20	-0.666667	0.00100334
ChrX	70695691	70695692	Haus7	0.666667	6	0	8	-0.666667	0.014985
ChrX	138526727	138526728	Gucy2f	0.8	5	0	30	-0.8	9.54927e-05
ChrX	163684059	163684060	Tlr8	0.666667	12	0	20	-0.666667	4.70608e-05
ChrX	163912397	163912398	Frmpd4	1	6	0	20	-1	4.34348e-06
	Bold highlighted denotes methylation exclusively in the CpG islands.

## Sheet: M4 vs F4- CHH-Hypo-DMRs
Sites of genomic DNA in female offspring from HMFA diet, which were hypomethylated compare to male offspring from HMFA diet in other chromosomal regions in CHH contexts.
Chrom	Chromstart	Chromend	CH-4 Male meth_ratio	CH-4 Male total CpG	CH-4 Female meth_ratio	CH-4 Female total CpG	Meth diff	pvalue
Chr1	28707568	28707569	0.8	5	0	14	-0.8	0.00128999
Chr1	28707571	28707572	0.8	5	0	14	-0.8	0.00128999
Chr1	28707572	28707573	0.8	5	0	14	-0.8	0.00128999
Chr1	28707585	28707586	0.666667	6	0	14	-0.666667	0.00309598
Chr1	44376424	44376425	0.8	10	0.2	10	-0.6	0.0230141
Chr1	153374473	153374474	0.75	8	0	12	-0.75	0.000722394
Chr1	181853979	181853980	0.75	8	0.125	16	-0.625	0.0047439
Chr1	190865902	190865903	0.6	5	0	20	-0.6	0.00434783
Chr1	190865903	190865904	0.75	8	0	20	-0.75	7.43218e-05
Chr1	190865912	190865913	0.75	8	0	20	-0.75	7.43218e-05
Chr1	191437893	191437894	0.6	5	0	14	-0.6	0.0103199
Chr1	195200816	195200817	0.666667	6	0	29	-0.666667	0.000286478
Chr1	195200818	195200819	0.666667	6	0	29	-0.666667	0.000286478
Chr2	18490881	18490882	0.6	5	0	21	-0.6	0.00384615
Chr2	27462403	27462404	0.666667	12	0	8	-0.666667	0.00469953
Chr2	87357890	87357891	0.727273	11	0	6	-0.727273	0.00904977
Chr2	116785052	116785053	0.6	5	0	14	-0.6	0.0103199
Chr2	170399725	170399726	0.6	5	0	16	-0.6	0.0075188
Chr2	173194940	173194941	0.625	8	0	16	-0.625	0.00131752
Chr3	16237270	16237271	0.666667	18	0	32	-0.666667	1.52916e-07
Chr3	30446744	30446745	0.7	10	0	8	-0.7	0.00402212
Chr3	33819528	33819529	0.6	10	0	22	-0.6	0.000231739
Chr3	38186995	38186996	0.705882	17	0.0909091	22	-0.614973	0.000119476
Chr3	38339646	38339647	0.642857	14	0	12	-0.642857	0.000711142
Chr3	50893125	50893126	0.6	10	0	20	-0.6	0.000353669
Chr3	79831491	79831492	0.666667	6	0	12	-0.666667	0.00490196
Chr3	116513476	116513477	0.666667	6	0	14	-0.666667	0.00309598
Chr3	116513478	116513479	0.666667	6	0	14	-0.666667	0.00309598
Chr3	116513479	116513480	0.666667	6	0	14	-0.666667	0.00309598
Chr3	116513480	116513481	0.666667	6	0	13	-0.666667	0.00386997
Chr3	116513481	116513482	0.666667	6	0	12	-0.666667	0.00490196
Chr3	116513485	116513486	0.666667	6	0	11	-0.666667	0.00630252
Chr3	116513486	116513487	0.666667	6	0	11	-0.666667	0.00630252
Chr3	121067072	121067073	0.6	5	0	14	-0.6	0.0103199
Chr3	157040785	157040786	0.6	5	0	16	-0.6	0.0075188
Chr3	157043509	157043510	0.6	5	0	15	-0.6	0.00877193
Chr3	157043510	157043511	0.6	5	0	15	-0.6	0.00877193
Chr3	157043511	157043512	0.6	5	0	15	-0.6	0.00877193
Chr3	157043513	157043514	0.6	5	0	15	-0.6	0.00877193
Chr3	157043517	157043518	0.6	5	0	15	-0.6	0.00877193
Chr3	157043518	157043519	0.6	5	0	15	-0.6	0.00877193
Chr3	157043524	157043525	0.8	5	0	15	-0.8	0.00103199
Chr3	157043527	157043528	0.6	5	0	15	-0.6	0.00877193
Chr3	157043532	157043533	0.6	5	0	15	-0.6	0.00877193
Chr3	157043533	157043534	0.6	5	0	15	-0.6	0.00877193
Chr3	157043535	157043536	0.6	5	0	14	-0.6	0.0103199
Chr3	157043552	157043553	0.6	5	0	15	-0.6	0.00877193
Chr3	157043563	157043564	0.6	5	0	15	-0.6	0.00877193
Chr3	157043576	157043577	0.6	5	0	15	-0.6	0.00877193
Chr3	157043582	157043583	0.6	5	0	15	-0.6	0.00877193
Chr3	157043583	157043584	0.6	5	0	15	-0.6	0.00877193
Chr3	157043584	157043585	0.6	5	0	15	-0.6	0.00877193
Chr4	69717929	69717930	0.8	5	0	6	-0.8	0.0151515
Chr4	129880817	129880818	1	6	0.2	5	-0.8	0.0151515
Chr4	129880828	129880829	1	6	0	5	-1	0.0021645
Chr4	153159145	153159146	0.6	5	0	19	-0.6	0.00494071
Chr5	36095352	36095353	0.6	5	0	19	-0.6	0.00494071
Chr5	77688261	77688262	0.75	8	0	10	-0.75	0.0015083
Chr5	84341477	84341478	0.6	10	0	38	-0.6	1.71128e-05
Chr5	96737323	96737324	0.6	5	0	17	-0.6	0.00649351
Chr5	104111369	104111370	0.8	5	0.133333	15	-0.666667	0.0139319
Chr5	114375640	114375641	0.666667	6	0	10	-0.666667	0.00824176
Chr5	128061988	128061989	0.666667	9	0	8	-0.666667	0.00904977
Chr5	129755547	129755548	0.727273	11	0	20	-0.727273	2.09159e-05
Chr5	139093097	139093098	0.785714	14	0	45	-0.785714	1.3006e-09
Chr5	150071315	150071316	0.642857	14	0	22	-0.642857	2.12655e-05
Chr6	64967122	64967123	0.6	5	0	19	-0.6	0.00494071
Chr6	67598852	67598853	0.666667	6	0	8	-0.666667	0.014985
Chr6	103163174	103163175	0.6	5	0	22	-0.6	0.0034188
Chr6	122370025	122370026	0.666667	6	0	9	-0.666667	0.010989
Chr6	122370028	122370029	0.666667	6	0	10	-0.666667	0.00824176
Chr6	122370029	122370030	0.666667	6	0	10	-0.666667	0.00824176
Chr6	122370030	122370031	0.666667	6	0	11	-0.666667	0.00630252
Chr6	122370031	122370032	0.666667	6	0	11	-0.666667	0.00630252
Chr6	122370033	122370034	0.666667	6	0	12	-0.666667	0.00490196
Chr6	122370034	122370035	0.666667	6	0	12	-0.666667	0.00490196
Chr6	122370035	122370036	0.666667	6	0	12	-0.666667	0.00490196
Chr6	122370036	122370037	0.666667	6	0	12	-0.666667	0.00490196
Chr6	122370037	122370038	0.666667	6	0	12	-0.666667	0.00490196
Chr6	122370041	122370042	0.666667	6	0	12	-0.666667	0.00490196
Chr6	122370042	122370043	0.666667	6	0	12	-0.666667	0.00490196
Chr6	122370044	122370045	0.666667	6	0	12	-0.666667	0.00490196
Chr6	122370045	122370046	0.666667	6	0	12	-0.666667	0.00490196
Chr6	122370047	122370048	0.666667	6	0	12	-0.666667	0.00490196
Chr6	122370048	122370049	0.666667	6	0	12	-0.666667	0.00490196
Chr6	122370050	122370051	0.666667	6	0	12	-0.666667	0.00490196
Chr6	122370051	122370052	0.666667	6	0	12	-0.666667	0.00490196
Chr6	122370053	122370054	0.666667	6	0	12	-0.666667	0.00490196
Chr6	122370054	122370055	0.666667	6	0	10	-0.666667	0.00824176
Chr6	122370055	122370056	0.666667	6	0	8	-0.666667	0.014985
Chr6	122370062	122370063	0.8	5	0	6	-0.8	0.0151515
Chr6	122370064	122370065	0.8	5	0	6	-0.8	0.0151515
Chr6	122370068	122370069	0.8	5	0	6	-0.8	0.0151515
Chr7	36688778	36688779	0.666667	6	0	11	-0.666667	0.00630252
Chr7	37726288	37726289	0.666667	6	0.0526316	19	-0.614035	0.00547713
Chr7	49722704	49722705	0.666667	6	0	10	-0.666667	0.00824176
Chr7	49722731	49722732	0.666667	6	0	11	-0.666667	0.00630252
Chr7	49722732	49722733	0.666667	6	0	11	-0.666667	0.00630252
Chr7	49722733	49722734	0.666667	6	0	11	-0.666667	0.00630252
Chr7	74622973	74622974	0.8	5	0.133333	15	-0.666667	0.0139319
Chr7	74622979	74622980	0.8	5	0.133333	15	-0.666667	0.0139319
Chr7	74622984	74622985	0.8	5	0.125	16	-0.675	0.0113519
Chr7	74622989	74622990	0.8	5	0.125	16	-0.675	0.0113519
Chr7	74622994	74622995	0.8	5	0.125	16	-0.675	0.0113519
Chr7	75924670	75924671	0.714286	7	0	13	-0.714286	0.00135449
Chr7	90000614	90000615	0.666667	6	0	14	-0.666667	0.00309598
Chr7	93337149	93337150	0.666667	6	0	14	-0.666667	0.00309598
Chr7	93337153	93337154	0.666667	6	0	14	-0.666667	0.00309598
Chr7	93337154	93337155	0.666667	6	0	14	-0.666667	0.00309598
Chr7	93337161	93337162	0.666667	6	0	14	-0.666667	0.00309598
Chr7	117310321	117310322	0.625	8	0	7	-0.625	0.025641
Chr7	134995469	134995470	0.6	5	0	19	-0.6	0.00494071
Chr7	143983487	143983488	0.6	5	0	19	-0.6	0.00494071
Chr7	143983490	143983491	0.6	5	0	19	-0.6	0.00494071
Chr7	143983491	143983492	0.6	5	0	19	-0.6	0.00494071
Chr7	143983524	143983525	0.6	5	0	19	-0.6	0.00494071
Chr7	143983529	143983530	0.6	5	0	18	-0.6	0.00564653
Chr7	143983566	143983567	0.6	5	0	19	-0.6	0.00494071
Chr7	143983568	143983569	0.6	5	0	19	-0.6	0.00494071
Chr7	143983578	143983579	0.6	5	0	19	-0.6	0.00494071
Chr7	143983584	143983585	0.6	5	0	19	-0.6	0.00494071
Chr7	143983585	143983586	0.6	5	0	19	-0.6	0.00494071
Chr7	143983595	143983596	0.6	5	0	19	-0.6	0.00494071
Chr8	13883412	13883413	0.6	5	0	16	-0.6	0.0075188
Chr8	13883418	13883419	0.6	5	0	16	-0.6	0.0075188
Chr8	22238861	22238862	0.714286	7	0	8	-0.714286	0.00699301
Chr8	29104819	29104820	0.611111	18	0	14	-0.611111	0.00038912
Chr8	32046986	32046987	0.6	5	0	20	-0.6	0.00434783
Chr8	32195955	32195956	0.714286	7	0	11	-0.714286	0.00245098
Chr8	32211418	32211419	0.636364	11	0.0294118	34	-0.606952	5.28176e-05
Chr8	32211528	32211529	0.619048	42	0	28	-0.619048	1.87789e-08
Chr8	32374526	32374527	0.76	25	0.047619	42	-0.712381	1.1927e-09
Chr8	33972935	33972936	0.875	8	0.166667	12	-0.708333	0.00452489
Chr8	102122331	102122332	0.6	5	0	19	-0.6	0.00494071
Chr9	3002053	3002054	0.8	5	0.111111	9	-0.688889	0.022977
Chr9	3014301	3014302	0.8	15	0	9	-0.8	0.000336519
Chr9	3016108	3016109	0.833333	6	0	5	-0.833333	0.0151515
Chr9	3027771	3027772	0.625	8	0	8	-0.625	0.025641
Chr9	3035112	3035113	0.8	10	0.125	8	-0.675	0.0152201
Chr9	68442112	68442113	0.6	5	0	17	-0.6	0.00649351
Chr9	83241416	83241417	0.666667	6	0	8	-0.666667	0.014985
Chr9	94211540	94211541	0.625	8	0	10	-0.625	0.00653595
Chr9	115305010	115305011	0.833333	6	0	10	-0.833333	0.00137363
Chr9	118150589	118150590	0.75	8	0	8	-0.75	0.00699301
Chr9	118227536	118227537	0.8	5	0	14	-0.8	0.00128999
Chr9	118320424	118320425	0.6	5	0	23	-0.6	0.0030525
Chr9	118349810	118349811	1	5	0	26	-1	5.88543e-06
Chr9	122545961	122545962	0.6	5	0	15	-0.6	0.00877193
Chr10	24212434	24212435	0.666667	6	0	15	-0.666667	0.00250627
Chr10	36643294	36643295	0.666667	6	0	33	-0.666667	0.000182369
Chr10	76985184	76985185	0.666667	6	0	16	-0.666667	0.00205058
Chr10	77210542	77210543	0.666667	6	0	8	-0.666667	0.014985
Chr10	108645286	108645287	0.666667	6	0	10	-0.666667	0.00824176
Chr10	119926613	119926614	0.666667	6	0	7	-0.666667	0.020979
Chr10	119926616	119926617	0.666667	6	0	7	-0.666667	0.020979
Chr10	123726459	123726460	0.6	10	0	16	-0.6	0.000912131
Chr11	6140335	6140336	0.666667	6	0	7	-0.666667	0.020979
Chr11	6140337	6140338	0.666667	6	0	8	-0.666667	0.014985
Chr11	16340928	16340929	0.8	5	0	10	-0.8	0.003663
Chr11	16340929	16340930	0.8	5	0	10	-0.8	0.003663
Chr11	16340934	16340935	0.8	5	0	10	-0.8	0.003663
Chr11	16340935	16340936	0.8	5	0	10	-0.8	0.003663
Chr11	16340936	16340937	0.8	5	0	10	-0.8	0.003663
Chr11	16340938	16340939	0.8	5	0	10	-0.8	0.003663
Chr11	16340939	16340940	0.8	5	0	10	-0.8	0.003663
Chr11	16340941	16340942	0.8	5	0	10	-0.8	0.003663
Chr11	16340943	16340944	0.8	5	0	10	-0.8	0.003663
Chr11	16340944	16340945	0.8	5	0	10	-0.8	0.003663
Chr11	16340945	16340946	0.8	5	0	8	-0.8	0.00699301
Chr11	16340949	16340950	0.8	5	0	10	-0.8	0.003663
Chr11	16340950	16340951	0.8	5	0	10	-0.8	0.003663
Chr11	16340951	16340952	0.8	5	0	10	-0.8	0.003663
Chr11	16340954	16340955	0.8	5	0	8	-0.8	0.00699301
Chr11	16340956	16340957	0.8	5	0	7	-0.8	0.010101
Chr11	16340957	16340958	0.8	5	0	6	-0.8	0.0151515
Chr11	16340958	16340959	0.8	5	0	5	-0.8	0.047619
Chr11	16340992	16340993	0.8	5	0	10	-0.8	0.003663
Chr11	16340993	16340994	0.8	5	0	10	-0.8	0.003663
Chr11	16340994	16340995	0.8	5	0	10	-0.8	0.003663
Chr11	16341005	16341006	0.8	5	0	10	-0.8	0.003663
Chr11	16341006	16341007	0.8	5	0	10	-0.8	0.003663
Chr11	16341010	16341011	0.8	5	0	10	-0.8	0.003663
Chr11	16341012	16341013	0.8	5	0	10	-0.8	0.003663
Chr11	16341018	16341019	0.8	5	0	9	-0.8	0.004995
Chr11	16341021	16341022	0.8	5	0	10	-0.8	0.003663
Chr11	16341022	16341023	0.8	5	0	10	-0.8	0.003663
Chr11	18428890	18428891	0.666667	6	0	22	-0.666667	0.000732601
Chr11	21103030	21103031	0.714286	7	0	8	-0.714286	0.00699301
Chr11	23090162	23090163	0.8	10	0.2	10	-0.6	0.0230141
Chr11	23090164	23090165	0.8	10	0.2	10	-0.6	0.0230141
Chr11	23090166	23090167	0.8	10	0.2	10	-0.6	0.0230141
Chr11	23090167	23090168	0.8	10	0.2	10	-0.6	0.0230141
Chr11	23090168	23090169	0.8	10	0.2	10	-0.6	0.0230141
Chr11	23090174	23090175	0.8	10	0.2	10	-0.6	0.0230141
Chr11	23090180	23090181	0.8	10	0.2	10	-0.6	0.0230141
Chr11	23090182	23090183	0.8	10	0.2	10	-0.6	0.0230141
Chr11	23090183	23090184	0.8	10	0.2	10	-0.6	0.0230141
Chr11	23090184	23090185	0.8	10	0.2	10	-0.6	0.0230141
Chr11	23090185	23090186	0.8	10	0.2	10	-0.6	0.0230141
Chr11	23090190	23090191	0.888889	9	0.222222	9	-0.666667	0.0152201
Chr11	23090191	23090192	1	9	0.222222	9	-0.777778	0.00226244
Chr11	29493877	29493878	0.6	5	0	18	-0.6	0.00564653
Chr11	40405792	40405793	0.8	5	0.0588235	17	-0.741176	0.00326574
Chr11	68415326	68415327	0.666667	6	0	7	-0.666667	0.020979
Chr11	77689858	77689859	0.6	5	0	14	-0.6	0.0103199
Chr11	88924723	88924724	0.666667	6	0	7	-0.666667	0.020979
Chr11	97059572	97059573	0.904762	21	0	20	-0.904762	9.4007e-10
Chr11	102837896	102837897	0.666667	6	0	10	-0.666667	0.00824176
Chr11	117302294	117302295	0.6	5	0	16	-0.6	0.0075188
Chr12	29758502	29758503	0.833333	6	0	5	-0.833333	0.0151515
Chr12	69136274	69136275	0.6	5	0	15	-0.6	0.00877193
Chr12	86768704	86768705	0.6	5	0	22	-0.6	0.0034188
Chr12	86768714	86768715	0.6	5	0	21	-0.6	0.00384615
Chr12	86768721	86768722	0.6	5	0	22	-0.6	0.0034188
Chr12	86768723	86768724	0.6	5	0	22	-0.6	0.0034188
Chr12	86768732	86768733	0.6	5	0	22	-0.6	0.0034188
Chr12	86768742	86768743	0.6	5	0	22	-0.6	0.0034188
Chr12	86768760	86768761	0.6	5	0	22	-0.6	0.0034188
Chr12	86768765	86768766	0.8	5	0.0454545	22	-0.754545	0.00137495
Chr12	86768781	86768782	0.6	5	0	22	-0.6	0.0034188
Chr12	86768791	86768792	0.6	5	0	22	-0.6	0.0034188
Chr12	86768792	86768793	0.6	5	0	22	-0.6	0.0034188
Chr12	86768794	86768795	0.6	5	0	22	-0.6	0.0034188
Chr12	86768795	86768796	0.6	5	0	22	-0.6	0.0034188
Chr13	51102636	51102637	0.666667	6	0	10	-0.666667	0.00824176
Chr13	58477409	58477410	0.666667	6	0	24	-0.666667	0.000547345
Chr13	90640581	90640582	0.666667	6	0	10	-0.666667	0.00824176
Chr13	107160540	107160541	1	5	0	24	-1	8.4207e-06
Chr14	50565568	50565569	0.666667	6	0	8	-0.666667	0.014985
Chr14	56814760	56814761	0.8	5	0	6	-0.8	0.0151515
Chr14	56814779	56814780	0.8	5	0	6	-0.8	0.0151515
Chr14	56814782	56814783	0.8	5	0	6	-0.8	0.0151515
Chr14	67778742	67778743	0.8	5	0	17	-0.8	0.000683527
Chr15	59451150	59451151	0.666667	6	0.0588235	17	-0.607843	0.00775655
Chr15	59451152	59451153	0.666667	6	0	18	-0.666667	0.00141163
Chr15	61499319	61499320	0.75	8	0	12	-0.75	0.000722394
Chr15	61499322	61499323	0.75	8	0	12	-0.75	0.000722394
Chr15	61499328	61499329	0.75	8	0	12	-0.75	0.000722394
Chr15	74725607	74725608	0.666667	6	0	12	-0.666667	0.00490196
Chr15	77183529	77183530	0.8	5	0	19	-0.8	0.000470544
Chr15	93013361	93013362	0.6	5	0	14	-0.6	0.0103199
Chr16	69208894	69208895	0.636364	22	0	21	-0.636364	5.56336e-06
Chr16	71274055	71274056	0.8	5	0.1	10	-0.7	0.016983
Chr17	36277196	36277197	0.8	5	0	8	-0.8	0.00699301
Chr17	46499561	46499562	0.666667	6	0	7	-0.666667	0.020979
Chr17	78135025	78135026	0.6	5	0	17	-0.6	0.00649351
Chr17	78135106	78135107	0.6	5	0	17	-0.6	0.00649351
Chr17	80333852	80333853	0.705882	17	0.0322581	31	-0.673624	1.00663e-06
Chr17	85245770	85245771	0.666667	24	0	30	-0.666667	3.48648e-08
Chr17	86358269	86358270	0.6	5	0	17	-0.6	0.00649351
Chr17	93310201	93310202	0.666667	6	0	22	-0.666667	0.000732601
Chr18	21094616	21094617	0.75	8	0	13	-0.75	0.000515996
Chr18	23440517	23440518	0.8	5	0	12	-0.8	0.00210084
Chr18	32730032	32730033	0.6	5	0	25	-0.6	0.00246305
Chr18	43278725	43278726	0.6	5	0	17	-0.6	0.00649351
Chr18	49524075	49524076	0.6	5	0	16	-0.6	0.0075188
Chr18	67900406	67900407	0.666667	6	0	10	-0.666667	0.00824176
Chr18	67900407	67900408	0.666667	6	0	10	-0.666667	0.00824176
Chr18	67900408	67900409	0.666667	6	0	10	-0.666667	0.00824176
Chr18	67900412	67900413	0.666667	6	0	9	-0.666667	0.010989
Chr18	67900414	67900415	0.666667	6	0	10	-0.666667	0.00824176
Chr18	67900415	67900416	0.666667	6	0	10	-0.666667	0.00824176
Chr18	67900416	67900417	0.666667	6	0	10	-0.666667	0.00824176
Chr18	67900423	67900424	0.666667	6	0	10	-0.666667	0.00824176
Chr18	67900426	67900427	0.666667	6	0	10	-0.666667	0.00824176
Chr18	67900428	67900429	0.666667	6	0	10	-0.666667	0.00824176
Chr18	84912655	84912656	0.75	8	0	7	-0.75	0.00699301
ChrX	17559742	17559743	0.666667	6	0	20	-0.666667	0.00100334
ChrX	17559746	17559747	0.666667	6	0	20	-0.666667	0.00100334
ChrX	17559747	17559748	0.666667	6	0	20	-0.666667	0.00100334
ChrX	17559748	17559749	0.666667	6	0	20	-0.666667	0.00100334
ChrX	17559750	17559751	0.666667	6	0	20	-0.666667	0.00100334
ChrX	17559754	17559755	0.666667	6	0	20	-0.666667	0.00100334
ChrX	17559755	17559756	0.666667	6	0	20	-0.666667	0.00100334
ChrX	17559757	17559758	0.666667	6	0	20	-0.666667	0.00100334
ChrX	50323856	50323857	0.666667	6	0	10	-0.666667	0.00824176
ChrX	55268515	55268516	0.666667	6	0	22	-0.666667	0.000732601
ChrX	104582328	104582329	0.666667	6	0	24	-0.666667	0.000547345
ChrX	124532973	124532974	0.6	50	0	26	-0.6	4.29017e-08
ChrX	127430911	127430912	0.6	5	0	22	-0.6	0.0034188
ChrX	157514922	157514923	0.6	5	0	16	-0.6	0.0075188
ChrX	160371798	160371799	0.75	8	0	29	-0.75	1.20441e-05
