# Supplementary material for: Single-base resolution of mouse offspring brain methylome reveals epigenome modifications caused by gestational folic acid
Source: Epigenetics Chromatin. 2014 Feb 3;7:3. doi: 10.1186/1756-8935-7-3 (PMC3928622; doi:10.1186/1756-8935-7-3)
Supplement: Additional file 18: Figures S17 (a, b, c) — Scatter plot representing the distribution of the methylation ratio for corresponding sites of low maternal folic acid (LMFA) male versus LMFA female in CpG/CHG/CHH regions. Pearson’s correlation coefficient is denoted in the center of each scatter plot. [file 1756-8935-7-3-S18.zip]

Archive with 4 entries (3 files):
- 13072_6071034771062435_MOESM18_ESM/6071034771062435_add18/
- 13072_6071034771062435_MOESM18_ESM/6071034771062435_add18/Figure S17a.tif
- 13072_6071034771062435_MOESM18_ESM/6071034771062435_add18/Figure S17b.tif
- 13072_6071034771062435_MOESM18_ESM/6071034771062435_add18/Figure S17c.tif
