# Supplementary material for: Single-base resolution of mouse offspring brain methylome reveals epigenome modifications caused by gestational folic acid
Source: Epigenetics Chromatin. 2014 Feb 3;7:3. doi: 10.1186/1756-8935-7-3 (PMC3928622; doi:10.1186/1756-8935-7-3)
Supplement: Additional file 20: Figures S19 (a, b, c) — Hexbin plot representing the overlapped sites in CpG (n = 6,085), CHG (n = 96), and CHH (n = 154) regions between male and female pups from LMFA compared with high maternal folic acid (HMFA) pups from total significant (P <0.05) differential methylation sites. Each dot in hexbin plot is one of the overlapped sites. The colors blue, green, yellow, and red represent the dot density from lower to higher order in accordance to the prevalence of the overlapping sites. [file 1756-8935-7-3-S20.zip]

Archive with 3 entries (3 files):
- 13072_6071034771062435_add20/6071034771062435_figs19a.tiff
- 13072_6071034771062435_add20/6071034771062435_figs19b.tiff
- 13072_6071034771062435_add20/6071034771062435_figs19c.tiff
