# Supplementary material for: Single-base resolution of mouse offspring brain methylome reveals epigenome modifications caused by gestational folic acid
Source: Epigenetics Chromatin. 2014 Feb 3;7:3. doi: 10.1186/1756-8935-7-3 (PMC3928622; doi:10.1186/1756-8935-7-3)
Supplement: Additional file 21: Figure S20a — Quantitative real time reverse transcription-polymerase chain reaction (qRT-PCR ) showing relative expression of the transcripts of genes in female pups that exhibited hypermethylation or hypomethyaltion in the cerebral hemispheres in comparison with male pups from low maternal folic acid (LMFA). The results were normalized to Hprt transcript expression and were expressed as relative values in comparison with corresponding transcripts from male LMFA. Results represent mean ± standard deviation (SD); asterisks denote statistically significant change (*P <0.05, **P <0.01, ***P <0.001). Figure S20b. qRT-PCR showing relative expression of the transcripts of genes in female pups that exhibited hypermethylation or hypomethyaltion in the cerebral hemispheres in comparison with male pups from high maternal folic acid (HMFA). The results were normalized to Hprt transcript expression and were expressed as relative values in comparison with corresponding transcripts from male HMFA. Results represent mean ± SD; asterisks denote statistically significant change (*P <0.05, **P <0.01, ***P <0.001). [file 1756-8935-7-3-S21.zip]

Archive with 3 entries (2 files):
- 13072_6071034771062435_MOESM21_ESM/6071034771062435_add21/
- 13072_6071034771062435_MOESM21_ESM/6071034771062435_add21/Figure S20a.tif
- 13072_6071034771062435_MOESM21_ESM/6071034771062435_add21/Figure S20b.tif
