# Supplementary material for: Single-base resolution of mouse offspring brain methylome reveals epigenome modifications caused by gestational folic acid
Source: Epigenetics Chromatin. 2014 Feb 3;7:3. doi: 10.1186/1756-8935-7-3 (PMC3928622; doi:10.1186/1756-8935-7-3)
Supplement: Additional file 22: Figure S21a — Quantitative real time reverse transcription-polymerase chain reaction (qRT-PCR) showing relative expression of the transcripts of genes in male pups from high maternal folic acid (HMFA) that exhibited no alterations in the methylation profile in promoter and gene body in the cerebral hemispheres compared with low maternal folic acid (LMFA). The results were normalized to Hprt transcript expression and were expressed as relative values in comparison with corresponding transcripts from LMFA. Results represent mean ± standard deviation (SD); asterisks denote statistically significant change (*P <0.05, **P <0.01, ***P <0.001). Figure S21b. qRT-PCR showing relative expression of the transcripts of genes in female pups from HMFA that exhibited no alterations in the methylation profile in promoter and gene body in the cerebral hemispheres compared with LMFA. The results were normalized to Hprt transcript expression and were expressed as relative values in comparison with corresponding transcripts from LMFA. Results represent mean ± SD; asterisks denote statistically significant change (*P <0.05, **P <0.01, ***P <0.001). [file 1756-8935-7-3-S22.zip]

Archive with 3 entries (2 files):
- 13072_6071034771062435_MOESM22_ESM/6071034771062435_add22/
- 13072_6071034771062435_MOESM22_ESM/6071034771062435_add22/Figure S21a.tif
- 13072_6071034771062435_MOESM22_ESM/6071034771062435_add22/Figure S21b.tif
