# Supplementary material for: Single-base resolution of mouse offspring brain methylome reveals epigenome modifications caused by gestational folic acid
Source: Epigenetics Chromatin. 2014 Feb 3;7:3. doi: 10.1186/1756-8935-7-3 (PMC3928622; doi:10.1186/1756-8935-7-3)
Supplement: Additional file 23: Table S11 — List of top 100 sites, sorted by P value, which exhibited cis-alterations in male and female offspring in the CpG/CHG contexts. [file 1756-8935-7-3-S23.xlsx]

## Sheet: Top100_CpG_result_Male
List of top 100 sites sorted by P-value, which exhibited cis-alterations in male offspring in the CpG contexts.
Chrom	Start	End	Gene	Promoter	CH-04 Male meth_ratio	CH-04 Male total_CpG	CH-4 Male meth_ratio	CH-4 Male total_CpG	Meth_diff	p_value	Cis CH-04 Male meth_ratio	Cis CH-04 Male total_CpG	Cis CH-4 Male meth_ratio	Cis CH-4 Male total_CpG
Chr8	69127847	69127848			0.965517	58	0.341463	41	-0.624054	6.72763e-12	1	3
Chr5	55365572	55365573			0.956522	69	0.377778	45	-0.578744	7.56827e-12	0.875	8	0.5	8
Chr8	93939530	93939531	Fto		0.314286	35	1	41	0.685714	1.10739e-11	1	3	0.916667	12
Chr5	145038432	145038433	Baiap2l1		0.965517	58	0.1	20	-0.865517	1.79228e-11	0.928571	28	0.2	20
Chr13	93030034	93030035	Msh3		0.110193	363	0.936508	63	0.826315	2.93884e-11	1	16	1	12
Chr17	89035630	89035631	Ston1		0.925	80	0.220339	59	-0.704661	3.13304e-11	0.764706	34	0.538462	26
Chr5	10162724	10162725			0.396825	63	1	38	0.603175	4.85094e-11	0.888889	18	0.88	25
Chr17	40509074	40509075			0.963636	55	0.246154	65	-0.717483	6.72239e-11	1	2	1	2
Chr8	129469653	129469654	Tomm20		0.339286	112	0	84	-0.339286	6.7896e-11	0.137931	58	0.0136986	73
Chr17	39982749	39982750	Rn45s		0.445255	137	0.157293	1049	-0.287963	7.62999e-11	0.0931129	1815	0.106375	2557
Chr1	154089454	154089455			1	122	0.590476	105	-0.409524	7.89762e-11	0	2	0.333333	3
Chr8	129469683	129469684	Tomm20		0.333333	120	0	88	-0.333333	8.27552e-11	0.215385	65	0	74
Chr17	39985416	39985417	Rn45s		0.586207	116	0.266624	1579	-0.319582	8.82832e-11	0.35	3220	0.283529	2550
Chr17	39985412	39985413	Rn45s		0.408333	120	0.114806	1594	-0.293528	9.18505e-11	0.29417	1132	0.164164	999
Chr17	39982744	39982745	Rn45s		0.617391	115	0.238235	1020	-0.379156	9.671e-11	0.129195	1788	0.178389	2545
ChrX	166435814	166435815			0.646934	473	0.314721	197	-0.332214	1.09943e-10	0.631579	361	0.457364	129
Chr12	70489341	70489342			0.353846	65	0.982759	58	0.628912	1.11351e-10	0.428571	42	1	21
Chr17	39982771	39982772	Rn45s		0.487342	158	0.141366	1054	-0.345976	1.19616e-10	0.111711	1853	0.0885681	2563
ChrX	166435803	166435804			0.682203	472	0.336735	196	-0.345469	1.22782e-10	0.629834	362	0.507692	130
Chr17	39982729	39982730	Rn45s		0.0089852	1892	0.0561538	2600	0.0471686	1.26429e-10	0.186463	5304	0.118934	5028
Chr17	39982738	39982739	Rn45s		0.422764	123	0.139826	1037	-0.282938	1.31316e-10	0.086138	1753	0.113394	2531
Chr17	39982751	39982752	Rn45s		0.493243	148	0.218868	1060	-0.274375	1.43703e-10	0.137836	1821	0.149511	2555
Chr17	39982762	39982763	Rn45s		0.509677	155	0.155514	1061	-0.354164	1.48205e-10	0.112069	1856	0.100156	2566
Chr3	61963309	61963310			0.609254	389	0.215311	209	-0.393943	1.49999e-10	0.9	10
Chr17	39984029	39984030	Rn45s		0.249231	325	0.0845865	532	-0.164644	1.51269e-10	0.307116	267	0.130137	438
Chr3	61963332	61963333			0.594805	385	0.266667	210	-0.328139	1.53701e-10	0.8	10
Chr17	39985313	39985314	Rn45s		0.255591	626	0.0909091	407	-0.164682	1.54145e-10	0.238095	21	0.411765	17
Chr17	39982774	39982775	Rn45s		0.56051	157	0.275598	1045	-0.284911	1.70053e-10	0.40161	2485	0.276747	1832
Chr17	39982764	39982765	Rn45s		0.425	160	0.136023	1066	-0.288977	1.7888e-10	0.11135	1859	0.0856364	2569
Chr3	61963334	61963335			0.54047	383	0.214286	210	-0.326184	1.85988e-10	0.8	10
Chr2	75103208	75103209			0.515152	66	1	66	0.484848	1.88786e-10	0.615385	52	0.777778	18
Chr3	61963336	61963337			0.557895	380	0.235577	208	-0.322318	1.90556e-10	1	10
Chr17	39985236	39985237	Rn45s		0.28739	682	0.0907127	463	-0.196677	1.90636e-10	0.269755	367	0.086758	219
Chr17	39985251	39985252	Rn45s		0.278592	682	0.11879	463	-0.159802	1.91944e-10	0.234807	362	0.105991	217
Chr17	39983193	39983194	Rn45s		0.363806	536	0.165323	496	-0.198483	1.93572e-10			0	1
Chr8	129469687	129469688	Tomm20		0.310924	119	0	88	-0.310924	1.95226e-10	0.21875	64	0	73
Chr17	39983206	39983207	Rn45s		0.334552	547	0.110251	517	-0.224301	1.9885e-10	0.402985	67	0.211538	104
Chr17	39985233	39985234	Rn45s		0.313783	682	0.140086	464	-0.173697	2.04103e-10	0.27248	367	0.159817	219
Chr11	94527770	94527771	Xylt2		0.956522	69	0.388889	36	-0.567633	2.09842e-10	1	57	0.714286	56
Chr17	39980506	39980507	Rn45s		0.374233	652	0.147929	338	-0.226304	2.13693e-10	0.190939	309	0.152174	184
Chr17	39981834	39981835	Rn45s		0.416125	769	0.218807	553	-0.197318	2.14117e-10	0.676431	1468	0.309798	694
Chr17	39983482	39983483	Rn45s		0.193254	1423	0.0606061	891	-0.132648	2.18785e-10	0.178571	1512	0.0683031	937
Chr17	39984620	39984621	Rn45s		0.223112	874	0.102582	1394	-0.12053	2.19796e-10	0.189369	602	0.0890481	977
Chr17	39985522	39985523	Rn45s		0.259156	1802	0.097254	874	-0.161902	2.205e-10	0.266932	1506	0.110959	730
Chr17	39982480	39982481	Rn45s		0.255354	607	0.09447	434	-0.160884	2.20555e-10	0.263693	3834	0.0836084	2727
Chr17	39982754	39982755	Rn45s		0.51875	160	0.17167	1066	-0.34708	2.21192e-10	0.132753	1838	0.131928	2562
Chr17	39980498	39980499	Rn45s		0.285596	1208	0.107604	697	-0.177992	2.21259e-10	0.231884	414	0.154812	239
Chr17	39980047	39980048	Rn45s		0.195884	1409	0.0857428	1003	-0.110141	2.2258e-10	0.237826	3532	0.086597	2298
Chr17	39982443	39982444	Rn45s		0.367949	780	0.188525	610	-0.179424	2.22786e-10	0.228499	5488	0.105241	4827
Chr17	39985632	39985633	Rn45s		0.268696	1511	0.100817	734	-0.167879	2.25004e-10	0.254021	1803	0.0861079	871
Chr17	39985465	39985466	Rn45s		0.215478	1318	0.0919453	2632	-0.123533	2.26903e-10	0.575	40	0.185185	27
Chr17	39981684	39981685	Rn45s		0.220162	863	0.0931373	816	-0.127025	2.27945e-10	0.209256	3976	0.0939174	3173
ChrX	166435834	166435835			0.639831	472	0.282828	198	-0.357002	2.34391e-10	0.608333	360	0.469231	130
Chr17	39980462	39980463	Rn45s		0.19806	1237	0.101002	1198	-0.0970582	2.35855e-10	0.263191	1611	0.114858	949
Chr17	39985523	39985524	Rn45s		0.266932	1506	0.110959	730	-0.155973	2.36534e-10	0.259156	1802	0.097254	874
Chr17	39981803	39981804	Rn45s		0.48156	949	0.263848	686	-0.217711	2.3782e-10	0.723375	1446	0.395983	697
Chr17	39985242	39985243	Rn45s		0.28739	682	0.114224	464	-0.173166	2.42575e-10	0.26087	368	0.123288	219
Chr17	39981173	39981174	Rn45s		0.46661	1168	0.284351	524	-0.182258	2.47245e-10	0.442387	486	0.253623	276
Chr17	39980948	39980949	Rn45s		0.436658	1484	0.226594	737	-0.210063	2.47825e-10	0.481538	1300	0.284566	622
Chr17	39985615	39985616	Rn45s		0.260452	1770	0.105882	850	-0.15457	2.48557e-10	0.261255	1466	0.117812	713
Chr17	39982436	39982437	Rn45s		0.310847	756	0.137521	589	-0.173325	2.51369e-10	0.273385	6083	0.113346	5170
Chr17	39981835	39981836	Rn45s		0.676431	1468	0.309798	694	-0.366632	2.54014e-10	0.416125	769	0.218807	553
Chr17	39985526	39985527	Rn45s		0.274718	1507	0.113543	731	-0.161175	2.57533e-10	0.273433	1803	0.11758	876
Chr17	39985616	39985617	Rn45s		0.261255	1466	0.117812	713	-0.143443	2.58624e-10	0.260452	1770	0.105882	850
Chr17	39983208	39983209	Rn45s		0.332117	548	0.122568	514	-0.209549	2.66675e-10	0.352113	71	0.22549	102
Chr17	39982913	39982914	Rn45s		0.246068	1081	0.109903	828	-0.136165	2.67262e-10	0.13156	6841	0.0758517	5313
Chr17	36368272	36368273			0.335956	1271	0.198444	1028	-0.137512	2.67481e-10	0.0769231	13	0.0833333	12
Chr17	39981817	39981818	Rn45s		0.745819	1495	0.418182	715	-0.327638	2.67829e-10	0.48364	978	0.268466	704
Chr17	39985556	39985557	Rn45s		0.278978	1527	0.103841	703	-0.175138	2.69559e-10	0.00981267	1121	0.00458015	655
Chr17	39985525	39985526	Rn45s		0.273433	1803	0.11758	876	-0.155853	2.70155e-10	0.274718	1507	0.113543	731
Chr17	39981109	39981110	Rn45s		0.410555	1118	0.162745	510	-0.247809	2.72318e-10	0.380463	389	0.171296	216
Chr17	39980941	39980942	Rn45s		0.530873	1328	0.35873	630	-0.172143	2.74588e-10	0.476286	1497	0.326475	729
Chr17	39985545	39985546	Rn45s		0.305242	1507	0.142661	729	-0.162581	2.74836e-10	0.289667	1771	0.11525	859
Chr16	11144195	11144196	Zc3h7a		0.22467	1362	0.0784182	1492	-0.146251	2.76684e-10	0.124927	1713	0.06231	1974
Chr17	39980672	39980673	Rn45s		0.249412	2125	0.0948767	1054	-0.154535	2.77938e-10	0.243542	1897	0.116615	969
Chr16	11144210	11144211	Zc3h7a		0.232626	1367	0.0813876	1499	-0.151239	2.78623e-10	0.111305	1716	0.0516717	1974
Chr17	39980310	39980311	Rn45s		0.213406	1462	0.111403	1903	-0.102003	2.79267e-10	0.254608	1465	0.134896	1920
Chr13	9833677	9833678			0.241068	2323	0.140699	1059	-0.100369	2.81535e-10	0.309469	2598	0.187456	1435
Chr17	39982827	39982828	Rn45s		0.27385	891	0.117755	1639	-0.156095	2.82569e-10	0.251248	1202	0.134503	2052
Chr17	39983038	39983039	Rn45s		0.492705	891	0.291139	632	-0.201566	2.8293e-10	0.574285	3601	0.339559	2356
Chr17	39983479	39983480	Rn45s		0.218565	1519	0.106496	939	-0.112069	2.83791e-10	0.219478	1417	0.102593	887
Chr17	39980952	39980953	Rn45s		0.471273	1288	0.26461	616	-0.206663	2.8428e-10	0.417291	1469	0.233926	731
Chr17	39985643	39985644	Rn45s		0.319192	1485	0.174095	718	-0.145097	2.84978e-10	0.300998	1804	0.171068	871
Chr17	39980915	39980916	Rn45s		0.475294	1275	0.263682	603	-0.211613	2.86605e-10	0.0219966	591	0.0280971	783
Chr5	53668433	53668434	1810013D10Rik		0.156863	51	0.804878	41	0.648015	2.86744e-10	0.484848	66	0.5625	32
Chr17	39985362	39985363	Rn45s		0.285057	1305	0.127536	1035	-0.157521	2.92171e-10	0.159574	5640	0.0988398	4482
Chr17	39985608	39985609	Rn45s		0.321526	1468	0.185654	711	-0.135872	2.9254e-10	0.300748	1739	0.16747	830
Chr17	39980953	39980954	Rn45s		0.417291	1469	0.233926	731	-0.183365	2.93228e-10	0.471273	1288	0.26461	616
Chr17	39981143	39981144	Rn45s		0.432241	1129	0.237817	513	-0.194424	2.94366e-10	0.406048	463	0.228137	263
Chr16	11144192	11144193	Zc3h7a		0.254758	1366	0.127175	1494	-0.127583	2.98939e-10	0.169096	1715	0.12109	1982
Chr17	39982828	39982829	Rn45s		0.251248	1202	0.134503	2052	-0.116745	2.98982e-10	0.27385	891	0.117755	1639
Chr17	39982937	39982938	Rn45s		0.320838	907	0.182067	1461	-0.138771	2.9917e-10	0.171981	6931	0.140022	6399
Chr17	39980311	39980312	Rn45s		0.254608	1465	0.134896	1920	-0.119712	3.00546e-10	0.213406	1462	0.111403	1903
Chr17	39985319	39985320	Rn45s		0.283333	660	0.121622	444	-0.161712	3.02467e-10	0.0301205	166	0.0683761	117
Chr11	119871406	119871407	Aatk		0.142857	42	0.892857	28	0.75	3.05118e-10	0	10	1	1
Chr17	39983478	39983479	Rn45s		0.219478	1417	0.102593	887	-0.116885	3.06024e-10	0.218565	1519	0.106496	939
Chr16	11144196	11144197	Zc3h7a		0.124927	1713	0.06231	1974	-0.062617	3.06756e-10	0.22467	1362	0.0784182	1492
Chr17	39985168	39985169	Rn45s		0.238001	2021	0.138225	1172	-0.0997757	3.07697e-10	0.226135	1278	0.175563	843
Chr17	39980945	39980946	Rn45s		0.499619	1311	0.279107	627	-0.220512	3.09329e-10	0.457354	1489	0.255435	736
Chr11	108873115	108873116			0.222725	1989	0.129801	1510	-0.0929237	3.10027e-10	0.287234	94	0.173913	92
	Bold highlighted denotes methylation exclusively in the CpG islands.

## Sheet: Top100_CHG_result_Male
List of top 100 sites sorted by P-value, which exhibited cis-alterations in male offspring in the CHG contexts.
Chrom	Start	End	Gene	Promoter	CH-04 Male meth_ratio	CH-04 Male total_CpG	CH-4 Male meth_ratio	CH-4 Male total_CpG	Meth_diff	p_value	Cis CH-04 Male meth_ratio	Cis CH-04 Male total_CpG	cis CH-4 Male meth_ratio	Cis CH-4 Male total_CpG
Chr17	39983132	39983133	Rn45s		0.197665	2570	0.110744	1815	-0.0869216	3.73621e-10	0.00939948	1915	0.0116667	1200
Chr17	39983144	39983145	Rn45s		0.386823	1882	0.277496	1182	-0.109327	8.27558e-10	0.038966	2592	0.0212882	1832
Chr6	126662537	126662538	Kcna6		0.385542	83	0	47	-0.385542	6.26345e-08
Chr4	43744421	43744422	5430416O09Rik		0.538462	39	0	33	-0.538462	1.10092e-07	0	26	0	18
Chr3	38796361	38796362	Fat4		0	23	0.736842	19	0.736842	2.19976e-07	0	23	0	21
Chr9	115784718	115784719			0.0357143	56	0.518519	27	0.482804	6.16498e-07	0	18	0.2	30
Chr11	108873250	108873251			0.565217	46	0.182692	208	-0.382525	7.16989e-07	0.027027	37	0.0458015	131
Chr18	68687346	68687347			0.538462	26	0	31	-0.538462	1.25512e-06	0	5	0	6
Chr4	132542512	132542513	Fgr		0	96	0.227273	44	0.227273	4.32532e-06	0.0909091	44	0	34
Chr11	120741736	120741737	Ccdc57		0.393939	33	0	39	-0.393939	8.0833e-06	0.0526316	19	0.0454545	22
Chr9	86825194	86825195			0	53	0.4	20	0.4	9.37129e-06	0	14	0	13
Chr8	97707113	97707114			0.52	50	0	20	-0.52	1.55975e-05	0	56	0	16
Chr5	140847055	140847056	Snx8		0	36	0.416667	24	0.416667	2.60134e-05	0	18	0.166667	24
Chr18	42309406	42309407	Sh3rf2		0.416667	48	0.0487805	41	-0.367886	4.77133e-05	0	54	0	17
Chr4	138631499	138631500		Htr6	0.166667	48	0	102	-0.166667	7.17774e-05
Chr17	47877589	47877590	Tfeb		0	47	0.4	15	0.4	8.14158e-05	0.047619	42	0	22
Chr9	41854590	41854591	Sorl1		0	45	0.333333	24	0.333333	8.79597e-05	0	28	0	28
Chr3	21058996	21058997			0	18	0.7	10	0.7	0.000101348	0	17	0	25
Chr1	190865917	190865918			0	18	0.75	8	0.75	0.000121618	0.0606061	33	0	20
Chr8	91772071	91772072			0.611111	18	0	16	-0.611111	0.000126502
Chr1	136452956	136452957			0	71	0.210526	38	0.210526	0.000128724	0	20	0	26
Chr1	153786448	153786449	1700025G04Rik		0	26	0.388889	36	0.388889	0.000143759	0	10	0.142857	7
Chr11	114047516	114047517			0.481481	27	0	22	-0.481481	0.000144766	0	17	0	24
Chr5	64949163	64949164			0.444444	18	0	28	-0.444444	0.000167698	0	8	0	20
Chr14	29622878	29622879			0.0116279	86	0.175	80	0.163372	0.000198125
Chr7	95553375	95553376			0.75	8	0	16	-0.75	0.00020803
Chr17	39982954	39982955	Rn45s		0.00103966	6733	0.00429389	6288	0.00325424	0.000238647	0.013905	863	0.0134181	1416
Chr16	95923991	95923992		Ets2	0	145	0.0847458	118	0.0847458	0.000265601	0	24	0	14
Chr12	60320981	60320982		Fbxo33	0	96	0.140351	57	0.140351	0.00026725	0.0172414	58	0	49
Chr14	93539571	93539572	Pcdh9		0	33	0.428571	14	0.428571	0.000279672	0.0666667	30	0	11
Chr8	72934054	72934055	Crtc1		0.6	10	0	21	-0.6	0.000285217	0.25	8	0	2
Chr11	93678835	93678836			0.235294	34	0	53	-0.235294	0.000310715
Chr16	48516960	48516961	Morc1		0.48	25	0	20	-0.48	0.000331198	0	33	0	32
Chr5	140847060	140847061	Snx8		0	35	0.333333	24	0.333333	0.000331671	0	18	0.166667	24
Chr6	134877154	134877155			0.183673	49	0	64	-0.183673	0.000344127
Chr1	22156881	22156882			0	89	0.142857	56	0.142857	0.00035675	0	12	0	16
Chr7	124964168	124964169			0	43	0.275862	29	0.275862	0.000358605	0	24	0	44
Chr13	7054998	7054999			0	52	0.25	28	0.25	0.000372724
ChrX	166423100	166423101	Mid1		0.00636943	314	0.0697674	129	0.063398	0.000381287
Chr4	154596551	154596552	Ski	Ski	0	77	0.193548	31	0.193548	0.000384771	0.0357143	112	0	49
Chr10	79793010	79793011	Reep6	Pcsk4,Reep6	0.181818	44	0	67	-0.181818	0.000401408	0	58	0.04	50
Chr19	37396363	37396364	Ide		0.235294	51	0	42	-0.235294	0.000407633
Chr5	101249817	101249818	Fam175a	Fam175a	0	40	0.285714	28	0.285714	0.000420468	0	65	0.0487805	41
Chr10	75207295	75207296	Cabin1		0	51	0.272727	22	0.272727	0.000438306	0	18	0	18
Chr16	8672376	8672377		Carhsp1	0.181818	55	0	58	-0.181818	0.000471079	0	24	0	19
Chr11	75107819	75107820			0	82	0.145455	55	0.145455	0.000487164	0	37	0.0714286	28
Chr18	60975637	60975638	Tcof1		0	29	0.363636	22	0.363636	0.000502181	0	27	0	30
Chr5	135507652	135507653	Stx1a		0	86	0.137931	58	0.137931	0.000509505
Chr2	126420092	126420093	Hdc		0	75	0.140845	71	0.140845	0.000521782	0	25	0	9
Chr1	111464744	111464745			0	22	0.4	30	0.4	0.000524775	0	40	0	34
Chr19	42506192	42506193	Crtac1	Crtac1	0	104	0.114286	70	0.114286	0.000533369	0	40	0	38
Chr3	151746945	151746946			0.1875	32	0	73	-0.1875	0.000563082	0	14	0	14
Chr5	123003548	123003549	Ift81		0	35	0.5	8	0.5	0.000567215	0	52	0	40
Chr4	21606899	21606900	Prdm13		1	6	0	7	-1	0.000582751
Chr7	151950984	151950985			0	56	0.333333	12	0.333333	0.000607821	0	29	0	36
Chr18	6241616	6241617		Kif5b	0	86	0.157895	38	0.157895	0.000618228	0	71	0	30
Chr4	16208851	16208852			0	42	0.3	20	0.3	0.000630505	0.0606061	66	0	31
Chr7	125590906	125590907			0	106	0.108108	74	0.108108	0.000645671	0	48	0.037037	54
Chr2	131592473	131592474			0	32	0.32	25	0.32	0.000654543	0	11	0	6
Chr7	87440063	87440064	Prc1	Prc1	0	44	0.285714	21	0.285714	0.000656958	0	19	0	11
Chr11	34329584	34329585	Dock2		0	68	0.193548	31	0.193548	0.000657083	0.3	10	0	18
Chr7	148450120	148450121	Irf7		0.228571	35	0	47	-0.228571	0.000660349
Chr19	10131412	10131413	Fads3		0.428571	14	0	27	-0.428571	0.000667869	0	36	0	32
Chr17	39981491	39981492	Rn45s		0.0279402	1539	0.0133673	3142	-0.0145729	0.00066959
Chr11	104095855	104095856	Mapt		0	36	0.285714	28	0.285714	0.000702212	0	52	0	35
Chr3	36474457	36474458	Bbs7		0	24	0.384615	26	0.384615	0.000708021	0	52	0	58
Chr5	114042147	114042148			0	67	0.163265	49	0.163265	0.000709866	0	50	0	38
Chr2	73301237	73301238	Wipf1		0.375	16	0	31	-0.375	0.000745792	0.0909091	22	0	20
Chr4	132542518	132542519	Fgr		0	96	0.136364	44	0.136364	0.000752426	0.0454545	44	0	34
Chr12	100975792	100975793	Efcab11		0	47	0.222222	36	0.222222	0.000767187	0	60	0	52
Chr9	106434890	106434891			0.5	28	0.0714286	28	-0.428571	0.00077999	0	33	0	42
Chr11	104095861	104095862	Mapt		0	35	0.285714	28	0.285714	0.000802528	0	52	0	35
Chr11	104095876	104095877	Mapt		0	35	0.285714	28	0.285714	0.000802528	0	52	0	34
Chr17	63210876	63210877	Efna5		0	35	0.285714	28	0.285714	0.000802528	0.047619	42	0	40
Chr19	48137623	48137624			0.333333	36	0	25	-0.333333	0.000813603	0	26	0	13
Chr2	30548902	30548903			0	55	0.190476	42	0.190476	0.000816704	0.0190476	105	0	90
Chr4	132542524	132542525	Fgr		0	94	0.136364	44	0.136364	0.00082158	0.0454545	44	0	34
Chr4	132542530	132542531	Fgr		0	94	0.136364	44	0.136364	0.00082158	0.0465116	43	0	34
Chr17	37407385	37407386	H2-M3	H2-M3	0	80	0.157895	38	0.157895	0.000837803	0	28	0	12
Chr2	34490667	34490668			0	32	0.3125	32	0.3125	0.000851797	0	28	0.1	10
Chr10	110769049	110769050			0	23	0.461538	13	0.461538	0.000880998	0	56	0	39
Chr10	56286109	56286110			0.285714	21	0	41	-0.285714	0.000882707	0	21	0	16
Chr17	87826845	87826846	1700011E24Rik	1700011E24Rik	0.352941	17	0	32	-0.352941	0.000885023	0	37	0.0392157	51
Chr2	142854877	142854878			0	20	0.444444	18	0.444444	0.000894783	0.111111	9	0	5
Chr10	79572287	79572288			0.266667	30	0	37	-0.266667	0.000897363	0	18	0	14
Chr5	21185030	21185031	Napepld		0	37	0.266667	30	0.266667	0.000897363	0	25	0	12
Chr11	101303851	101303852	Rpl27	Rpl27	0	65	0.1875	32	0.1875	0.000917038	0	38	0.0208333	48
Chr11	99385039	99385040			0.428571	14	0	25	-0.428571	0.000920425	0	10	0	4
Chr9	75483375	75483376	Lysmd2		0	17	0.5	16	0.5	0.000926956	0	34	0	42
Chr13	82891671	82891672			0.315789	19	0	36	-0.315789	0.000935919	0.0454545	44	0.125	32
ChrX	166435749	166435750			0.0451467	443	0	187	-0.0451467	0.000947847	0.00682594	293	0	131
Chr2	84460302	84460303	Ctnnd1		0	60	0.2	30	0.2	0.00095368	0	46	0	22
Chr7	16524580	16524581	Gltscr2	Snord23	0	18	0.545455	11	0.545455	0.000972591
Chr9	65049123	65049124			0	20	0.666667	6	0.666667	0.00100334	0	18	0	18
Chr10	23330738	23330739			0	25	0.363636	22	0.363636	0.00101689	0	10	0	12
Chr19	57453476	57453477	Fam160b1		0	33	0.333333	18	0.333333	0.00103079
Chr2	124956228	124956229			0.285714	28	0	33	-0.285714	0.00105545	0	34	0	22
Chr5	105352916	105352917			0.011396	1053	0.0347222	720	0.0233262	0.00105712	0	16	0	14
Chr7	131994841	131994842			0	22	0.4	20	0.4	0.00106727
Chr4	126509033	126509034	AU040320		0	24	0.428571	14	0.428571	0.00108778	0	54	0.0487805	41
	Bold highlighted denotes methylation exclusively in the CpG islands.

## Sheet: Top100_CpG_result_Female
List of top 100 sites sorted by P-value, which exhibited cis-alterations in female offspring in the CpG contexts.
Chrom	Start	End	Gene	Promoter	CH-04 Female meth_ratio	CH-04 Female total_CpG	CH-4 Female meth_ratio	CH-4 Female total_CpG	Meth_diff	p_value	Cis CH-04 Female meth_ratio	Cis CH-04 Female total_CpG	Cis CH-4 Female meth_ratio	Cis CH-4 Female total_CpG
Chr11	89485867	89485868			0	60	0.545455	44	0.545455	7.59288e-12	0.0769231	26	0.592593	27
Chr9	42341123	42341124	Grik4		0	39	0.733333	30	0.733333	9.9426e-12	0.313725	51	0.363636	44
Chr17	17530520	17530521	Riok2		0.523077	65	1	56	0.476923	5.78816e-11	0.428571	14	1	4
Chr5	65200088	65200089	Klf3		0.276596	47	1	36	0.723404	1.16513e-10	0.540541	37	0.904762	21
Chr18	3005504	3005505			0.385027	374	0.755319	94	0.370292	1.45396e-10	0.00833333	120	0.25	4
ChrX	166428186	166428187	Mid1		0.493023	215	0.775568	352	0.282545	1.45946e-10	0.587302	63	0.685039	127
Chr2	22444104	22444105	Myo3a		0.0877751	3771	0.0450809	3771	-0.0426942	2.53864e-10	0.230769	13	0.375	8
Chr17	39985525	39985526	Rn45s		0.201616	2723	0.116631	1389	-0.0849852	2.951e-10	0.227903	2093	0.143885	1390
Chr13	9833684	9833685			0.199546	3087	0.120245	1472	-0.0793019	3.19844e-10	0.21496	3917	0.143101	1754
Chr17	39985523	39985524	Rn45s		0.200669	2093	0.116799	1387	-0.08387	3.22899e-10	0.175671	2721	0.116631	1389
Chr17	39985251	39985252	Rn45s		0.200436	1377	0.109649	1596	-0.0907866	3.2914e-10	0.191801	683	0.125612	613
Chr13	9833701	9833702			0.213711	3107	0.124831	1482	-0.0888797	3.38593e-10	0.246274	3959	0.168362	1770
Chr11	108873101	108873102			0.188054	2143	0.121716	3730	-0.0663383	3.45922e-10	0.235714	140	0.194444	252
Chr17	39985654	39985655	Rn45s		0.353234	2010	0.220377	1325	-0.132856	3.75701e-10	1	1	1	2
Chr17	39980313	39980314	Rn45s		0.259638	2153	0.175456	2029	-0.0841818	3.78303e-10	0.250141	1779	0.1614	2057
Chr17	39985527	39985528	Rn45s		0.233358	2704	0.14389	1383	-0.0894679	3.85839e-10	0.281489	2096	0.167505	1391
Chr13	9833669	9833670			0.282077	3024	0.17577	1428	-0.106306	3.89377e-10	0.301872	3846	0.222741	1715
Chr17	39980314	39980315	Rn45s		0.250141	1779	0.1614	2057	-0.0887404	3.92512e-10	0.259638	2153	0.175456	2029
Chr13	9833591	9833592			0.181877	3079	0.106019	1462	-0.0758581	3.92624e-10	0.202573	3964	0.121538	1769
Chr17	39980401	39980402	Rn45s		0.307873	1702	0.211838	1926	-0.0960351	3.95115e-10	0.293418	2689	0.221271	2219
Chr17	39982696	39982697	Rn45s		0.183333	2760	0.11521	3307	-0.0681232	3.95625e-10	0.171654	3676	0.115638	4246
Chr17	39982905	39982906	Rn45s		0.341577	1294	0.223919	1179	-0.117658	3.9886e-10	0.666667	12	0.62069	29
Chr17	39982809	39982810	Rn45s		0.186977	3824	0.121931	3707	-0.0650455	3.98942e-10	0.261553	4133	0.207578	4249
Chr17	39982699	39982700	Rn45s		0.233309	2756	0.149909	3302	-0.0834	3.99776e-10	0.226645	3693	0.152638	4265
Chr17	39985545	39985546	Rn45s		0.266284	2088	0.158387	1389	-0.107896	4.01815e-10	0.220687	2678	0.128447	1378
Chr17	39984466	39984467	Rn45s		0.316506	1248	0.212229	2257	-0.104278	4.01962e-10	0.666667	3	0.25	4
Chr12	98299705	98299706			0.080171	7721	0.0435786	7802	-0.0365924	4.03729e-10	0.25	4	0.25	4
Chr17	39985643	39985644	Rn45s		0.297337	2065	0.188776	1372	-0.108561	4.04665e-10	0.243759	2724	0.160573	1395
Chr13	9833674	9833675			0.186822	3870	0.107514	1730	-0.0793073	4.04999e-10	0.161428	3054	0.0927336	1445
Chr17	39981495	39981496	Rn45s		0.200418	2395	0.121622	2960	-0.0787959	4.0559e-10	0.202061	3202	0.101167	3598
Chr13	9833673	9833674			0.161428	3054	0.0927336	1445	-0.0686941	4.05966e-10	0.186822	3870	0.107514	1730
Chr17	39981143	39981144	Rn45s		0.346472	2055	0.231118	1986	-0.115354	4.06088e-10	0.328264	789	0.251131	884
Chr17	39982022	39982023	Rn45s		0.264615	4225	0.165877	1477	-0.0987386	4.07451e-10	0.454545	22	0.567568	37
Chr11	108873184	108873185			0.28184	2065	0.192818	3620	-0.0890225	4.10226e-10
Chr17	39982695	39982696	Rn45s		0.171654	3676	0.115638	4246	-0.0560157	4.14697e-10	0.183333	2760	0.11521	3307
Chr13	9833610	9833611			0.331912	3049	0.213693	1446	-0.118219	4.16939e-10	0.340985	3877	0.251869	1739
Chr17	39980495	39980496	Rn45s		0.190717	2370	0.119784	2588	-0.0709337	4.19447e-10	0.174121	626	0.123393	389
Chr17	39985528	39985529	Rn45s		0.281489	2096	0.167505	1391	-0.113983	4.20765e-10	0.233358	2704	0.14389	1383
Chr16	11144181	11144182	Zc3h7a		0.164441	3594	0.107974	3223	-0.0564668	4.23745e-10	0.120493	4382	0.0839991	4381
Chr16	11144187	11144188	Zc3h7a		0.157777	3562	0.0873213	3218	-0.0704552	4.25423e-10	0.126725	4348	0.0944521	4362
Chr2	22444219	22444220	Myo3a		0.0870101	4057	0.0512189	4061	-0.0357912	4.26084e-10	1	1	0	1
Chr17	39985374	39985375	Rn45s		0.131801	5091	0.083877	5365	-0.0479242	4.28206e-10	0.196262	2889	0.132899	2611
Chr13	9833586	9833587			0.263631	3118	0.168577	1483	-0.0950533	4.28394e-10	0.265455	3963	0.202817	1775
Chr13	9833677	9833678			0.250731	3079	0.1603	1466	-0.0904306	4.29619e-10	0.281788	3893	0.213011	1737
Chr17	39980561	39980562	Rn45s		0.231314	2823	0.159988	3319	-0.0713263	4.31886e-10	0.230943	1325	0.174324	1480
Chr17	39981150	39981151	Rn45s		0.433989	2083	0.313559	2006	-0.12043	4.32534e-10	0.398022	809	0.314348	913
Chr11	108873115	108873116			0.202797	2145	0.127194	3703	-0.075603	4.32999e-10	0.216418	134	0.195918	245
Chr17	39980429	39980430	Rn45s		0.193997	2732	0.125329	3415	-0.0686676	4.3307e-10	0.181248	5258	0.119895	4554
Chr17	39981497	39981498	Rn45s		0.206581	2401	0.134733	2954	-0.071848	4.35618e-10	0.213483	3204	0.117222	3600
Chr17	39982804	39982805	Rn45s		0.185351	4014	0.130135	4065	-0.055216	4.35676e-10	0.187141	3826	0.117949	3705
Chr17	39980132	39980133	Rn45s		0.210274	3543	0.143663	3014	-0.0666109	4.38133e-10	0.165584	1540	0.112455	1654
Chr17	39985544	39985545	Rn45s		0.220687	2678	0.128447	1378	-0.0922401	4.38202e-10	0.266284	2088	0.158387	1389
Chr17	39983369	39983370	Rn45s		0.329277	2712	0.241814	2382	-0.0874637	4.45882e-10	0.514286	70	0.411765	17
Chr17	39980255	39980256	Rn45s		0.314045	2022	0.21694	1830	-0.0971056	4.46391e-10	0.309524	1428	0.228675	1653
Chr17	39981683	39981684	Rn45s		0.174303	4016	0.110827	4692	-0.0634758	4.47056e-10	0.162615	1193	0.120746	1822
Chr17	39985389	39985390	Rn45s		0.281174	2895	0.202692	2600	-0.0784821	4.48588e-10	0.211459	5079	0.163501	5370
Chr17	39981498	39981499	Rn45s		0.213483	3204	0.117222	3600	-0.0962609	4.56455e-10	0.206581	2401	0.134733	2954
Chr17	39985556	39985557	Rn45s		0.201754	2280	0.116751	1182	-0.0850031	4.59541e-10	0.00970874	1648	0.00247117	1214
Chr13	9833693	9833694			0.192728	3108	0.116295	1479	-0.0764336	4.63395e-10	0.209449	3958	0.142132	1773
Chr17	39985074	39985075	Rn45s		0.227691	3799	0.14276	2942	-0.0849315	4.64915e-10	1	2
Chr17	39984850	39984851	Rn45s		0.179816	3042	0.118218	2986	-0.0615976	4.6567e-10	0.20529	4915	0.140008	4964
Chr17	39980292	39980293	Rn45s		0.229533	3359	0.146043	3273	-0.0834892	4.67507e-10	0.217487	4552	0.157429	4637
Chr11	108873205	108873206			0.134969	5053	0.0901976	5111	-0.0447717	4.67774e-10	0.170068	2940	0.130149	2889
Chr11	108873133	108873134			0.182852	2111	0.119803	3656	-0.0630487	4.70681e-10	0.538462	26	0.352941	51
Chr17	36368239	36368240			0.164821	3070	0.0992104	2913	-0.0656104	4.71103e-10	0.219178	219	0.263889	144
Chr17	39981496	39981497	Rn45s		0.202061	3202	0.101167	3598	-0.100894	4.72584e-10	0.200418	2395	0.121622	2960
Chr17	39982784	39982785	Rn45s		0.189358	4172	0.129258	4286	-0.0600996	4.74921e-10	0.191092	2784	0.133212	2192
Chr17	39980428	39980429	Rn45s		0.181248	5258	0.119895	4554	-0.061353	4.75489e-10	0.193997	2732	0.125329	3415
Chr13	9833592	9833593			0.202573	3964	0.121538	1769	-0.0810356	4.75548e-10	0.181877	3079	0.106019	1462
Chr17	39981524	39981525	Rn45s		0.250473	3170	0.151473	3565	-0.0990005	4.75968e-10	0.236699	2387	0.173514	2945
Chr16	11144176	11144177	Zc3h7a		0.204161	3605	0.133086	3231	-0.0710752	4.79008e-10	0.156236	4378	0.129858	4374
Chr17	39980130	39980131	Rn45s		0.23907	3568	0.169246	3037	-0.0698235	4.84715e-10	0.201429	1539	0.136034	1654
Chr17	39980544	39980545	Rn45s		0.312642	1321	0.206967	1464	-0.105675	4.87379e-10	0.323487	2742	0.228615	3250
Chr13	9833564	9833565			0.321131	3005	0.202807	1425	-0.118324	4.88863e-10			1	1
Chr17	39981146	39981147	Rn45s		0.504605	2063	0.399096	1992	-0.105509	4.94036e-10	0.473225	803	0.418322	906
Chr17	39982803	39982804	Rn45s		0.187141	3826	0.117949	3705	-0.0691919	4.94389e-10	0.185351	4014	0.130135	4065
Chr17	39983107	39983108	Rn45s		0.262209	3604	0.187808	3658	-0.0744011	4.95206e-10	0.209398	4384	0.164355	4326
Chr17	39984368	39984369	Rn45s		0.182221	3386	0.122675	3334	-0.0595454	4.95429e-10	0.166197	355	0.150895	391
Chr17	39982700	39982701	Rn45s		0.249864	3682	0.171846	4248	-0.0780186	4.96973e-10	0.258896	2754	0.186138	3304
Chr17	39985363	39985364	Rn45s		0.157316	4545	0.105027	4456	-0.0522888	4.97723e-10	0.208576	1376	0.1546	1326
Chr17	39985171	39985172	Rn45s		0.238522	3790	0.167687	2940	-0.0708354	4.98887e-10	0.226977	2617	0.171404	2357
Chr16	11144167	11144168	Zc3h7a		0.186393	3557	0.126195	3138	-0.060198	4.9891e-10	0.134124	4384	0.0983945	4360
Chr17	39980134	39980135	Rn45s		0.215697	3542	0.141525	3003	-0.0741722	4.99041e-10	0.177123	2343	0.117733	2752
Chr17	39981501	39981502	Rn45s		0.277014	3202	0.15421	3599	-0.122805	4.99247e-10	0.251969	2413	0.181605	2979
Chr17	39983113	39983114	Rn45s		0.214915	3634	0.146208	3666	-0.0687063	4.99634e-10	0.168622	4347	0.122196	4280
Chr17	39980118	39980119	Rn45s		0.293838	3570	0.213816	3040	-0.0800217	5.01177e-10	0.259067	1544	0.195048	1656
Chr17	39983728	39983729	Rn45s		0.314495	2725	0.216152	2526	-0.0983434	5.01704e-10
Chr17	39982481	39982482	Rn45s		0.17519	3813	0.118351	4850	-0.0568396	5.02314e-10	0.166216	740	0.146692	1043
Chr17	39980155	39980156	Rn45s		0.176741	5228	0.121757	4895	-0.0549837	5.06332e-10	0.142308	2340	0.106764	2735
Chr17	39984413	39984414	Rn45s		0.298168	3384	0.218563	3340	-0.079605	5.06959e-10	0.240793	353	0.248042	383
Chr17	39980295	39980296	Rn45s		0.192731	4540	0.135275	4635	-0.0574562	5.0887e-10	0.190462	3355	0.129408	3261
Chr17	39981504	39981505	Rn45s		0.284155	3206	0.163889	3600	-0.120266	5.10525e-10	0.262397	2420	0.19396	2980
Chr17	39982341	39982342	Rn45s		0.148975	4880	0.102549	6904	-0.0464262	5.10552e-10	0.287879	264	0.110795	352
Chr17	39982051	39982052	Rn45s		0.24318	4289	0.162342	1503	-0.0808382	5.11037e-10	0.236815	967	0.181495	562
Chr2	98506419	98506420			0.546162	1928	0.786896	3083	0.240734	5.12256e-10	0.85284	2623	0.896866	2521
Chr17	39983109	39983110	Rn45s		0.272652	3609	0.2006	3669	-0.0720521	5.12636e-10	0.218814	4369	0.161942	4304
Chr17	39982719	39982720	Rn45s		0.250639	2737	0.174802	3278	-0.0758377	5.12753e-10	0.243449	3549	0.170083	4098
Chr17	39981508	39981509	Rn45s		0.253354	3205	0.150445	3596	-0.102909	5.12774e-10	0.233471	2420	0.163252	2977
Chr17	39980278	39980279	Rn45s		0.198465	4560	0.142643	4662	-0.0558223	5.13221e-10	0.195443	3423	0.137402	3326
Chr17	39982701	39982702	Rn45s		0.258896	2754	0.186138	3304	-0.0727581	5.13434e-10	0.249864	3682	0.171846	4248

## Sheet: Top100_CHG_result_Female
List of top 100 sites sorted by P-value, which exhibited cis-alterations in female offspring in the CHG contexts.
Chrom	Start	End	Gene	Promoter	CH-04 Female meth_ratio	CH-04 Female total_CpG	CH-4 Female meth_ratio	CH-4 Female total_CpG	Meth_diff	p_value	Cis CH-04 Female meth_ratio	Cis CH-04 Female total_CpG	Cis CH-4 Female meth_ratio	Cis CH-4 Female total_CpG
Chr2	98502711	98502712			0.717561	2312	0.611891	2422	-0.10567	6.00684e-10
Chr2	98506420	98506421			0.0420588	5207	0.0220656	5393	-0.0199931	4.90434e-09
Chr17	39979960	39979961	Rn45s	Rn45s	0.0376732	5123	0.0214821	5074	-0.0161912	1.4598e-06
Chr2	98506658	98506659			0.0641366	2635	0.0370904	2777	-0.0270462	6.62226e-06
Chr2	98507123	98507124			0.0388278	1365	0.0102564	975	-0.0285714	1.26733e-05	0.0122417	6290	0.00838605	6797
Chr17	39985117	39985118	Rn45s		0.0175847	3867	0.00601805	2991	-0.0115666	1.41871e-05
Chr6	103599212	103599213	Chl1		0.0535714	616	0.0137363	728	-0.0398352	3.49158e-05	0.0118174	2454	0.0114068	1052
Chr9	3000613	3000614			0.316456	79	0.0222222	45	-0.294233	4.99863e-05
Chr2	98507154	98507155			0.0444243	1103	0.0127226	786	-0.0317017	7.10349e-05	0.0142784	5883	0.00945626	6345
Chr17	39985206	39985207	Rn45s		0.0400306	3922	0.0230643	3035	-0.0169663	7.33817e-05
Chr2	98506645	98506646			0.0341405	2519	0.0167848	2681	-0.0173557	8.48117e-05	0.0182094	5272	0.0116595	5146
Chr15	74916156	74916157			0.0272727	770	0.00165017	606	-0.0256226	9.26646e-05	0.0172414	232	0.0227273	220
Chr17	39980439	39980440	Rn45s	Rn45s	0.0504505	2775	0.0311874	3495	-0.019263	0.000117098	0.0109112	5224	0.00666371	4502
Chr4	81212092	81212093			0.1	20	1	6	0.9	0.000121618	0	6	0	2
Chr15	75832427	75832428	Fam83h		0	62	0.192308	78	0.192308	0.000123062	0	49	0	22
Chr1	61220215	61220216			0	40	0.333333	24	0.333333	0.000166164	0	31	0.0434783	46
Chr17	39980639	39980640	Rn45s	Rn45s	0.0118871	2019	0.00266464	2627	-0.00922244	0.00016716
Chr4	131782997	131782998	Gmeb1		0	47	0.232143	56	0.232143	0.000189704
Chr14	71021113	71021114	Epb4.9		0.28	25	0.78125	32	0.50125	0.000196051	0	8	0	21
Chr15	58336513	58336514			0.222222	36	0	60	-0.222222	0.000228206
Chr15	81649188	81649189	Tef		0	32	0.333333	30	0.333333	0.000279439
Chr11	108873196	108873197			0.0395648	5055	0.0266562	5102	-0.0129086	0.000300103
Chr4	43997767	43997768	Ccin		0.266667	45	0	38	-0.266667	0.000324906	0.0833333	48	0	36
ChrX	18649006	18649007			0.5	12	0	26	-0.5	0.0003347
Chr7	19728587	19728588	Qpctl		0	62	0.2	40	0.2	0.00035069
Chr2	22444106	22444107	Myo3a		0.0410697	4188	0.0267943	4180	-0.0142755	0.000352811
Chr9	3024271	3024272			0.0455154	747	0.0156076	897	-0.0299078	0.000357666	0	8	0	9
Chr19	59218938	59218939			0.333333	24	0	34	-0.333333	0.000383698	0	18	0	16
Chr8	110478016	110478017			0	72	0.170213	47	0.170213	0.000400969	0	30	0	49
Chr1	91449627	91449628	Agap1		0	47	0.222222	45	0.222222	0.000442426	0	15	0	7
Chr5	3492165	3492166	Cdk6		0	46	0.269231	26	0.269231	0.000446538	0	30	0	19
Chr4	148892373	148892374	Ctnnbip1	Ctnnbip1	0.150943	53	0	80	-0.150943	0.000452375
Chr10	80958579	80958580	Ncln	Ncln	0	128	0.0963855	83	0.0963855	0.000462978	0.0689655	29	0	28
Chr17	39982150	39982151	Rn45s		0.0351603	967	0.00713012	561	-0.0280302	0.000469315	0.0215566	4407	0.0115533	1558
Chr6	135842236	135842237	Grin2b		0.5	8	0	37	-0.5	0.000469814	0.037037	27	0.0285714	35
Chr17	39981142	39981143	Rn45s		0.0145914	2056	0.00402212	1989	-0.0105693	0.000474573
Chr1	34858680	34858681	Arhgef4	Arhgef4	0.169492	59	0	62	-0.169492	0.00049657	0	53	0	43
Chr12	73637168	73637169		Pcnxl4	0.166667	36	0	85	-0.166667	0.000506799	0	14	0.05	20
Chr5	93026292	93026293			0.235294	34	0	48	-0.235294	0.000509412	0	25	0.111111	18
Chr2	113044240	113044241			0.0604651	430	0.00826446	242	-0.0522007	0.000518341
Chr3	127595092	127595093	5730508B09Rik		0	69	0.2	30	0.2	0.000529906	0	40	0	36
Chr9	74886015	74886016	Arpp19	Arpp19	0.25	32	0	44	-0.25	0.000557826	0	72	0	75
Chr7	135381700	135381701	Armc5	Armc5,9130023H24Rik	0	105	0.111111	72	0.111111	0.000588147
Chr17	39982066	39982067	Rn45s		0.025552	4031	0.0106157	1413	-0.0149363	0.000606869	0.0371156	943	0.0166359	541
Chr17	39980276	39980277	Rn45s	Rn45s	0.0171962	3431	0.00779844	3334	-0.00939771	0.00062861
Chr5	105948227	105948228		Lrrc8c	0	63	0.189189	37	0.189189	0.000643163	0	16	0	18
Chr2	163735540	163735541	Rims4		0	51	0.2	45	0.2	0.000683481	0	7	0	14
Chr10	88898366	88898367	Gas2l3		0	12	0.7	10	0.7	0.000703631	0	76	0	55
Chr16	16652831	16652832			0.58	50	0.859155	71	0.279155	0.000706184	0.0408163	49	0.0408163	49
Chr4	134581816	134581817			0.163265	49	0	67	-0.163265	0.000709866
Chr11	30491710	30491711	Acyp2		0.25	24	0	50	-0.25	0.000726561	0	14	0	14
Chr17	39984818	39984819	Rn45s		0.0463476	3970	0.032132	4606	-0.0142156	0.000739948
Chr17	39982041	39982042	Rn45s		0.0360082	972	0.00881834	567	-0.0271899	0.000754609
Chr5	111206691	111206692	Pus1		0.5	8	0	32	-0.5	0.000765948	0.0909091	11	0.0714286	14
Chr17	34349278	34349279	Tap2		0	40	0.3	20	0.3	0.000774211	0	30	0	21
Chr9	96531520	96531521	Rasa2	Rasa2	0.241935	62	0	36	-0.241935	0.000793614
Chr11	62693291	62693292	Tvp23b	Tvp23b	0	129	0.0921053	76	0.0921053	0.000803171
Chr8	108929738	108929739			0	32	0.275	40	0.275	0.000807609
Chr11	113689456	113689457	Sdk2		0.177778	45	0	59	-0.177778	0.000836854
Chr17	66089831	66089832	Rab31		0	21	0.666667	6	0.666667	0.000854701	0.0416667	24	0.0454545	22
Chr17	39982337	39982338	Rn45s		0.0358491	530	0.00890585	786	-0.0269432	0.000868194
Chr8	122512169	122512170			0.32	25	0	30	-0.32	0.000888309	0	12	0	7
Chr11	116924228	116924229			0.272727	22	0	43	-0.272727	0.000903317	0	59	0	40
Chr1	94323783	94323784			0.5	10	0	24	-0.5	0.000905641
ChrX	78962987	78962988			0.6	10	0	16	-0.6	0.000912131	0	11	0	19
Chr18	69326698	69326699			0	66	0.156863	51	0.156863	0.00093377	0	26	0	18
Chr17	46880143	46880144	Cnpy3		0.315789	19	0	36	-0.315789	0.000935919
Chr17	39981721	39981722	Rn45s		0.0171289	2452	0.00572738	1746	-0.0114015	0.000941666
Chr5	8893774	8893775	Abcb4	Abcb4	0.277778	18	0	48	-0.277778	0.000958719
Chr12	20240055	20240056			0.0782609	115	0	129	-0.0782609	0.000966438
Chr3	116247621	116247622	Dbt		0.25	32	0	39	-0.25	0.000988643
Chr16	90841171	90841172	Eva1c		0.142857	56	0	72	-0.142857	0.000993559	0	10	0	26
Chr13	94444240	94444241	Bhmt2	Bhmt2,Dmgdh	0	55	0.214286	28	0.214286	0.000998126	0	84	0	75
Chr12	105007054	105007055	Serpina1d		0	81	0.15	40	0.15	0.000998714
Chr13	51538094	51538095	Shc3		0	36	0.266667	30	0.266667	0.00101904	0	40	0	33
Chr6	57283092	57283093			0	18	0.470588	17	0.470588	0.00103289	0	8	0	1
Chr12	20502591	20502592			0.0552147	163	0	181	-0.0552147	0.00106871	0	21	0	7
Chr7	70945591	70945592			0	58	0.2	30	0.2	0.00109566	0.2	5	0	5
Chr18	84483347	84483348	Zfp407		0.27027	37	0	33	-0.27027	0.00111138
Chr3	144044138	144044139			0.114286	70	0	89	-0.114286	0.0011144	0	36	0	31
Chr17	39980760	39980761	Rn45s	Rn45s	0.0195627	2607	0.00697837	1433	-0.0125843	0.00113912	0.0276651	2711	0.0235205	1318
Chr11	77857130	77857131	Flot2		0.304348	23	0.75	40	0.445652	0.00115397
Chr19	4625654	4625655		Rce1	0.222222	36	0	43	-0.222222	0.0011599
Chr17	39982032	39982033	Rn45s		0.0349794	972	0.00881834	567	-0.0261611	0.00116115
Chr7	16794814	16794815	Dhx34		0.137931	58	0	72	-0.137931	0.00118016	0	36	0	36
Chr5	81660441	81660442	Lphn3		0	56	0.173913	46	0.173913	0.00118987	0	26	0	18
Chr18	67551310	67551311	Tubb6	Tubb6	0.142857	119	0.019802	101	-0.123055	0.00119899
Chr11	93857313	93857314		Spag9	0.208333	48	0	45	-0.208333	0.00120441	0.0526316	38	0	26
Chr9	96515944	96515945	Rasa2		0.304348	23	0	32	-0.304348	0.0012081	0	16	0	36
Chr7	16999207	16999208	Zc3h4		0.230769	26	0	48	-0.230769	0.0012428	0	38	0	14
Chr13	35833659	35833660	Cdyl	Cdyl	0	52	0.214286	28	0.214286	0.00125371	0	67	0.0416667	48
Chr5	53552138	53552139	Sel1l3		0	78	0.146341	41	0.146341	0.00129575	0	38	0	36
Chr2	98502949	98502950			0.0666308	1861	0.042879	1959	-0.0237518	0.00129807
Chr13	77827770	77827771			0.4	15	0	25	-0.4	0.00130394	0	22	0	12
Chr6	118347502	118347503	Bms1		0.0364372	247	0	265	-0.0364372	0.00131073	0	16	0	7
Chr1	39416595	39416596	Npas2		0.4	20	0	21	-0.4	0.00131839	0	78	0	71
Chr3	107386195	107386196			0	101	0.097561	82	0.097561	0.00133427	0	10	0	24
Chr4	47295598	47295599	Col15a1		0	39	0.235294	34	0.235294	0.00135069	0.0645161	31	0	29
Chr4	47295607	47295608	Col15a1		0	39	0.235294	34	0.235294	0.00135069	0	16	0	14
Chr18	57520320	57520321	Prrc1		0.162162	37	0	69	-0.162162	0.00136279	0	38	0	34
	Bold highlighted denotes methylation exclusively in the CpG islands.
